# Supplementary material for: Comparative genomics of the Western Hemisphere soft tick-borne relapsing fever borreliae highlights extensive plasmid diversity
Source: BMC Genomics. 2022 May 31;23:410. doi: 10.1186/s12864-022-08523-7 (PMC9158201; doi:10.1186/s12864-022-08523-7)
Supplement: Supplementary file 2 — Additional file 2: Table S1-9. [file 12864_2022_8523_MOESM2_ESM.xlsx]

## Sheet: Table S1
Table S1. Genome Assembly and Annotation Statistics
Isolate	Linear Replicons	Circular Replicons	Genome Size (Mb)	Chromosome Size (kb)	Plasmid Content (kb)	GC%	CDS	Pseudogenes	Pseudogenes/CDS Ratio	Nanopore Coverage	Illumina Coverage	Completeness*	Quality Score*	GenBank BioSample
B. anserina BA2	6	0	1.05	906429	148040	29.34	954	20	0.0209644	190	267	99.76	60.85	SAMN18441552
B. hermsii DAH	8	4	1.5	927976	570592	30.25	1455	71	0.0487973	465	177	99.79	55.27	SAMN18441553
B. hermsii YOR	8	3	1.58	929359	650608	30.08	1570	105	0.066879	125	175	99.76	47.56	SAMN18441554
B. coriaceae Co53	19	5	1.79	920509	866824	29.22	1712	56	0.0327103	141	141	99.5	48.73	SAMN18441555
B. puertoricensis n. sp. SUM	13	10	1.87	927759	940820	29.38	1941	106	0.054611	1138	98	99.81	41	SAMN19000909
B. parkeri SLO	14	3	1.6	926405	673367	29.39	1554	54	0.034749	258	166	99.5	40.31	SAMN18441556
B. venezuelensis RMA01	10	1	1.28	926328	356377	29.09	1197	24	0.0200501	1345	127	99.84	56.3	SAMN15156993
B. turicatae 91E135	12	4	1.56	925473	639494	29.38	1531	43	0.0280862	155	196	99.81	45.28	SAMN18441557
B. turicatae BTE5EL	13	4	1.61	925548	687229	29.32	1583	77	0.0486418	173	199	99.83	40	SAMN18441558
*as determined by the Merqury tool

## Sheet: Table S2
Table S2. Pairwise Average Nucleotide Identity Percent Similarity of Chromosome and Whole Genome
	B. miyamotoi CT13-2396	B. anserina BA2	B. hermsii DAH	B. hermsii YOR	B. coriaceae Co53	B. puertoricensis n. sp. SUM	B. parkeri SLO	B. venezuelensis RMA01	B. turicatae 91E135	B. turicatae BTE5EL
B. miyamotoi CT13-2396	-	85.0571	86.6959	86.6916	85.0121	86.2773	86.5573	86.4558	86.5952	86.5857
B. anserina BA2	84.8121	-	88.0506	88.0303	85.9214	87.317	87.7093	87.5703	87.7273	87.7268
B. hermsii DAH	85.66	87.5627	-	96.4246	88.2995	90.0417	90.6402	90.5946	90.7121	90.6918
B. hermsii YOR	85.7696	87.5358	95.7275	-	88.2503	90.0337	90.6088	90.5461	90.6879	90.6666
B. coriaceae Co53	83.9269	85.5863	86.5197	86.5777	-	88.5046	88.8916	88.8375	88.9011	88.8951
B. puertoricensis n. sp. SUM	85.3732	86.9438	88.4632	88.4345	86.4974	-	96.1991	96.2276	96.2953	96.3008
B. parkeri SLO	85.6157	87.23	88.8969	89.2456	86.845	94.5331	-	97.3656	97.4628	97.4667
B. venezuelensis RMA01	85.7003	87.1761	89.2122	89.2831	87.4874	95.2529	96.249	-	99.4359	99.4277
B. turicatae 91E135	85.5436	87.273	89.1878	89.0465	86.7711	94.3565	96.0747	98.572	-	99.7925
B. turicatae BTE5EL	85.6647	87.1639	88.9838	89.0356	87.0182	94.3828	95.8853	98.5182	98.968	-
	Note: The chromosome ANI similarities are reported in the top triangle while whole genome ANI similarities are reported in the bottom triangle.

## Sheet: Table S3
Table S3. Chromosomal Gene Cluster Differences
Gene Clusters	baBA2	bhDAH	bhYOR	bcCo53	bpuSUM	bpSLO	bvRMA01	bt91E135	btBTE5EL	Gene Classification
group_182	-	+	+	+	+	+	+	+	+	tRNA-dihydrouridine synthase
dusA	+	+	+	+	+	+	-	+	+	tRNA dihydrouridine(20/20a) synthase DusA
glpK	-	+	+	+	+	+	+	+	+	Glycerol kinase
glpT	-	+	+	+	-	+	+	+	+	Glycerol-3-phosphate transporter
group_103	+	-	-	-	-	-	-	-	-	TolC family protein; outer membrane pore
group_131	+	-	-	-	-	-	-	-	-	Hypothetical protein
group_137	-	-	-	+	-	-	-	-	-	Hypothetical protein
group_151	+	-	-	-	-	-	-	-	-	Hypothetical protein
group_17	+	+	+	-	+	+	+	+	+	DEAD/DEAH box helicase
group_172	+	-	-	-	-	-	-	-	-	DUF3996 domain-containing protein
group_173	-	-	-	+	-	-	-	-	-	Hypothetical protein
group_179	-	-	-	-	+	-	-	-	-	Hypothetical protein
group_181	+	+	+	-	+	+	+	+	+	Flagellar basal body P-ring protein FlgI
group_197	-	-	-	-	+	-	-	-	-	Hypothetical protein
group_229	-	+	+	+	+	+	+	+	+	DNA adenine methylase
group_232	-	+	+	-	+	+	+	+	+	ABC transporter ATP-binding protein
group_292	+	+	+	-	+	+	+	+	+	Deoxynucleoside kinase
group_3	-	+	+	+	+	+	+	+	+	TPR-like superfamily; SSF48452
group_302	+	-	-	-	-	-	-	-	-	Hypothetical protein
group_316	+	-	-	-	-	-	-	-	-	P13 family porin
group_319	-	-	-	-	+	-	-	-	-	P13 family porin
group_320	-	-	+	-	+	+	+	+	+	P13 family porin; Borrelia paralogous family 48
group_326	-	-	-	+	-	-	-	-	-	Hypothetical protein
group_332	+	-	-	-	-	-	-	-	-	Hypothetical protein
group_337	-	+	+	-	-	-	-	-	-	Glutathione peroxidase
group_338	-	-	-	+	-	-	-	-	-	Hypothetical protein
group_347	-	+	+	+	+	+	+	+	+	Hypothetical protein
group_350	+	+	-	+	+	+	+	+	+	Rhodanese-like domain; PF00581
group_353	-	-	-	+	-	-	-	-	-	Hypothetical protein
group_36	-	-	-	+	-	-	-	-	-	DUF3106 domain-containing protein
group_360	+	-	-	-	-	-	-	-	-	Hypothetical protein
group_368	-	-	-	-	-	-	-	+	+	Hypothetical protein
group_370	-	+	+	+	-	+	+	+	+	EscU/YscU/HrcU family type III secretion system export apparatus switch protein
group_372	-	-	-	-	-	-	+	+	-	Hypothetical protein
group_375	-	-	-	+	-	-	-	-	-	Glutathione peroxidase; PF00255
group_378	-	-	+	-	-	-	-	-	-	Hypothetical protein
group_380	-	-	-	-	-	+	-	-	-	Hypothetical protein
group_384	-	+	-	-	+	+	+	+	+	Hypothetical protein
group_385	-	-	+	-	-	-	-	-	-	YraN family protein
group_388	-	-	-	-	-	+	-	-	-	Hypothetical protein
group_389	-	-	-	+	-	-	-	-	-	Hypothetical protein
group_390	-	-	-	-	+	+	+	-	+	Hypothetical protein
group_391	+	-	-	-	-	-	-	-	-	Hypothetical protein
group_392	-	+	+	-	-	-	-	-	-	Hypothetical protein
group_393	-	+	-	-	-	-	-	-	-	Hypothetical protein
group_394	-	-	+	-	-	+	+	+	+	Hypothetical protein
group_397	-	+	+	+	+	+	+	+	+	efflux RND transporter periplasmic adaptor subunit
group_398	+	+	+	+	+	-	+	+	+	Hypothetical protein
group_415	-	+	+	-	+	+	+	+	+	Hypothetical protein
group_420	-	+	+	-	-	-	-	-	-	Hypothetical protein
group_429	-	+	+	+	+	+	+	+	+	Hypothetical protein
group_451	-	+	+	-	+	+	+	+	+	ABC transporter permease
group_462	+	+	+	-	-	-	+	+	+	D-alanyl-D-alanine carboxypeptidase
group_463	-	+	+	+	+	+	+	+	+	Aquaporin family protein
group_469	-	+	+	+	+	+	+	+	+	BMP family protein
group_47	+	+	-	+	+	-	+	+	-	30S ribosomal protein S1
group_472	-	+	+	-	-	-	-	-	-	Hypothetical protein
group_474	-	+	+	-	+	+	+	+	+	Hypothetical protein
group_497	-	+	+	+	+	+	+	+	+	Hypothetical protein
group_498	-	+	+	+	+	+	+	+	+	Hypothetical protein
group_502	-	+	+	+	+	+	+	+	+	DUF3996 domain-containing protein
group_512	-	+	+	+	+	+	+	+	+	BMP family protein
group_517	+	+	+	-	-	+	+	+	+	SIMPL domain-containing protein
group_52	+	+	+	-	+	+	+	+	+	Peptide ABC transporter substrate-binding protein
group_523	+	+	+	+	+	+	+	+	-	SMC family ATPase
group_525	-	+	+	-	+	+	+	+	+	TIGR00159 family protein
group_53	-	-	-	+	-	-	-	-	-	Hypothetical protein
group_545	-	+	+	-	-	-	-	-	-	Borrelia P83/100 protein; PF05262
group_554	+	-	-	+	+	+	+	+	+	Borrelia P83/100 protein; PF05262
group_556	-	+	+	-	-	-	-	-	-	Hypothetical protein
group_56	-	-	+	-	-	-	-	-	-	Peptide ABC transporter substrate-binding protein
group_560	-	+	+	-	-	-	-	-	-	Hypothetical protein
group_561	-	-	-	-	+	+	+	+	+	Hypothetical protein
group_563	+	-	-	-	-	+	-	+	+	Hypothetical protein
group_566	-	+	+	+	+	+	+	+	+	Hypothetical protein
group_57	+	+	+	-	+	+	+	+	+	SpoIIE family protein phosphatase
group_570	-	+	+	-	-	-	-	-	-	Hypothetical protein
group_574	-	+	+	+	+	+	+	+	+	Hypothetical protein
group_579	-	+	+	+	+	+	+	+	+	TolC family protein; outer membrane pore
group_58	+	-	-	-	-	-	-	-	-	Hypothetical protein
group_583	-	+	+	+	+	+	+	+	+	DUF3996 domain-containing protein
group_588	-	+	+	-	+	+	+	+	+	Hypothetical protein
group_594	-	+	+	+	+	+	+	+	+	Tropomyosin ; SSF57997
group_595	-	+	+	+	+	+	+	+	+	Hypothetical protein
group_598	-	-	-	-	+	-	-	-	-	Hypothetical protein
group_599	-	-	-	-	+	-	-	-	-	Hypothetical protein
group_60	+	-	-	-	-	-	-	-	-	Hypothetical protein
group_602	-	+	+	-	-	+	+	+	+	Hypothetical protein
group_603	+	+	+	-	+	+	+	+	+	Phosphoglucomutase
group_604	+	+	+	-	-	+	+	+	+	Glycoside hydrolase family 3 protein
group_605	+	+	+	-	-	+	+	+	+	UTP--glucose-1-phosphate uridylyltransferase
group_606	-	-	-	+	-	-	-	-	-	Ferrous iron transporter A
group_607	-	-	-	+	-	-	-	-	-	DNA methyltransferase
group_608	-	-	-	+	-	-	-	-	-	Complement regulator-acquiring protein
group_609	-	-	-	+	-	-	-	-	-	Hypothetical protein
group_610	-	-	-	-	+	-	-	-	-	Hypothetical protein
group_62	-	+	+	+	+	+	+	+	+	Glycerol-3-phosphate dehydrogenase/oxidase; glpD
group_67	-	+	+	-	+	-	-	-	-	Hypothetical protein
group_73	-	-	-	+	-	-	-	-	-	Variable large family protein
group_90	-	+	-	-	-	-	-	-	-	Hypothetical protein
group_95	+	-	-	-	-	+	-	+	+	MATE family efflux transporter
hpt	-	+	+	+	+	+	+	+	+	Hypoxanthine phosphoribosyltransferase
prfB	-	+	+	-	+	+	+	+	+	Peptide chain release factor 2
recN	+	+	-	-	+	+	+	+	+	Recombinase protein N
rpoN	+	-	-	+	-	-	-	-	-	RNA polymerase factor sigma-54
rpsC	-	+	+	+	+	+	+	+	+	30S ribosomal protein S3
ruvC	+	-	-	-	+	+	+	+	+	Crossover junction endodeoxyribonuclease
Note: Gene classifications followed by either a PFAM designation, PF#, or a SuperFamily designation, SSF#, were originally annotated to by hypothetical proteins but were later classified by InterProScan
-= absent
+= present

## Sheet: Table S4
Table S4. Reposited Genomes Used in Analyses
Organism	Isolate	GenBank Accession Number
Borreliella (Borrelia) bavarensis	Pbi	GCF_003814425.1
Borreliella (Borrelia) bissettii	DN127	GCF_000222305.1
Borreliella (Borrelia) burgdorferi	B31	GCF_000008685.2
Borreliella (Borrelia) burgdorferi	JD1	GCF_000166655.1
Borreliella (Borrelia) mayonii	MN14-1420	GCF_001945665.1
Borrelia miyamotoi	CT13-2396	GCF_001767415.1

## Sheet: Table S5
Table S5. Plasmid Core Gene Clusters and their Locations
Plasmid Family	Gene Cluster	baBA2		bhDAH	bhYOR	bcCo53	bpuSUM		bpSLO		bvRMA01				bt91E135				btBTE5EL				Gene Classification
F6	nrdF	lp88		lp185	lp194	lp188	lp110		lp157		lp127				lp158				lp160				Class 1b ribonucleoside-diphosphate reductase subunit beta
	nrdE	lp88		lp185	lp194	lp188	lp110		lp157		lp127				lp158				lp160				Class 1b ribonucleoside-diphosphate reductase subunit alpha
	nrdI	lp88		lp185	lp194	lp188	lp110		lp157		lp127				lp158				lp160				Class Ib ribonucleoside-diphosphate reductase assembly flavoprotein
	group_909	lp88		lp185	lp194	lp188	lp110		lp157		lp127				lp158				lp160				FAD-dependent thymidylate synthase
	group_2195	lp88		lp185	lp194	lp188	lp110		lp157		lp127				lp158				lp160				DUF777 family protein
	group_2191	lp88		lp185	lp194	lp188	lp110		lp157		lp127				lp158				lp160				DUF693 family protein
	group_2178	lp88		lp185	lp194	lp188	lp110		lp157		lp127				lp158				lp160				DUF792 family protein
	group_2092	lp88		lp185	lp194	lp188	lp110		lp157		lp127				lp158				lp160				DUF1322 family protein
	group_1477	lp88		lp185	lp194	lp188	lp110		lp157		lp127				lp158				lp160				DUF1473 family protein
	group_1478	lp88		lp185	lp194	lp188	lp110		lp157		lp127				lp158				lp160				DUF1463 family protein
	group_2093	lp88		lp185	lp194	lp188	lp110		lp157		lp127				lp158				lp160				DUF787 family protein
	group_2009	lp88		lp185	lp194	lp188	lp110		lp157		lp127				lp158				lp160				DUF3890 domain-containing protein
	group_791	lp88		lp185	lp194	lp188	lp110		lp157		lp127				lp158				lp160				Hypothetical protein
	group_1959	lp88		lp185	lp194	lp188	lp110		lp157		lp127				lp158				lp160				DUF1357 family protein
	group_383	lp88		lp185	lp194	lp188	lp110		lp157		lp127				lp158				lp160				DUF1073 domain-containing protein
	group_248	lp88		lp185	lp194	lp188	lp110		lp157		lp127				lp158				lp160				PBSX family phage terminase large subunit
	group_1942	lp88		lp185	lp194	lp188	lp110		lp157		lp127				lp158				lp160				Hypothetical protein
	group_1329	lp88		lp185	lp194	lp188	lp110		lp157		lp127				lp158				lp160				Chromosome replication/partitioning protein
	group_1017	lp88		lp185	lp194	lp188	lp110		lp157		lp127				lp158				lp160				ParA family protein
	group_1274	lp88		lp185	lp194	lp188	lp110		lp157		lp127				lp158				lp160				DUF226 domain-containing protein
	group_2072	lp88		lp185	lp194	lp188	lp110		lp157		lp127				lp158				lp160				Peptide transporter
	group_2149	lp88		lp185	lp194	lp188	lp110		lp157		lp127				lp158				lp160				Borrelia hemolysin accessory protein; PF05289
	group_1250	lp88		lp185	lp194	lp188	lp110		lp157		lp127				lp158				lp160				DUF735 family protein
	group_2070	lp88		lp185	lp194	lp188	lp110		lp157		lp127				lp158				lp160				DUF276 domain-containing protein
	group_2136	lp88		lp185	lp194	lp188	lp110		lp157		lp127				lp158				lp160				DUF2634-containing protein; PF10934
F20	group_2189	lp12-1		lp26	lp23	lp28-2	lp41		lp42		lp17-2				lp19				lp46, lp46				Chromosome replication/partitioning protein
	group_19	lp12-1		lp26	lp23	lp28-2	lp41		lp42		lp17-2				lp19				lp46				Hypothetical protein
F27	group_2287	lp10		lp12, lp12	lp11	lp11, lp11	lp10, lp10		lp10		lp10, lp10				lp10				lp10				Chromosome replication/partitioning protein
	group_2288	lp10, lp10		lp12, lp12	lp11, lp11	lp11, lp11	lp10, lp10		lp10, lp10		lp10, lp10				lp10				lp10, lp10				ParA family protein
	group_2285	lp10, lp10		lp12, lp12	lp11, lp11	lp11, lp11	lp10, lp10		lp10, lp10		lp10, lp10				lp10, lp10				lp10, lp10				Hypothetical protein
	group_2284	lp10, lp10		lp12, lp12	lp11, lp11	lp11, lp11	lp10		lp10, lp10		lp10, lp10				lp10, lp10				lp10, lp10				Hypothetical protein
	group_2289	lp10, lp10		lp12	lp11	lp11	lp10, lp10		lp10		lp10				lp10				lp10				Borrelia ORF-A; PF02414
	group_2290	lp10, lp10		lp12, lp12	lp11, lp11	lp11, lp11	lp10, lp10		lp10, lp10		lp10, lp10				lp10				lp10, lp10				Hypothetical protein
F28	guaB	lp27, lp27		lp59	lp46	lp33	lp47		lp34-2		lp35, lp37				lp40				lp45				IMP dehydrogenase
	guaA	lp27, lp27		lp59	lp46	lp33	lp47		lp34-2		lp35, lp37				lp40				lp45				Glutamine-hydrolyzing GMP synthase
	group_419	lp27		lp59	lp46	lp33	lp47		lp34-2		lp35, lp37				lp40				lp45				5'-methylthioadenosine/adenosylhomocysteine nucleosidase
	group_420	lp27		lp59	lp46	lp33	lp47		lp34-2		lp35, lp37				lp40				lp45				NCS2 family permease
	group_473	lp27		lp59	lp46	lp33	lp47		lp34-2		lp35, lp37				lp40				lp45				Hypothetical protein
	group_421	lp27		lp59	lp46	lp33	lp47		lp34-2		lp35, lp37				lp40				lp45				Hypothetical protein
	group_422	lp27		lp59	lp46	lp33	lp47		lp34-2		lp35, lp37				lp40				lp45				ImmA/IrrE family metallo-endopeptidase
	group_474	lp27		lp59	lp46	lp33	lp47		lp34-2		lp35, lp37				lp40				lp45				Hypothetical protein
	group_424	lp27		lp59	lp46	lp33	lp47		lp34-2		lp35, lp37				lp40				lp45				Ankyrin repeat domain-containing protein
	group_425	lp27		lp59	lp46	lp33	lp47		lp34-2		lp35, lp37				lp40				lp45				PTS transporter subunit EIIC
	group_432	lp27		lp59	lp46	lp33	lp47		lp34-2		lp35, lp37				lp40				lp45				Acylphosphatase
	group_426	lp27		lp59	lp46	lp33	lp47		lp34-2		lp35, lp37				lp40				lp45				Telomere resolvase ResT
	group_414	lp27		lp59	lp46	lp33	lp47		lp34-2		lp35, lp37				lp40				lp45				Borrelia ORF-A; PF02414
	group_475	lp27		lp59	lp46	lp33	lp47		lp34-2		lp35, lp37				lp40				lp45				Hypothetical protein
	group_476	lp27		lp59	lp46	lp33	lp47		lp34-2		lp35, lp37				lp40				lp45				DUF226 domain-containing protein
Mixed	group_409	chr, lp88		chr, chr	chr	lp188	lp110, lp47		chr, chr, lp157		chr, lp127, lp127, lp35, lp37				chr, chr, lp158, lp40				chr, chr, lp160, lp160, lp45				Glycoside hydrolase family 3 protein
	group_454	chr, lp88		chr, chr	chr	lp188	lp47		chr, chr		chr, chr, lp127, lp127				chr, chr,lp158, lp158				chr, lp160				UTP--glucose-1-phosphate uridylyltransferase
	Note: Gene classifications followed by either a PFAM designation, PF#, or a SuperFamily designation, SSF#, were originally annotated to by hypothetical proteins by PGAP but were later classified by our InterProScan analysis
	Note: The number of times the plasmid name is present is equal to the number of copies of that gene on that replicon, (chr=chromosome)
	Note: The number of times the plasmid name is present is equal to the number of copies of that gene on that replicon

## Sheet: Table S6
Table S6. Plasmid Families Present in the B. turicatae Isolates and B. venezuelensis RMA01
	F2	F3	F4	F6	F7	F9	F10	F12	F13	F14	F15	F19	F20	F22	F24	F25	F26	F27	F28	F29	O
B. venezuelensis RMA01	-	-	-	lp127	-	-	lp31	lp30	-	lp25	-	-	lp17-2	-	cp28	-	-	lp10/lp10	lp35/lp37	-	-
B. turicatae 91E135	cp30-2	cp49	lp48	lp158	-	cp30-1	lp53	-	cp31/cp49	-	lp43	lp38	lp19	-	-	lp36	-	lp10/lp10	lp40	-	-
B. turicatae BTE5EL	cp31	cp60/cp60	lp46	lp160	lp30	-	-	-	cp30-1	lp28	lp49	-	lp46	cp30-2	-	lp42	lp34	lp10/lp10	lp45	lp37	lp32

## Sheet: Table S7
Table S6. Gene Cluster Differences Between B. turicatae and B. venezuelensis
Gene Cluster	B. turicatae	B. venezuelensis	Gene Classification
celB	+	-	PTS cellobiose transporter subunit IIC
dusA	+	-	tRNA dihydrouridine(20/20a) synthase DusA
group_0	+	-	Hypothetical protein
group_1008	+	-	ParA family protein
group_1031	+	-	ParA family protein
group_1042	+	-	ParA family protein
group_11	+	-	Receptor-binding domain of short tail fibre protein gp12 superfamily; SSF88874
group_1138	+	-	Hypothetical protein
group_1198	+	-	Chromosome replication/partitioning protein
group_121	+	-	Receptor-binding domain of short tail fibre protein gp12 superfamily; SSF88874
group_126	+	-	Variable large family protein
group_1276	+	-	Chromosome replication/partitioning protein
group_1290	+	-	DUF226 domain-containing protein
group_1293	+	-	Chromosome replication/partitioning protein
group_1299	+	-	DUF226 domain-containing protein
group_1312	+	-	Hypothetical protein
group_1319	+	-	Hypothetical protein
group_1330	+	-	DUF226 domain-containing protein
group_1335	+	-	Borrelia ORF-A; PF02414
group_1336	+	-	DUF228 domain-containing protein
group_134	+	-	Hypothetical protein
group_135	+	-	Mlp family lipoprotein
group_1351	+	-	Chromosome replication/partitioning protein
group_1374	+	-	Hypothetical protein
group_1379	+	-	Hypothetical protein
group_14	+	-	Vsp protein
group_1402	+	-	Borrelia repeat protein; PF03183
group_1555	+	-	PTS lactose/cellobiose transporter subunit IIA
group_1570	+	-	Borrelial persistence in ticks protein A; PF17044
group_1582	+	-	PTS sugar transporter subunit IIB
group_1622	+	-	Borrelia repeat protein; PF03183
group_1628	+	-	Hypothetical protein
group_1630	+	-	Hypothetical protein
group_1631	+	-	Hypothetical protein
group_1639	+	-	DUF787 family protein
group_1667	+	-	Hypothetical protein
group_1674	+	-	DUF764 family protein
group_1692	+	-	Hypothetical protein
group_174	+	-	Tyrosine-type recombinase/integrase
group_175	+	-	DNA adenine methylase
group_1754	+	-	Right-handed parallel beta-helix repeat-containing protein
group_1775	+	-	Hypothetical protein
group_1779	+	-	Borrelia hemolysin accessory protein; PF05289
group_1781	+	-	Apolipoprotein superfamily; SSF47162
group_1804	+	-	hypothetical protein
group_1805	+	-	Borrelia repeat protein; PF03183
group_181	+	-	DUF3890 domain-containing protein
group_1826	+	-	Hypothetical protein
group_183	+	-	Variable small protein; PF01441
group_1858	+	-	Mlp family lipoprotein
group_1957	+	-	DUF1617 family protein
group_1976	+	-	Hypothetical protein
group_1983	+	-	Hypothetical protein
group_2043	+	-	DUF226 domain-containing protein
group_2047	+	-	Borrelia repeat protein; PF03183
group_2066	+	-	Borrelia ORF-A; PF02414
group_2073	+	-	ParA family protein
group_2074	+	-	Insect cysteine-rich antifreeze protein superfamily; SSF51156
group_2103	+	-	Borrelial persistence in ticks protein A; PF17044
group_2108	+	-	Borrelia repeat protein; PF03183
group_2110	+	-	Hypothetical protein
group_2131	+	-	Hypothetical protein
group_2143	+	-	Hypothetical protein
group_2168	+	-	Hypothetical protein
group_2169	+	-	DUF1640 domain-containing protein
group_2170	+	-	Hypothetical protein
group_2173	+	-	Complement regulator-acquiring protein
group_2185	+	-	Hypothetical protein
group_2198	+	-	Hypothetical protein
group_2199	+	-	Borrelial persistence in ticks protein A; PF17044
group_2201	+	-	Borrelial persistence in ticks protein A; PF17044
group_2202	+	-	Hypothetical protein
group_2274	+	-	Borrelia ORF-A; PF02414
group_2281	+	-	Hypothetical protein
group_2298	+	-	Hypothetical protein
group_2300	+	-	hypothetical protein
group_241	+	-	DUF226 domain-containing protein
group_266	+	-	DUF685 domain-containing protein
group_267	+	-	Biotin--acetyl-CoA-carboxylase ligase*; Borrelia hemolysin accessory protein; PF05289
group_268	+	-	ParA family protein
group_269	+	-	Chromosome replication/partitioning protein
group_273	+	-	Hypothetical protein
group_274	+	-	Hypothetical protein
group_29	+	-	Hypothetical protein
group_290	+	-	Hypothetical protein
group_320	+	-	DUF261 family protein;DUF261 domain-containing protein
group_321	+	-	Single-stranded DNA-binding protein
group_322	+	-	Hypothetical protein
group_333	+	-	DUF244 domain-containing protein
group_341	+	-	DUF1506 family protein
group_353	+	-	Mlp family lipoprotein
group_355	+	-	Hypothetical protein
group_36	+	-	Hypothetical protein
group_366	+	-	Variable large family protein
group_376	+	-	Hypothetical protein
group_377	+	-	Variable large family protein
group_379	+	-	DUF3890 domain-containing protein
group_380	+	-	DUF1357 family protein
group_381	+	-	DUF1073 domain-containing protein
group_385	+	-	Hypothetical protein
group_386	+	-	DUF1322 family protein
group_387	+	-	Mlp family lipoprotein
group_394	+	-	DUF759 family protein
group_43	+	-	KID repeat-containing protein; PF02524
group_430	+	-	DUF735 family protein
group_433	+	-	DUF276 domain-containing protein
group_434	+	-	Hypothetical protein
group_436	+	-	Terminase
group_443	+	-	DUF228 domain-containing protein
group_444	+	-	DUF226 domain-containing protein
group_445	+	-	Chromosome replication/partitioning protein
group_447	+	-	Borrelial persistence in ticks protein A; PF17044
group_455	+	-	ERF family protein
group_457	+	-	DUF777 family protein
group_459	+	-	Hypothetical protein
group_460	+	-	DUF228 domain-containing protein
group_461	+	-	DUF228 domain-containing protein
group_469	+	-	Hypothetical protein
group_472	+	-	Borrelia ORF-A; PF02414
group_481	+	-	Hypothetical protein
group_485	+	-	DUF1640 domain-containing protein
group_486	+	-	Hypothetical protein
group_488	+	-	Borrelia ORF-A; PF02414
group_492	+	-	Hypothetical protein
group_493	+	-	Hypothetical protein
group_498	+	-	Variable large family protein
group_499	+	-	Vsp protein
group_5	+	-	N-6 DNA methylase
group_501	+	-	Hypothetical protein
group_518	+	-	DUF871 domain-containing protein
group_526	+	-	Hypothetical protein
group_67	+	-	Tetratricopeptide repeat protein
group_687	+	-	Variable large family protein
group_73	+	-	Variable large family protein
group_743	+	-	DUF1617 family protein
group_928	+	-	Complement regulator-acquiring protein
group_98	+	-	Borrelia repeat protein; PF03183
group_993	+	-	ParA family protein
group_1007	-	+	ParA family protein
group_1025	-	+	ParA family protein
group_1152	-	+	Mlp family lipoprotein
group_1153	-	+	Variable small protein; PF01441
group_1277	-	+	DUF226 domain-containing protein
group_1318	-	+	Chromosome replication/partitioning protein
group_1363	-	+	Chromosome replication/partitioning protein
group_1367	-	+	DUF759 family protein
group_1371	-	+	DUF1322 family protein
group_1425	-	+	hypothetical protein
group_1439	-	+	Mlp family lipoprotein
group_1441	-	+	Borrelia repeat protein; PF03183
group_1448	-	+	Borrelia repeat protein; PF03183
group_1473	-	+	Borrelia repeat protein; PF03183
group_1490	-	+	DUF261 domain-containing protein
group_1515	-	+	Single-stranded DNA-binding protein
group_1547	-	+	Borrelia repeat protein; PF03183
group_1662	-	+	hypothetical protein
group_1677	-	+	hypothetical protein
group_1684	-	+	hypothetical protein
group_1791	-	+	Borrelia repeat protein; PF03183
group_1796	-	+	Borrelia repeat protein; PF03183
group_1833	-	+	Hypothetical protein
group_1834	-	+	Variable large family protein
group_1971	-	+	DUF226 domain-containing protein
group_2094	-	+	Borrelial persistence in ticks protein A; PF17044
group_2142	-	+	hypothetical protein
group_2160	-	+	Hypothetical protein
group_2176	-	+	Hypothetical protein
group_2182	-	+	Hypothetical protein
group_2197	-	+	DUF603 domain-containing protein
group_2200	-	+	Borrelia repeat protein; PF03183
group_2279	-	+	DUF244 domain-containing protein
group_2280	-	+	Variable small protein; PF01441
group_2304	-	+	Hypothetical protein
group_291	-	+	Hypothetical protein
group_302	-	+	Hypothetical protein
group_305	-	+	DUF777 family protein
group_310	-	+	DUF787 family protein
group_311	-	+	DUF764 family protein
group_312	-	+	DUF1506 family protein
group_313	-	+	DUF3890 domain-containing protein
group_316	-	+	DUF1357 family protein
group_317	-	+	DUF1073 domain-containing protein
group_324	-	+	ERF family protein
group_329	-	+	DUF228 domain-containing protein
group_330	-	+	Hypothetical protein
group_331	-	+	Site-specific integrase
group_345	-	+	DUF228 domain-containing protein
group_346	-	+	DUF228 domain-containing protein
group_365	-	+	Variable large family protein
group_407	-	+	P12 family lipoprotein
group_528	-	+	Borrelial persistence in ticks protein A; PF17044
group_666	-	+	Variable large family protein
*=PGAP annotated these genes as Biotin--acetyl-CoA-carboxylase ligases but this appears to be a mis-annotation based on the InterProScan and BLAST analysis.
Note: Gene classifications followed by either a PFAM designation, PF#, or a SuperFamily designation, SSF#, were originally annotated to be hypothetical proteins by PGAP but were later classified through our InterProScan analysis.
-= absent
+= present

## Sheet: Table S8
Table S7. ONT Library Preparation Strategies
Isolate	Library Prep#	Library Prep Stratgey
B. anserina BA2	3	(3) post-cleanup of gDNA prior to tagmentation reaction, the DNA was eluted in nuclease-free water. 800ng of gDNA was added to the fragmentation reaction (7.5uL of gDNA and 2.5uL of fragmentation mix as specified in the manufacturer's protocol).
B. hermsii DAH	3	(3) post-cleanup of gDNA prior to tagmentation reaction, the DNA was eluted in nuclease-free water. 800ng of gDNA was added to the fragmentation reaction (7.5uL of gDNA and 2.5uL of fragmentation mix as specified in the manufacturer's protocol).
B. hermsii YOR	3	(3) post-cleanup of gDNA prior to tagmentation reaction, the DNA was eluted in nuclease-free water. 800ng of gDNA was added to the fragmentation reaction (7.5uL of gDNA and 2.5uL of fragmentation mix as specified in the manufacturer's protocol).
B. coriaceae Co53	3	(3) post-cleanup of gDNA prior to tagmentation reaction, the DNA was eluted in nuclease-free water. 800ng of gDNA was added to the fragmentation reaction (7.5uL of gDNA and 2.5uL of fragmentation mix as specified in the manufacturer's protocol).
B. puertoricensis n. sp. SUM	1+2	(1) 2x barcoded gDNA added to RAP reaction (400ng instead of 200ng total); (2) post-cleanup of gDNA prior to tagmentation reaction, the gDNA was eluted off beads using Qiagen elution buffer with 0.02% Triton X-100. 19uL of 800ng was used in the tagmentation reaction with only 1uL of Fragmentation mix. 1uL of RAP was added to the final, pooled library in a total of 15uL. Post-RAP reaction, the lib…
B. parkeri SLO	3	(3) post-cleanup of gDNA prior to tagmentation reaction, the DNA was eluted in nuclease-free water. 800ng of gDNA was added to the fragmentation reaction (7.5uL of gDNA and 2.5uL of fragmentation mix as specified in the manufacturer's protocol).
B. venezuelensis RMA01	1+2	(1) 2x barcoded gDNA added to RAP reaction (400ng total instead of 200ng); (2) post-cleanup of gDNA prior to tagmentation reaction, the gDNA was eluted off beads using Qiagen elution buffer with 0.02% Triton X-100. 19uL of 800ng was used in the tagmentation reaction with only 1uL of Fragmentation mix. 1uL of RAP was added to the final, pooled library in a total of 15uL. Post-RAP reaction, the lib…
B. turicatae 91E135	3	(3) post-cleanup of gDNA prior to tagmentation reaction, the DNA was eluted in nuclease-free water. 800ng of gDNA was added to the fragmentation reaction (7.5uL of gDNA and 2.5uL of fragmentation mix as specified in the manufacturer's protocol).
B. turicatae BTE5EL	3	(3) post-cleanup of gDNA prior to tagmentation reaction, the DNA was eluted in nuclease-free water. 800ng of gDNA was added to the fragmentation reaction (7.5uL of gDNA and 2.5uL of fragmentation mix as specified in the manufacturer's protocol).

## Sheet: Table S9
Table S8. WHsTBRF Oxford Nanopore Technologies and Illumina Sequencing Data Summary
Species	Isolate	Nanopore Reads Total	Nanopore Bases Total	Nanopore N50	Median Nanopore q-Score	Illumina Reads Total*	Total Illumina Bases (% Q30)*
B. anserina	BA2	15760	197992676	22557	13.5	1782728	282286543 (92.78)
B. hermsii	DAH	43784	655471249	23945	13.2	1678250	266072408 (92.54)
B. hermsii	YOR	14835	170329699	18885	13	1745602	277085041 (92.61)
B.coriaceae	Co53	28175	238239471	13973	13.1	1555122	253142927 (92.86)
B. puertoricensis n. sp.	SUM	141191	1615572125	18248	15.7	1277361	185804605 (94.36)
B. parkeri	SLO	37467	364692884	15793	13.1	1674153	267056566 (94.79)
B. venezuelensis	RMA01	167885	1600920681	16541	15.3	1161629	163425864 (94.53)
B. turicatae	91E135	13902	200933596	26603	13.9	1825308	307048102 (92.40)
B. turicatae	BTE5EL	17110	201423188	22872	13.7	1982798	321622147 (92.62)
*=post-read merging from FastP
