# Supplementary material for: Comparative genomics of the Western Hemisphere soft tick-borne relapsing fever borreliae highlights extensive plasmid diversity
Source: BMC Genomics. 2022 May 31;23:410. doi: 10.1186/s12864-022-08523-7 (PMC9158201; doi:10.1186/s12864-022-08523-7)
Supplement: Supplementary file 3 — Additional file 3. PhyloMAd saturation test output. [file 12864_2022_8523_MOESM3_ESM.xlsx]

## Sheet: saturation.test.results
	N_sites	N_taxa	t_Entropy	t_predicted_threshold_Entropy	t_predicted_TPR_Entropy	t_predicted_FPR_Entropy	Risk_Entropy	t_Entropyvar	t_predicted_threshold_Entropyvar	t_predicted_TPR_Entropyvar	t_predicted_FPR_Entropyvar	Risk_Entropyvar
arcC.aln.fas	929	10	55.27	21.19	0.83	0.24	low.risk	16.19	19.54	0.81	0.33	high.risk
clpX.aln.fas	1290	10	73.06	24.22	0.83	0.26	low.risk	21.77	22.78	0.8	0.33	high.risk
cmk.aln.fas	657	10	45.45	18.06	0.83	0.21	low.risk	14.53	16.31	0.8	0.31	high.risk
flgC.aln.fas	459	10	53.58	15.31	0.82	0.18	low.risk	11.76	13.24	0.78	0.27	high.risk
fliE.aln.fas	330	10	31.52	13.32	0.8	0.15	low.risk	10.13	10.7	0.75	0.24	high.risk
fliG.aln.fas	1035	10	72.45	22.21	0.83	0.25	low.risk	18.91	20.59	0.81	0.33	high.risk
fliH.aln.fas	921	10	52.95	21.11	0.83	0.24	low.risk	17.79	19.45	0.81	0.33	high.risk
fliM.aln.fas	1059	10	77.04	22.43	0.83	0.25	low.risk	19.62	20.82	0.81	0.33	high.risk
group_44.aln.fas	198	10	26.46	11.11	0.79	0.12	low.risk	6.6	7.31	0.71	0.18	high.risk
group_71.aln.fas	663	10	45.98	18.13	0.83	0.21	low.risk	15.64	16.39	0.8	0.31	high.risk
group_100.aln.fas	288	10	29.88	12.63	0.8	0.14	low.risk	8.27	9.74	0.74	0.22	high.risk
group_108.aln.fas	744	10	50.37	19.14	0.83	0.23	low.risk	17.03	17.44	0.81	0.32	high.risk
group_111.aln.fas	1575	10	75.64	25.69	0.82	0.25	low.risk	24.04	24.79	0.78	0.32	high.risk
group_160.aln.fas	1782	10	86.71	26.26	0.8	0.23	low.risk	25.86	26.03	0.76	0.3	high.risk
group_175.aln.fas	333	10	29.07	13.37	0.81	0.15	low.risk	9.68	10.77	0.75	0.24	high.risk
group_177.aln.fas	1731	10	94.52	26.16	0.8	0.23	low.risk	21.86	25.74	0.76	0.3	high.risk
group_196.aln.fas	1632	10	86.32	25.89	0.81	0.24	low.risk	25.05	25.15	0.77	0.31	high.risk
group_262.aln.fas	1407	10	76.33	24.92	0.83	0.26	low.risk	21.44	23.66	0.79	0.33	high.risk
group_295.aln.fas	1371	10	67.48	24.72	0.83	0.26	low.risk	21.5	23.39	0.8	0.33	high.risk
group_335.aln.fas	1302	10	87.92	24.29	0.83	0.26	low.risk	22.73	22.87	0.8	0.33	high.risk
group_353.aln.fas	618	10	45.07	17.55	0.82	0.21	low.risk	15.18	15.76	0.8	0.3	high.risk
group_394.aln.fas	1221	10	66.4	23.74	0.83	0.26	low.risk	21.57	22.23	0.81	0.33	high.risk
group_400.aln.fas	1209	10	68.75	23.65	0.83	0.26	low.risk	21.5	22.13	0.81	0.33	high.risk
group_468.aln.fas	1119	10	61.17	22.94	0.83	0.25	low.risk	20.91	21.36	0.81	0.33	high.risk
group_702.aln.fas	1032	10	63	22.19	0.83	0.25	low.risk	16.6	20.56	0.81	0.33	high.risk
group_1106.aln.fas	897	10	62.1	20.86	0.83	0.24	low.risk	18.6	19.2	0.81	0.33	high.risk
group_1166.aln.fas	837	10	56.52	20.21	0.83	0.24	low.risk	18.09	18.54	0.81	0.33	high.risk
group_1186.aln.fas	822	10	57.19	20.05	0.83	0.23	low.risk	16.99	18.37	0.81	0.32	high.risk
group_1233.aln.fas	792	10	53.04	19.7	0.83	0.23	low.risk	16.28	18.02	0.81	0.32	high.risk
group_1250.aln.fas	783	10	48.39	19.6	0.83	0.23	low.risk	17.67	17.91	0.81	0.32	high.risk
group_1258.aln.fas	777	10	50.97	19.53	0.83	0.23	low.risk	16.19	17.84	0.81	0.32	high.risk
group_1275.aln.fas	765	10	59.41	19.39	0.83	0.23	low.risk	14.8	17.7	0.81	0.32	high.risk
group_1276.aln.fas	765	10	51.67	19.39	0.83	0.23	low.risk	14.82	17.7	0.81	0.32	high.risk
group_1287.aln.fas	756	10	52.03	19.28	0.83	0.23	low.risk	14.54	17.59	0.81	0.32	high.risk
group_1337.aln.fas	711	10	46.41	18.74	0.83	0.22	low.risk	15.66	17.02	0.81	0.32	high.risk
group_1508.aln.fas	591	10	50.18	17.19	0.82	0.2	low.risk	12.97	15.37	0.8	0.3	high.risk
group_1552.aln.fas	555	10	49.55	16.69	0.82	0.2	low.risk	14.7	14.83	0.79	0.29	high.risk
group_1608.aln.fas	534	10	45.85	16.4	0.82	0.19	low.risk	12.67	14.5	0.79	0.29	high.risk
group_1649.aln.fas	498	10	37.24	15.89	0.82	0.19	low.risk	10.33	13.91	0.79	0.28	high.risk
group_1653.aln.fas	495	10	36.98	15.84	0.82	0.19	low.risk	11.83	13.86	0.79	0.28	high.risk
group_1660.aln.fas	486	10	47.9	15.71	0.82	0.19	low.risk	12.24	13.71	0.79	0.28	high.risk
group_1743.aln.fas	384	10	34.1	14.17	0.81	0.17	low.risk	9.24	11.84	0.77	0.26	high.risk
group_1841.aln.fas	279	10	24.95	12.48	0.8	0.14	low.risk	7.16	9.52	0.74	0.22	high.risk
group_1870.aln.fas	255	10	27.24	12.08	0.8	0.14	low.risk	8.35	8.91	0.73	0.21	high.risk
group_1879.aln.fas	249	10	26.08	11.98	0.8	0.14	low.risk	7.36	8.75	0.73	0.21	high.risk
group_1880.aln.fas	249	10	31.49	11.98	0.8	0.14	low.risk	5.22	8.75	0.73	0.21	high.risk
group_1908.aln.fas	222	10	27.35	11.52	0.79	0.13	low.risk	4.79	8.01	0.72	0.19	high.risk
group_1929.aln.fas	210	10	16.74	11.31	0.79	0.13	low.risk	7.09	7.67	0.71	0.19	high.risk
group_1945.aln.fas	201	10	25.54	11.16	0.79	0.12	low.risk	6.31	7.4	0.71	0.18	high.risk
group_1974.aln.fas	186	10	32.75	10.9	0.79	0.12	low.risk	4.91	6.93	0.7	0.17	high.risk
group_2119.aln.fas	993	10	79.17	21.82	0.83	0.25	low.risk	18.48	20.19	0.81	0.33	high.risk
group_2138.aln.fas	981	10	55.03	21.71	0.83	0.25	low.risk	17.53	20.07	0.81	0.33	high.risk
group_2168.aln.fas	945	10	58.13	21.35	0.83	0.25	low.risk	18.28	19.7	0.81	0.33	high.risk
group_2270.aln.fas	519	10	35.57	16.19	0.82	0.19	low.risk	11.97	14.26	0.79	0.29	high.risk
group_2304.aln.fas	963	10	53.56	21.53	0.83	0.25	low.risk	18.89	19.89	0.81	0.33	high.risk
gyrB.aln.fas	1905	10	92.3	26.39	0.79	0.21	low.risk	25.71	26.7	0.75	0.29	high.risk
hslU.aln.fas	1353	10	70.43	24.61	0.83	0.26	low.risk	21.87	23.26	0.8	0.33	high.risk
hslV.aln.fas	543	10	48.97	16.53	0.82	0.2	low.risk	9.71	14.64	0.79	0.29	high.risk
lepA.aln.fas	1800	10	89.82	26.29	0.8	0.22	low.risk	25.74	26.13	0.76	0.3	high.risk
nrdI.aln.fas	372	10	35.99	13.99	0.81	0.16	low.risk	11.43	11.59	0.76	0.25	high.risk
nusA.aln.fas	1443	10	75.35	25.11	0.82	0.25	low.risk	21.12	23.91	0.79	0.32	high.risk
queA.aln.fas	1038	10	62.93	22.24	0.83	0.25	low.risk	19.11	20.62	0.81	0.33	high.risk
rplB.aln.fas	834	10	72.67	20.18	0.83	0.24	low.risk	16.05	18.51	0.81	0.33	high.risk
rplC.aln.fas	630	10	59.21	17.71	0.83	0.21	low.risk	11.66	15.93	0.8	0.31	high.risk
rplD.aln.fas	630	10	48.15	17.71	0.83	0.21	low.risk	12.54	15.93	0.8	0.31	high.risk
rplE.aln.fas	549	10	49.26	16.61	0.82	0.2	low.risk	13.65	14.73	0.79	0.29	high.risk
rplK.aln.fas	435	10	49.77	14.96	0.81	0.18	low.risk	11.15	12.81	0.78	0.27	high.risk
rplL.aln.fas	369	10	44.4	13.94	0.81	0.16	low.risk	11.19	11.53	0.76	0.25	high.risk
rplN.aln.fas	369	10	46.71	13.94	0.81	0.16	low.risk	11	11.53	0.76	0.25	high.risk
rplO.aln.fas	438	10	42.52	15	0.81	0.18	low.risk	10.9	12.87	0.78	0.27	high.risk
rplP.aln.fas	417	10	53.39	14.68	0.81	0.17	low.risk	12.35	12.48	0.77	0.26	high.risk
rplQ.aln.fas	363	10	34.87	13.85	0.81	0.16	low.risk	7.19	11.41	0.76	0.25	high.risk
rplS.aln.fas	363	10	35.24	13.85	0.81	0.16	low.risk	10.51	11.41	0.76	0.25	high.risk
rplW.aln.fas	297	10	32.62	12.78	0.8	0.15	low.risk	7.17	9.95	0.74	0.23	high.risk
rpmA.aln.fas	246	10	31.4	11.93	0.8	0.13	low.risk	6.84	8.67	0.73	0.2	high.risk
rpmG.aln.fas	180	10	22.23	10.79	0.79	0.12	low.risk	5.87	6.74	0.7	0.17	high.risk
rpmH.aln.fas	156	10	24.09	10.37	0.79	0.11	low.risk	4.24	5.93	0.69	0.15	high.risk
rpmI.aln.fas	198	10	22.25	11.11	0.79	0.12	low.risk	7	7.31	0.71	0.18	high.risk
rpsE.aln.fas	495	10	50.17	15.84	0.82	0.19	low.risk	9.99	13.86	0.79	0.28	high.risk
rpsH.aln.fas	399	10	39.76	14.41	0.81	0.17	low.risk	11.8	12.13	0.77	0.26	high.risk
rpsJ.aln.fas	312	10	41.55	13.03	0.8	0.15	low.risk	4.05	10.3	0.75	0.23	high.risk
rpsK.aln.fas	390	10	49.71	14.27	0.81	0.17	low.risk	11.36	11.95	0.77	0.26	high.risk
rpsM.aln.fas	378	10	36.17	14.08	0.81	0.16	low.risk	8.3	11.71	0.77	0.25	high.risk
rpsO.aln.fas	267	10	25.81	12.28	0.8	0.14	low.risk	6.83	9.22	0.73	0.21	high.risk
rpsP.aln.fas	243	10	31.81	11.88	0.8	0.13	low.risk	7.27	8.59	0.73	0.2	high.risk
rpsQ.aln.fas	255	10	26.06	12.08	0.8	0.14	low.risk	7.81	8.91	0.73	0.21	high.risk
rpsS.aln.fas	279	10	41.73	12.48	0.8	0.14	low.risk	6.01	9.52	0.74	0.22	high.risk
secE.aln.fas	171	10	20.97	10.63	0.79	0.12	low.risk	6.23	6.45	0.69	0.16	high.risk
spoVG.aln.fas	291	10	35.34	12.68	0.8	0.15	low.risk	8.97	9.81	0.74	0.22	high.risk
trxA.aln.fas	354	10	35.49	13.7	0.81	0.16	low.risk	9.76	11.22	0.76	0.25	high.risk
yajC.aln.fas	309	10	32.25	12.98	0.8	0.15	low.risk	8.75	10.23	0.75	0.23	high.risk
acpP.aln.fas	243	10	33.19	11.88	0.8	0.13	low.risk	17.62	8.59	0.73	0.2	low.risk
acpS.aln.fas	378	10	29.48	14.08	0.81	0.16	low.risk	26.25	11.71	0.77	0.25	low.risk
alr.aln.fas	1101	10	49.82	22.79	0.83	0.25	low.risk	37.05	21.2	0.81	0.33	low.risk
amrB.aln.fas	657	10	38.48	18.06	0.83	0.21	low.risk	33.14	16.31	0.8	0.31	low.risk
arcA.aln.fas	1230	10	76.33	23.8	0.83	0.26	low.risk	26	22.3	0.81	0.33	low.risk
argF.aln.fas	984	10	67.16	21.73	0.83	0.25	low.risk	21.8	20.1	0.81	0.33	low.risk
asnS.aln.fas	1386	10	70.86	24.8	0.83	0.26	low.risk	40.91	23.5	0.8	0.33	low.risk
aspS.aln.fas	1755	10	73.58	26.21	0.8	0.23	low.risk	47.66	25.88	0.76	0.3	low.risk
bamA.aln.fas	2430	10	90.74	25.28	0.71	0.1	low.risk	45.79	29.05	0.67	0.23	low.risk
cdd.aln.fas	456	10	38.36	15.27	0.81	0.18	low.risk	24.12	13.19	0.78	0.27	low.risk
cheB.aln.fas	1125	10	52.56	22.99	0.83	0.26	low.risk	36.61	21.41	0.81	0.33	low.risk
clpP.aln.fas	585	10	56.19	17.1	0.82	0.2	low.risk	21.6	15.28	0.8	0.3	low.risk
coaBC.aln.fas	1176	10	55.95	23.4	0.83	0.26	low.risk	46.45	21.86	0.81	0.33	low.risk
coaD.aln.fas	498	10	38.31	15.89	0.82	0.19	low.risk	14.8	13.91	0.79	0.28	low.risk
crr.aln.fas	570	10	54.55	16.9	0.82	0.2	low.risk	19.97	15.06	0.8	0.3	low.risk
csrA.aln.fas	237	10	18.34	11.78	0.8	0.13	low.risk	10.69	8.43	0.72	0.2	low.risk
cyaB.aln.fas	525	10	28.66	16.27	0.82	0.19	low.risk	31.3	14.35	0.79	0.29	low.risk
def.aln.fas	477	10	40.36	15.58	0.82	0.18	low.risk	16.18	13.56	0.78	0.28	low.risk
der.aln.fas	1281	10	66.23	24.16	0.83	0.26	low.risk	28.29	22.71	0.8	0.33	low.risk
dnaA.aln.fas	1455	10	57.38	25.17	0.82	0.25	low.risk	34.37	23.99	0.79	0.32	low.risk
dnaB.aln.fas	1386	10	80.57	24.8	0.83	0.26	low.risk	26.75	23.5	0.8	0.33	low.risk
dnaE.aln.fas	3426	10	122.89	15.66	0.47	0	low.risk	46.78	31.95	0.5	0.06	low.risk
dnaG.aln.fas	1773	10	75.49	26.24	0.8	0.23	low.risk	31	25.98	0.76	0.3	low.risk
dnaJ.aln.fas	1080	10	60.37	22.61	0.83	0.25	low.risk	39.51	21.01	0.81	0.33	low.risk
dnaK.aln.fas	1899	10	92.42	26.39	0.79	0.21	low.risk	42.78	26.67	0.75	0.29	low.risk
dnaX.aln.fas	1635	10	78.78	25.9	0.81	0.24	low.risk	33.8	25.17	0.77	0.31	low.risk
dprA.aln.fas	945	10	58.76	21.35	0.83	0.25	low.risk	20.65	19.7	0.81	0.33	low.risk
efp.aln.fas	579	10	48.36	17.02	0.82	0.2	low.risk	20.36	15.19	0.8	0.3	low.risk
eno.aln.fas	1296	10	86.98	24.25	0.83	0.26	low.risk	30.15	22.83	0.8	0.33	low.risk
era.aln.fas	873	10	41.99	20.61	0.83	0.24	low.risk	43.18	18.94	0.81	0.33	low.risk
fbaA.aln.fas	1080	10	77.93	22.61	0.83	0.25	low.risk	27.21	21.01	0.81	0.33	low.risk
ffh.aln.fas	1350	10	74.79	24.59	0.83	0.26	low.risk	24.39	23.24	0.8	0.33	low.risk
flgB.aln.fas	408	10	37.53	14.55	0.81	0.17	low.risk	17.42	12.3	0.77	0.26	low.risk
flgD.aln.fas	426	10	40.04	14.82	0.81	0.17	low.risk	17.79	12.64	0.78	0.27	low.risk
flgE.aln.fas	1329	10	87.93	24.46	0.83	0.26	low.risk	28.3	23.08	0.8	0.33	low.risk
flgF.aln.fas	849	10	59.79	20.35	0.83	0.24	low.risk	34.83	18.68	0.81	0.33	low.risk
flgG.aln.fas	795	10	62.77	19.74	0.83	0.23	low.risk	34.9	18.06	0.81	0.32	low.risk
flgK.aln.fas	1884	10	84.61	26.38	0.79	0.21	low.risk	56.66	26.59	0.75	0.29	low.risk
flhA.aln.fas	2088	10	96.65	26.31	0.76	0.18	low.risk	32.48	27.6	0.72	0.27	low.risk
flhB.aln.fas	1116	10	63.55	22.92	0.83	0.25	low.risk	23.89	21.33	0.81	0.33	low.risk
flhF.aln.fas	1167	10	65.39	23.33	0.83	0.26	low.risk	24.98	21.78	0.81	0.33	low.risk
fliD.aln.fas	1998	10	87.58	26.39	0.77	0.19	low.risk	34.98	27.17	0.73	0.28	low.risk
fliF.aln.fas	1707	10	87.98	26.1	0.81	0.23	low.risk	32.42	25.6	0.77	0.31	low.risk
fliN.aln.fas	345	10	39.56	13.56	0.81	0.16	low.risk	15.26	11.03	0.76	0.24	low.risk
fliP.aln.fas	765	10	51.81	19.39	0.83	0.23	low.risk	29.3	17.7	0.81	0.32	low.risk
fliQ.aln.fas	264	10	25.97	12.23	0.8	0.14	low.risk	12.29	9.14	0.73	0.21	low.risk
fliR.aln.fas	789	10	38.97	19.67	0.83	0.23	low.risk	20.06	17.98	0.81	0.32	low.risk
fliS.aln.fas	420	10	31.79	14.73	0.81	0.17	low.risk	25.11	12.53	0.77	0.27	low.risk
fliW.aln.fas	393	10	30.41	14.31	0.81	0.17	low.risk	23.49	12.01	0.77	0.26	low.risk
fmt.aln.fas	930	10	60.63	21.2	0.83	0.24	low.risk	33.42	19.55	0.81	0.33	low.risk
fni.aln.fas	1065	10	65.37	22.48	0.83	0.25	low.risk	36.37	20.87	0.81	0.33	low.risk
frr.aln.fas	555	10	46.51	16.69	0.82	0.2	low.risk	16.17	14.83	0.79	0.29	low.risk
ftsA.aln.fas	1242	10	81.99	23.89	0.83	0.26	low.risk	26.86	22.4	0.8	0.33	low.risk
ftsH.aln.fas	1908	10	98.97	26.39	0.79	0.21	low.risk	28.55	26.71	0.74	0.29	low.risk
ftsW.aln.fas	1050	10	48.33	22.35	0.83	0.25	low.risk	28.57	20.73	0.81	0.33	low.risk
ftsY.aln.fas	846	10	42.38	20.31	0.83	0.24	low.risk	40.51	18.64	0.81	0.33	low.risk
ftsZ.aln.fas	1197	10	82.86	23.56	0.83	0.26	low.risk	26.92	22.03	0.81	0.33	low.risk
gap.aln.fas	1008	10	80.93	21.96	0.83	0.25	low.risk	21.05	20.33	0.81	0.33	low.risk
gatA.aln.fas	1434	10	76.37	25.06	0.82	0.25	low.risk	33.81	23.85	0.79	0.32	low.risk
gatB.aln.fas	1458	10	76.8	25.18	0.82	0.25	low.risk	34.96	24.01	0.79	0.32	low.risk
gatC.aln.fas	276	10	27.77	12.43	0.8	0.14	low.risk	13.79	9.44	0.74	0.22	low.risk
glpQ.aln.fas	1005	10	58.47	21.93	0.83	0.25	low.risk	36.6	20.3	0.81	0.33	low.risk
gnd.aln.fas	1395	10	72.04	24.85	0.83	0.26	low.risk	27.53	23.57	0.79	0.33	low.risk
gpmA.aln.fas	747	10	59.84	19.18	0.83	0.23	low.risk	18.41	17.48	0.81	0.32	low.risk
greA.aln.fas	2703	10	95.86	23.62	0.66	0.01	low.risk	38.77	30.01	0.63	0.19	low.risk
groES.aln.fas	273	10	26.47	12.38	0.8	0.14	low.risk	14.51	9.37	0.74	0.22	low.risk
groL.aln.fas	1635	10	95.79	25.9	0.81	0.24	low.risk	25.48	25.17	0.77	0.31	low.risk
group_0.aln.fas	300	10	27.97	12.83	0.8	0.15	low.risk	15.14	10.02	0.75	0.23	low.risk
group_1.aln.fas	1902	10	90.95	26.39	0.79	0.21	low.risk	45.71	26.68	0.75	0.29	low.risk
group_2.aln.fas	861	10	51.83	20.48	0.83	0.24	low.risk	37.58	18.81	0.81	0.33	low.risk
group_3.aln.fas	954	10	51.65	21.44	0.83	0.25	low.risk	22.58	19.8	0.81	0.33	low.risk
group_6.aln.fas	576	10	44.35	16.98	0.82	0.2	low.risk	21.39	15.15	0.8	0.3	low.risk
group_7.aln.fas	675	10	38.35	18.29	0.83	0.22	low.risk	35.16	16.55	0.81	0.31	low.risk
group_8.aln.fas	509	10	29.91	16.04	0.82	0.19	low.risk	26.64	14.09	0.79	0.29	low.risk
group_12.aln.fas	543	10	42.77	16.53	0.82	0.2	low.risk	15.94	14.64	0.79	0.29	low.risk
group_17.aln.fas	878	10	42.04	20.66	0.83	0.24	low.risk	33.69	19	0.81	0.33	low.risk
group_18.aln.fas	419	10	29.67	14.71	0.81	0.17	low.risk	22.75	12.51	0.77	0.27	low.risk
group_20.aln.fas	876	10	50.03	20.64	0.83	0.24	low.risk	27.01	18.97	0.81	0.33	low.risk
group_24.aln.fas	3132	10	93.96	19.52	0.55	0	low.risk	67.93	31.26	0.56	0.12	low.risk
group_26.aln.fas	1464	10	56.37	25.21	0.82	0.25	low.risk	46.35	24.06	0.79	0.32	low.risk
group_27.aln.fas	981	10	56.01	21.71	0.83	0.25	low.risk	22.9	20.07	0.81	0.33	low.risk
group_30.aln.fas	1545	10	59.39	25.57	0.82	0.25	low.risk	49.26	24.6	0.78	0.32	low.risk
group_31.aln.fas	996	10	60.44	21.85	0.83	0.25	low.risk	29.73	20.21	0.81	0.33	low.risk
group_32.aln.fas	630	10	36.92	17.71	0.83	0.21	low.risk	34.98	15.93	0.8	0.31	low.risk
group_33.aln.fas	621	10	49.53	17.59	0.82	0.21	low.risk	18.21	15.81	0.8	0.3	low.risk
group_34.aln.fas	2919	10	86.61	21.78	0.61	0	low.risk	62.45	30.68	0.6	0.15	low.risk
group_36.aln.fas	2325	10	85.25	25.72	0.73	0.13	low.risk	37.24	28.63	0.69	0.24	low.risk
group_37.aln.fas	936	10	51.81	21.26	0.83	0.24	low.risk	21.14	19.61	0.81	0.33	low.risk
group_38.aln.fas	807	10	38.02	19.88	0.83	0.23	low.risk	38.1	18.2	0.81	0.32	low.risk
group_39.aln.fas	1017	10	64.44	22.05	0.83	0.25	low.risk	41.36	20.42	0.81	0.33	low.risk
group_49.aln.fas	2556	10	100.16	24.61	0.69	0.06	low.risk	40.85	29.51	0.65	0.21	low.risk
group_50.aln.fas	533	10	44.86	16.39	0.82	0.19	low.risk	21.27	14.48	0.79	0.29	low.risk
group_52.aln.fas	2487	10	75.51	24.99	0.7	0.08	low.risk	53.71	29.26	0.67	0.22	low.risk
group_53.aln.fas	531	10	44.05	16.36	0.82	0.19	low.risk	16.76	14.45	0.79	0.29	low.risk
group_55.aln.fas	1485	10	69.27	25.31	0.82	0.25	low.risk	40.15	24.2	0.79	0.32	low.risk
group_56.aln.fas	2454	10	79.35	25.16	0.71	0.09	low.risk	35.34	29.14	0.67	0.22	low.risk
group_57.aln.fas	1407	10	53.05	24.92	0.83	0.26	low.risk	50.86	23.66	0.79	0.33	low.risk
group_58.aln.fas	1671	10	52.94	26.01	0.81	0.24	low.risk	48.82	25.39	0.77	0.31	low.risk
group_60.aln.fas	2406	10	94.71	25.39	0.71	0.1	low.risk	43.52	28.95	0.68	0.23	low.risk
group_65.aln.fas	2337	10	95.03	25.68	0.73	0.12	low.risk	44.1	28.68	0.69	0.24	low.risk
group_67.aln.fas	513	10	34.02	16.1	0.82	0.19	low.risk	23.43	14.16	0.79	0.29	low.risk
group_68.aln.fas	2295	10	71.99	25.83	0.73	0.13	low.risk	54.43	28.51	0.69	0.24	low.risk
group_69.aln.fas	438	10	26.74	15	0.81	0.18	low.risk	37.21	12.87	0.78	0.27	low.risk
group_70.aln.fas	333	10	23.55	13.37	0.81	0.15	low.risk	25.25	10.77	0.75	0.24	low.risk
group_73.aln.fas	549	10	38.22	16.61	0.82	0.2	low.risk	26.58	14.73	0.79	0.29	low.risk
group_74.aln.fas	2670	10	94.56	23.86	0.66	0.02	low.risk	59.59	29.9	0.64	0.19	low.risk
group_75.aln.fas	1089	10	63.13	22.69	0.83	0.25	low.risk	26.69	21.09	0.81	0.33	low.risk
group_79.aln.fas	624	10	40.13	17.63	0.82	0.21	low.risk	27	15.85	0.8	0.3	low.risk
group_81.aln.fas	2217	10	71.92	26.06	0.74	0.15	low.risk	54.76	28.18	0.7	0.25	low.risk
group_87.aln.fas	1065	10	50.57	22.48	0.83	0.25	low.risk	27.5	20.87	0.81	0.33	low.risk
group_92.aln.fas	1434	10	79.06	25.06	0.82	0.25	low.risk	38.66	23.85	0.79	0.32	low.risk
group_94.aln.fas	1623	10	69.77	25.86	0.81	0.24	low.risk	34.43	25.1	0.78	0.31	low.risk
group_96.aln.fas	2121	10	84.8	26.26	0.76	0.17	low.risk	37.89	27.75	0.72	0.26	low.risk
group_98.aln.fas	990	10	61.36	21.79	0.83	0.25	low.risk	31.32	20.16	0.81	0.33	low.risk
group_101.aln.fas	684	10	43.69	18.4	0.83	0.22	low.risk	35.18	16.67	0.81	0.31	low.risk
group_102.aln.fas	816	10	43.14	19.98	0.83	0.23	low.risk	21.88	18.3	0.81	0.32	low.risk
group_105.aln.fas	1344	10	69.59	24.56	0.83	0.26	low.risk	31.31	23.19	0.8	0.33	low.risk
group_106.aln.fas	1019	10	50.43	22.07	0.83	0.25	low.risk	23.37	20.44	0.81	0.33	low.risk
group_107.aln.fas	657	10	45.7	18.06	0.83	0.21	low.risk	17.53	16.31	0.8	0.31	low.risk
group_109.aln.fas	2007	10	91.45	26.39	0.77	0.19	low.risk	33.46	27.21	0.73	0.28	low.risk
group_112.aln.fas	2004	10	72.78	26.39	0.77	0.19	low.risk	31.75	27.2	0.73	0.28	low.risk
group_113.aln.fas	1983	10	78.18	26.4	0.78	0.2	low.risk	29.42	27.09	0.74	0.28	low.risk
group_114.aln.fas	1032	10	54.2	22.19	0.83	0.25	low.risk	40.13	20.56	0.81	0.33	low.risk
group_117.aln.fas	1278	10	53.73	24.14	0.83	0.26	low.risk	45.6	22.69	0.8	0.33	low.risk
group_118.aln.fas	1923	10	84.49	26.4	0.78	0.21	low.risk	36.43	26.79	0.74	0.29	low.risk
group_120.aln.fas	1170	10	56.6	23.35	0.83	0.26	low.risk	33.08	21.8	0.81	0.33	low.risk
group_121.aln.fas	807	10	44.8	19.88	0.83	0.23	low.risk	36.73	18.2	0.81	0.32	low.risk
group_125.aln.fas	1893	10	81.97	26.38	0.79	0.21	low.risk	31.92	26.64	0.75	0.29	low.risk
group_126.aln.fas	750	10	41.39	19.21	0.83	0.23	low.risk	25.08	17.51	0.81	0.32	low.risk
group_128.aln.fas	1884	10	78.46	26.38	0.79	0.21	low.risk	33.45	26.59	0.75	0.29	low.risk
group_130.aln.fas	1878	10	67.18	26.37	0.79	0.21	low.risk	39.97	26.56	0.75	0.29	low.risk
group_132.aln.fas	657	10	42.25	18.06	0.83	0.21	low.risk	30.04	16.31	0.8	0.31	low.risk
group_133.aln.fas	1830	10	78.98	26.33	0.79	0.22	low.risk	43.83	26.3	0.75	0.3	low.risk
group_134.aln.fas	1023	10	44.63	22.1	0.83	0.25	low.risk	33.41	20.48	0.81	0.33	low.risk
group_137.aln.fas	1845	10	96.25	26.34	0.79	0.22	low.risk	50.67	26.38	0.75	0.29	low.risk
group_146.aln.fas	1821	10	79.81	26.32	0.79	0.22	low.risk	35.37	26.25	0.75	0.3	low.risk
group_152.aln.fas	1797	10	82.8	26.28	0.8	0.22	low.risk	26.31	26.12	0.76	0.3	low.risk
group_154.aln.fas	519	10	39.22	16.19	0.82	0.19	low.risk	16.4	14.26	0.79	0.29	low.risk
group_155.aln.fas	1458	10	76.01	25.18	0.82	0.25	low.risk	33.93	24.01	0.79	0.32	low.risk
group_157.aln.fas	1773	10	72.48	26.24	0.8	0.23	low.risk	34.08	25.98	0.76	0.3	low.risk
group_161.aln.fas	1779	10	82.65	26.25	0.8	0.23	low.risk	29.81	26.02	0.76	0.3	low.risk
group_162.aln.fas	1839	10	70.19	26.34	0.79	0.22	low.risk	45.57	26.35	0.75	0.29	low.risk
group_164.aln.fas	942	10	38.45	21.32	0.83	0.25	low.risk	39.67	19.67	0.81	0.33	low.risk
group_165.aln.fas	405	10	32.56	14.5	0.81	0.17	low.risk	23.12	12.25	0.77	0.26	low.risk
group_172.aln.fas	261	10	32.69	12.18	0.8	0.14	low.risk	19.55	9.06	0.73	0.21	low.risk
group_173.aln.fas	839	10	48.24	20.23	0.83	0.24	low.risk	37.79	18.56	0.81	0.33	low.risk
group_174.aln.fas	531	10	47	16.36	0.82	0.19	low.risk	16.39	14.45	0.79	0.29	low.risk
group_176.aln.fas	1752	10	85.64	26.2	0.8	0.23	low.risk	28.48	25.86	0.76	0.3	low.risk
group_180.aln.fas	1710	10	63.82	26.11	0.8	0.23	low.risk	57.57	25.62	0.77	0.31	low.risk
group_181.aln.fas	1686	10	70.33	26.05	0.81	0.24	low.risk	40.12	25.48	0.77	0.31	low.risk
group_183.aln.fas	1749	10	73.23	26.19	0.8	0.23	low.risk	34.36	25.85	0.76	0.3	low.risk
group_187.aln.fas	2001	10	77.15	26.39	0.77	0.19	low.risk	45.8	27.18	0.73	0.28	low.risk
group_188.aln.fas	1689	10	61.34	26.05	0.81	0.24	low.risk	39.75	25.5	0.77	0.31	low.risk
group_189.aln.fas	852	10	50.87	20.38	0.83	0.24	low.risk	24.93	18.71	0.81	0.33	low.risk
group_191.aln.fas	1665	10	82.59	25.99	0.81	0.24	low.risk	27.22	25.35	0.77	0.31	low.risk
group_198.aln.fas	1578	10	71.46	25.7	0.82	0.25	low.risk	47.84	24.81	0.78	0.32	low.risk
group_208.aln.fas	1575	10	69.21	25.69	0.82	0.25	low.risk	57.84	24.79	0.78	0.32	low.risk
group_215.aln.fas	1554	10	68.54	25.61	0.82	0.25	low.risk	37.23	24.66	0.78	0.32	low.risk
group_220.aln.fas	1548	10	84.03	25.58	0.82	0.25	low.risk	31.21	24.62	0.78	0.32	low.risk
group_223.aln.fas	1545	10	75.94	25.57	0.82	0.25	low.risk	37.5	24.6	0.78	0.32	low.risk
group_225.aln.fas	1530	10	68.3	25.51	0.82	0.25	low.risk	40.33	24.5	0.78	0.32	low.risk
group_228.aln.fas	1515	10	74.8	25.45	0.82	0.25	low.risk	33.78	24.4	0.79	0.32	low.risk
group_229.aln.fas	1518	10	77.83	25.46	0.82	0.25	low.risk	37.82	24.42	0.79	0.32	low.risk
group_230.aln.fas	1500	10	66.38	25.38	0.82	0.25	low.risk	38.8	24.3	0.79	0.32	low.risk
group_233.aln.fas	1503	10	88.59	25.39	0.82	0.25	low.risk	41.35	24.32	0.79	0.32	low.risk
group_240.aln.fas	1470	10	59.77	25.24	0.82	0.25	low.risk	36.25	24.1	0.79	0.32	low.risk
group_243.aln.fas	1467	10	81.52	25.23	0.82	0.25	low.risk	30.1	24.08	0.79	0.32	low.risk
group_247.aln.fas	1458	10	69.59	25.18	0.82	0.25	low.risk	36.96	24.01	0.79	0.32	low.risk
group_253.aln.fas	1446	10	64.79	25.12	0.82	0.25	low.risk	42.14	23.93	0.79	0.32	low.risk
group_255.aln.fas	1434	10	71.52	25.06	0.82	0.25	low.risk	25.57	23.85	0.79	0.32	low.risk
group_256.aln.fas	1425	10	82.3	25.01	0.82	0.25	low.risk	39.38	23.78	0.79	0.33	low.risk
group_258.aln.fas	1425	10	77.29	25.01	0.82	0.25	low.risk	38.9	23.78	0.79	0.33	low.risk
group_263.aln.fas	4383	10	112.5	-2.86	0.12	0	low.risk	66.79	33.47	0.31	0	low.risk
group_264.aln.fas	1389	10	78.53	24.82	0.83	0.26	low.risk	39.87	23.53	0.8	0.33	low.risk
group_269.aln.fas	513	10	34.11	16.1	0.82	0.19	low.risk	24.04	14.16	0.79	0.29	low.risk
group_270.aln.fas	2127	10	81.65	26.25	0.76	0.17	low.risk	37.32	27.78	0.72	0.26	low.risk
group_271.aln.fas	1407	10	65.74	24.92	0.83	0.26	low.risk	31.5	23.66	0.79	0.33	low.risk
group_274.aln.fas	636	10	45.11	17.78	0.83	0.21	low.risk	20.91	16.02	0.8	0.31	low.risk
group_276.aln.fas	702	10	47.7	18.63	0.83	0.22	low.risk	20.67	16.91	0.81	0.31	low.risk
group_277.aln.fas	1428	10	65.03	25.03	0.82	0.25	low.risk	31.35	23.81	0.79	0.33	low.risk
group_278.aln.fas	597	10	44.47	17.27	0.82	0.2	low.risk	15.65	15.46	0.8	0.3	low.risk
group_284.aln.fas	717	10	47.86	18.81	0.83	0.22	low.risk	29.88	17.1	0.81	0.32	low.risk
group_287.aln.fas	549	10	44.95	16.61	0.82	0.2	low.risk	16.35	14.73	0.79	0.29	low.risk
group_291.aln.fas	321	10	21.7	13.17	0.8	0.15	low.risk	15.63	10.5	0.75	0.23	low.risk
group_292.aln.fas	1266	10	57.85	24.05	0.83	0.26	low.risk	42.69	22.59	0.8	0.33	low.risk
group_293.aln.fas	1377	10	75.61	24.75	0.83	0.26	low.risk	43.03	23.44	0.8	0.33	low.risk
group_294.aln.fas	747	10	36.65	19.18	0.83	0.23	low.risk	35.66	17.48	0.81	0.32	low.risk
group_296.aln.fas	2226	10	94.46	26.04	0.74	0.15	low.risk	45.71	28.22	0.7	0.25	low.risk
group_297.aln.fas	1356	10	64.8	24.63	0.83	0.26	low.risk	37.7	23.28	0.8	0.33	low.risk
group_301.aln.fas	1344	10	79.97	24.56	0.83	0.26	low.risk	26.78	23.19	0.8	0.33	low.risk
group_304.aln.fas	387	10	36.39	14.22	0.81	0.17	low.risk	17.88	11.89	0.77	0.26	low.risk
group_305.aln.fas	435	10	37.6	14.96	0.81	0.18	low.risk	18.66	12.81	0.78	0.27	low.risk
group_306.aln.fas	1545	10	59.17	25.57	0.82	0.25	low.risk	41.8	24.6	0.78	0.32	low.risk
group_307.aln.fas	861	10	43.21	20.48	0.83	0.24	low.risk	42.12	18.81	0.81	0.33	low.risk
group_310.aln.fas	1353	10	68.81	24.61	0.83	0.26	low.risk	42.45	23.26	0.8	0.33	low.risk
group_313.aln.fas	534	10	41.75	16.4	0.82	0.19	low.risk	22.94	14.5	0.79	0.29	low.risk
group_314.aln.fas	1341	10	68.53	24.54	0.83	0.26	low.risk	35.96	23.17	0.8	0.33	low.risk
group_315.aln.fas	822	10	46.93	20.05	0.83	0.23	low.risk	25.93	18.37	0.81	0.32	low.risk
group_316.aln.fas	621	10	40.4	17.59	0.82	0.21	low.risk	24.65	15.81	0.8	0.3	low.risk
group_317.aln.fas	1127	10	57.57	23.01	0.83	0.26	low.risk	31.85	21.43	0.81	0.33	low.risk
group_318.aln.fas	2820	10	96.73	22.68	0.63	0	low.risk	48.74	30.38	0.61	0.17	low.risk
group_319.aln.fas	786	10	50.69	19.63	0.83	0.23	low.risk	27.09	17.95	0.81	0.32	low.risk
group_326.aln.fas	1338	10	77.26	24.52	0.83	0.26	low.risk	34.04	23.15	0.8	0.33	low.risk
group_330.aln.fas	1332	10	66.72	24.48	0.83	0.26	low.risk	43.42	23.1	0.8	0.33	low.risk
group_331.aln.fas	1320	10	61.39	24.41	0.83	0.26	low.risk	30.29	23.01	0.8	0.33	low.risk
group_333.aln.fas	1023	10	59.65	22.1	0.83	0.25	low.risk	28.79	20.48	0.81	0.33	low.risk
group_338.aln.fas	1305	10	70.55	24.31	0.83	0.26	low.risk	26.82	22.9	0.8	0.33	low.risk
group_339.aln.fas	4419	10	118.36	-3.73	0.11	0	low.risk	63.87	33.51	0.3	0	low.risk
group_345.aln.fas	1281	10	56.32	24.16	0.83	0.26	low.risk	42.08	22.71	0.8	0.33	low.risk
group_346.aln.fas	1284	10	65.66	24.18	0.83	0.26	low.risk	45.48	22.73	0.8	0.33	low.risk
group_348.aln.fas	852	10	58.2	20.38	0.83	0.24	low.risk	45.28	18.71	0.81	0.33	low.risk
group_349.aln.fas	531	10	39.72	16.36	0.82	0.19	low.risk	25.04	14.45	0.79	0.29	low.risk
group_350.aln.fas	1272	10	64.05	24.1	0.83	0.26	low.risk	54.74	22.64	0.8	0.33	low.risk
group_354.aln.fas	582	10	38.19	17.06	0.82	0.2	low.risk	30.86	15.24	0.8	0.3	low.risk
group_355.aln.fas	330	10	26.36	13.32	0.8	0.15	low.risk	20.49	10.7	0.75	0.24	low.risk
group_357.aln.fas	1269	10	59.5	24.07	0.83	0.26	low.risk	42.35	22.62	0.8	0.33	low.risk
group_359.aln.fas	1251	10	68.88	23.95	0.83	0.26	low.risk	31.79	22.47	0.8	0.33	low.risk
group_360.aln.fas	927	10	55.21	21.17	0.83	0.24	low.risk	35.35	19.52	0.81	0.33	low.risk
group_361.aln.fas	1269	10	66.34	24.07	0.83	0.26	low.risk	41.9	22.62	0.8	0.33	low.risk
group_362.aln.fas	1248	10	65.89	23.93	0.83	0.26	low.risk	35.7	22.45	0.8	0.33	low.risk
group_364.aln.fas	1803	10	73.18	26.29	0.8	0.22	low.risk	44.24	26.15	0.76	0.3	low.risk
group_366.aln.fas	412	10	25.24	14.61	0.81	0.17	low.risk	22.44	12.38	0.77	0.26	low.risk
group_367.aln.fas	1251	10	62.83	23.95	0.83	0.26	low.risk	35.3	22.47	0.8	0.33	low.risk
group_368.aln.fas	1254	10	75.04	23.97	0.83	0.26	low.risk	25.48	22.5	0.8	0.33	low.risk
group_369.aln.fas	1248	10	51.01	23.93	0.83	0.26	low.risk	37.9	22.45	0.8	0.33	low.risk
group_370.aln.fas	1233	10	51.71	23.82	0.83	0.26	low.risk	28.35	22.33	0.81	0.33	low.risk
group_371.aln.fas	1242	10	56.67	23.89	0.83	0.26	low.risk	38.1	22.4	0.8	0.33	low.risk
group_373.aln.fas	852	10	48.6	20.38	0.83	0.24	low.risk	33.52	18.71	0.81	0.33	low.risk
group_375.aln.fas	1239	10	59.32	23.87	0.83	0.26	low.risk	47.06	22.38	0.8	0.33	low.risk
group_379.aln.fas	1218	10	46.31	23.72	0.83	0.26	low.risk	39.27	22.21	0.81	0.33	low.risk
group_380.aln.fas	567	10	36.81	16.86	0.82	0.2	low.risk	30.09	15.01	0.8	0.3	low.risk
group_381.aln.fas	897	10	50.4	20.86	0.83	0.24	low.risk	30.95	19.2	0.81	0.33	low.risk
group_382.aln.fas	1200	10	56.18	23.58	0.83	0.26	low.risk	35.86	22.06	0.81	0.33	low.risk
group_383.aln.fas	426	10	27.67	14.82	0.81	0.17	low.risk	23.02	12.64	0.78	0.27	low.risk
group_384.aln.fas	1224	10	69.62	23.76	0.83	0.26	low.risk	24.72	22.25	0.81	0.33	low.risk
group_397.aln.fas	1221	10	69.52	23.74	0.83	0.26	low.risk	27.08	22.23	0.81	0.33	low.risk
group_403.aln.fas	1194	10	74.8	23.54	0.83	0.26	low.risk	31.82	22.01	0.81	0.33	low.risk
group_405.aln.fas	1209	10	66.72	23.65	0.83	0.26	low.risk	44.69	22.13	0.81	0.33	low.risk
group_406.aln.fas	2094	10	82.94	26.31	0.76	0.18	low.risk	34.1	27.63	0.72	0.27	low.risk
group_411.aln.fas	2076	10	105.84	26.33	0.76	0.18	low.risk	44.79	27.54	0.72	0.27	low.risk
group_412.aln.fas	1185	10	57.77	23.47	0.83	0.26	low.risk	23.79	21.93	0.81	0.33	low.risk
group_413.aln.fas	1191	10	53.41	23.51	0.83	0.26	low.risk	22.83	21.98	0.81	0.33	low.risk
group_414.aln.fas	531	10	39.74	16.36	0.82	0.19	low.risk	18.05	14.45	0.79	0.29	low.risk
group_418.aln.fas	363	10	30.83	13.85	0.81	0.16	low.risk	25.15	11.41	0.76	0.25	low.risk
group_419.aln.fas	1179	10	75.53	23.42	0.83	0.26	low.risk	22.35	21.88	0.81	0.33	low.risk
group_422.aln.fas	1887	10	86.57	26.38	0.79	0.21	low.risk	31.07	26.6	0.75	0.29	low.risk
group_430.aln.fas	1152	10	54.83	23.21	0.83	0.26	low.risk	26.96	21.65	0.81	0.33	low.risk
group_435.aln.fas	1161	10	48.64	23.28	0.83	0.26	low.risk	34.26	21.73	0.81	0.33	low.risk
group_439.aln.fas	1152	10	63.48	23.21	0.83	0.26	low.risk	54.37	21.65	0.81	0.33	low.risk
group_441.aln.fas	1152	10	66.6	23.21	0.83	0.26	low.risk	25.83	21.65	0.81	0.33	low.risk
group_447.aln.fas	1143	10	66.86	23.14	0.83	0.26	low.risk	21.63	21.57	0.81	0.33	low.risk
group_450.aln.fas	1136	10	51.24	23.08	0.83	0.26	low.risk	41.48	21.51	0.81	0.33	low.risk
group_451.aln.fas	1140	10	55.56	23.12	0.83	0.26	low.risk	44.53	21.55	0.81	0.33	low.risk
group_458.aln.fas	1134	10	53.7	23.07	0.83	0.26	low.risk	37.64	21.49	0.81	0.33	low.risk
group_459.aln.fas	1134	10	52.67	23.07	0.83	0.26	low.risk	37.3	21.49	0.81	0.33	low.risk
group_465.aln.fas	1116	10	60.99	22.92	0.83	0.25	low.risk	24.83	21.33	0.81	0.33	low.risk
group_476.aln.fas	1992	10	65.76	26.4	0.78	0.2	low.risk	47.49	27.14	0.73	0.28	low.risk
group_485.aln.fas	1107	10	59.35	22.84	0.83	0.25	low.risk	24.9	21.25	0.81	0.33	low.risk
group_510.aln.fas	1089	10	61.71	22.69	0.83	0.25	low.risk	26.47	21.09	0.81	0.33	low.risk
group_543.aln.fas	618	10	47.05	17.55	0.82	0.21	low.risk	31.43	15.76	0.8	0.3	low.risk
group_547.aln.fas	579	10	34.65	17.02	0.82	0.2	low.risk	29.49	15.19	0.8	0.3	low.risk
group_557.aln.fas	912	10	56.11	21.02	0.83	0.24	low.risk	28.52	19.36	0.81	0.33	low.risk
group_577.aln.fas	351	10	29.48	13.66	0.81	0.16	low.risk	25.81	11.16	0.76	0.25	low.risk
group_582.aln.fas	1068	10	52.79	22.51	0.83	0.25	low.risk	30.76	20.9	0.81	0.33	low.risk
group_592.aln.fas	1068	10	58.41	22.51	0.83	0.25	low.risk	34.6	20.9	0.81	0.33	low.risk
group_597.aln.fas	321	10	34.22	13.17	0.8	0.15	low.risk	28.91	10.5	0.75	0.23	low.risk
group_610.aln.fas	1062	10	52.93	22.46	0.83	0.25	low.risk	43.65	20.84	0.81	0.33	low.risk
group_620.aln.fas	1059	10	65.15	22.43	0.83	0.25	low.risk	27.1	20.82	0.81	0.33	low.risk
group_628.aln.fas	1056	10	57.26	22.4	0.83	0.25	low.risk	26.93	20.79	0.81	0.33	low.risk
group_630.aln.fas	1044	10	64.64	22.29	0.83	0.25	low.risk	36.64	20.68	0.81	0.33	low.risk
group_634.aln.fas	1047	10	59.07	22.32	0.83	0.25	low.risk	26.56	20.7	0.81	0.33	low.risk
group_644.aln.fas	1050	10	50.52	22.35	0.83	0.25	low.risk	35.17	20.73	0.81	0.33	low.risk
group_645.aln.fas	1050	10	77.03	22.35	0.83	0.25	low.risk	21.68	20.73	0.81	0.33	low.risk
group_658.aln.fas	1047	10	51.78	22.32	0.83	0.25	low.risk	40.39	20.7	0.81	0.33	low.risk
group_660.aln.fas	1044	10	58.1	22.29	0.83	0.25	low.risk	31.77	20.68	0.81	0.33	low.risk
group_661.aln.fas	1047	10	49.6	22.32	0.83	0.25	low.risk	22.03	20.7	0.81	0.33	low.risk
group_674.aln.fas	1044	10	44.72	22.29	0.83	0.25	low.risk	43.09	20.68	0.81	0.33	low.risk
group_678.aln.fas	729	10	48.78	18.96	0.83	0.22	low.risk	23.57	17.25	0.81	0.32	low.risk
group_712.aln.fas	1026	10	62.57	22.13	0.83	0.25	low.risk	32.61	20.51	0.81	0.33	low.risk
group_796.aln.fas	993	10	45.19	21.82	0.83	0.25	low.risk	30.98	20.19	0.81	0.33	low.risk
group_935.aln.fas	948	10	59.93	21.38	0.83	0.25	low.risk	26.94	19.73	0.81	0.33	low.risk
group_1098.aln.fas	906	10	55.85	20.95	0.83	0.24	low.risk	23.15	19.3	0.81	0.33	low.risk
group_1105.aln.fas	900	10	51.52	20.89	0.83	0.24	low.risk	21.46	19.23	0.81	0.33	low.risk
group_1108.aln.fas	891	10	48.47	20.8	0.83	0.24	low.risk	39.74	19.14	0.81	0.33	low.risk
group_1119.aln.fas	888	10	58.79	20.77	0.83	0.24	low.risk	22.61	19.1	0.81	0.33	low.risk
group_1123.aln.fas	882	10	54.13	20.7	0.83	0.24	low.risk	20.29	19.04	0.81	0.33	low.risk
group_1127.aln.fas	876	10	50.94	20.64	0.83	0.24	low.risk	43.81	18.97	0.81	0.33	low.risk
group_1138.aln.fas	864	10	44.99	20.51	0.83	0.24	low.risk	22.31	18.84	0.81	0.33	low.risk
group_1141.aln.fas	867	10	49.5	20.54	0.83	0.24	low.risk	19.31	18.88	0.81	0.33	low.risk
group_1142.aln.fas	864	10	44.07	20.51	0.83	0.24	low.risk	32.08	18.84	0.81	0.33	low.risk
group_1156.aln.fas	849	10	47.13	20.35	0.83	0.24	low.risk	26.48	18.68	0.81	0.33	low.risk
group_1157.aln.fas	836	10	43.61	20.2	0.83	0.24	low.risk	36.35	18.53	0.81	0.33	low.risk
group_1158.aln.fas	840	10	43.27	20.25	0.83	0.24	low.risk	36.47	18.57	0.81	0.33	low.risk
group_1169.aln.fas	831	10	49.63	20.15	0.83	0.24	low.risk	35.73	18.47	0.81	0.33	low.risk
group_1189.aln.fas	819	10	57.18	20.01	0.83	0.23	low.risk	27.56	18.34	0.81	0.32	low.risk
group_1191.aln.fas	816	10	52.79	19.98	0.83	0.23	low.risk	26.88	18.3	0.81	0.32	low.risk
group_1202.aln.fas	798	10	51.91	19.77	0.83	0.23	low.risk	25.39	18.09	0.81	0.32	low.risk
group_1216.aln.fas	804	10	52.29	19.84	0.83	0.23	low.risk	30.69	18.16	0.81	0.32	low.risk
group_1217.aln.fas	804	10	43.3	19.84	0.83	0.23	low.risk	21.59	18.16	0.81	0.32	low.risk
group_1228.aln.fas	795	10	45.05	19.74	0.83	0.23	low.risk	31.56	18.06	0.81	0.32	low.risk
group_1234.aln.fas	792	10	50.05	19.7	0.83	0.23	low.risk	19.98	18.02	0.81	0.32	low.risk
group_1235.aln.fas	792	10	48.86	19.7	0.83	0.23	low.risk	26.41	18.02	0.81	0.32	low.risk
group_1238.aln.fas	789	10	45.8	19.67	0.83	0.23	low.risk	35.59	17.98	0.81	0.32	low.risk
group_1242.aln.fas	786	10	69.01	19.63	0.83	0.23	low.risk	24.22	17.95	0.81	0.32	low.risk
group_1243.aln.fas	786	10	55.1	19.63	0.83	0.23	low.risk	24.44	17.95	0.81	0.32	low.risk
group_1251.aln.fas	783	10	53.65	19.6	0.83	0.23	low.risk	20.74	17.91	0.81	0.32	low.risk
group_1264.aln.fas	771	10	44.53	19.46	0.83	0.23	low.risk	25.95	17.77	0.81	0.32	low.risk
group_1265.aln.fas	759	10	38.15	19.32	0.83	0.23	low.risk	35.04	17.62	0.81	0.32	low.risk
group_1285.aln.fas	759	10	48.48	19.32	0.83	0.23	low.risk	26.66	17.62	0.81	0.32	low.risk
group_1286.aln.fas	759	10	54.8	19.32	0.83	0.23	low.risk	30.43	17.62	0.81	0.32	low.risk
group_1292.aln.fas	753	10	45.7	19.25	0.83	0.23	low.risk	23.09	17.55	0.81	0.32	low.risk
group_1304.aln.fas	750	10	47.95	19.21	0.83	0.23	low.risk	28.91	17.51	0.81	0.32	low.risk
group_1311.aln.fas	747	10	47.04	19.18	0.83	0.23	low.risk	22.31	17.48	0.81	0.32	low.risk
group_1316.aln.fas	744	10	42.75	19.14	0.83	0.23	low.risk	24.1	17.44	0.81	0.32	low.risk
group_1326.aln.fas	735	10	49.14	19.03	0.83	0.22	low.risk	18.76	17.33	0.81	0.32	low.risk
group_1328.aln.fas	723	10	58.21	18.88	0.83	0.22	low.risk	24.63	17.18	0.81	0.32	low.risk
group_1336.aln.fas	717	10	40.87	18.81	0.83	0.22	low.risk	37.06	17.1	0.81	0.32	low.risk
group_1339.aln.fas	1392	10	68.9	24.84	0.83	0.26	low.risk	51.15	23.55	0.8	0.33	low.risk
group_1359.aln.fas	696	10	55.82	18.55	0.83	0.22	low.risk	27.16	16.83	0.81	0.31	low.risk
group_1364.aln.fas	681	10	44.37	18.36	0.83	0.22	low.risk	22.7	16.63	0.81	0.31	low.risk
group_1365.aln.fas	685	10	50.45	18.41	0.83	0.22	low.risk	25.09	16.68	0.81	0.31	low.risk
group_1366.aln.fas	690	10	45.81	18.48	0.83	0.22	low.risk	36.47	16.75	0.81	0.31	low.risk
group_1367.aln.fas	687	10	47.09	18.44	0.83	0.22	low.risk	18.07	16.71	0.81	0.31	low.risk
group_1373.aln.fas	681	10	39.99	18.36	0.83	0.22	low.risk	28.58	16.63	0.81	0.31	low.risk
group_1379.aln.fas	675	10	53.52	18.29	0.83	0.22	low.risk	17.39	16.55	0.81	0.31	low.risk
group_1386.aln.fas	663	10	40.03	18.13	0.83	0.21	low.risk	25.13	16.39	0.8	0.31	low.risk
group_1387.aln.fas	663	10	49.24	18.13	0.83	0.21	low.risk	30.52	16.39	0.8	0.31	low.risk
group_1392.aln.fas	2043	10	88.38	26.36	0.77	0.19	low.risk	38.31	27.39	0.73	0.27	low.risk
group_1395.aln.fas	648	10	50.07	17.94	0.83	0.21	low.risk	20.56	16.18	0.8	0.31	low.risk
group_1399.aln.fas	1365	10	66.41	24.68	0.83	0.26	low.risk	40.04	23.35	0.8	0.33	low.risk
group_1428.aln.fas	291	10	22	12.68	0.8	0.15	low.risk	22.71	9.81	0.74	0.22	low.risk
group_1431.aln.fas	636	10	54.45	17.78	0.83	0.21	low.risk	32.08	16.02	0.8	0.31	low.risk
group_1436.aln.fas	633	10	47.12	17.75	0.83	0.21	low.risk	36.89	15.97	0.8	0.31	low.risk
group_1440.aln.fas	1152	10	50.8	23.21	0.83	0.26	low.risk	44.42	21.65	0.81	0.33	low.risk
group_1443.aln.fas	1785	10	68.39	26.26	0.8	0.23	low.risk	47.91	26.05	0.76	0.3	low.risk
group_1458.aln.fas	612	10	42.46	17.47	0.82	0.21	low.risk	22.24	15.68	0.8	0.3	low.risk
group_1461.aln.fas	681	10	38.78	18.36	0.83	0.22	low.risk	35.09	16.63	0.81	0.31	low.risk
group_1468.aln.fas	615	10	49.38	17.51	0.82	0.21	low.risk	18.39	15.72	0.8	0.3	low.risk
group_1473.aln.fas	1305	10	56.03	24.31	0.83	0.26	low.risk	49.69	22.9	0.8	0.33	low.risk
group_1474.aln.fas	612	10	48.32	17.47	0.82	0.21	low.risk	16.73	15.68	0.8	0.3	low.risk
group_1487.aln.fas	822	10	52.01	20.05	0.83	0.23	low.risk	32.91	18.37	0.81	0.32	low.risk
group_1491.aln.fas	1122	10	57.16	22.97	0.83	0.26	low.risk	52.44	21.39	0.81	0.33	low.risk
group_1506.aln.fas	594	10	39.17	17.23	0.82	0.2	low.risk	22.9	15.41	0.8	0.3	low.risk
group_1507.aln.fas	582	10	38.94	17.06	0.82	0.2	low.risk	27.39	15.24	0.8	0.3	low.risk
group_1509.aln.fas	588	10	37.95	17.15	0.82	0.2	low.risk	31.7	15.33	0.8	0.3	low.risk
group_1510.aln.fas	837	10	48.52	20.21	0.83	0.24	low.risk	22.4	18.54	0.81	0.33	low.risk
group_1511.aln.fas	591	10	42.26	17.19	0.82	0.2	low.risk	16.65	15.37	0.8	0.3	low.risk
group_1539.aln.fas	570	10	34.36	16.9	0.82	0.2	low.risk	24.36	15.06	0.8	0.3	low.risk
group_1544.aln.fas	564	10	43.66	16.82	0.82	0.2	low.risk	23.02	14.96	0.8	0.3	low.risk
group_1559.aln.fas	552	10	46.21	16.65	0.82	0.2	low.risk	19.99	14.78	0.79	0.29	low.risk
group_1586.aln.fas	546	10	39.68	16.57	0.82	0.2	low.risk	25.71	14.69	0.79	0.29	low.risk
group_1587.aln.fas	546	10	39.4	16.57	0.82	0.2	low.risk	16.72	14.69	0.79	0.29	low.risk
group_1601.aln.fas	534	10	42.38	16.4	0.82	0.19	low.risk	18.93	14.5	0.79	0.29	low.risk
group_1613.aln.fas	522	10	42.02	16.23	0.82	0.19	low.risk	16.21	14.31	0.79	0.29	low.risk
group_1640.aln.fas	510	10	45.42	16.06	0.82	0.19	low.risk	21.5	14.11	0.79	0.29	low.risk
group_1650.aln.fas	489	10	42.52	15.76	0.82	0.19	low.risk	18.64	13.76	0.79	0.28	low.risk
group_1654.aln.fas	492	10	43.29	15.8	0.82	0.19	low.risk	14.98	13.81	0.79	0.28	low.risk
group_1657.aln.fas	489	10	37.43	15.76	0.82	0.19	low.risk	21.03	13.76	0.79	0.28	low.risk
group_1659.aln.fas	486	10	40.25	15.71	0.82	0.19	low.risk	18.94	13.71	0.79	0.28	low.risk
group_1662.aln.fas	483	10	26.61	15.67	0.82	0.19	low.risk	20.17	13.66	0.79	0.28	low.risk
group_1664.aln.fas	858	10	51.34	20.44	0.83	0.24	low.risk	24.23	18.78	0.81	0.33	low.risk
group_1666.aln.fas	474	10	41.12	15.54	0.82	0.18	low.risk	26.37	13.5	0.78	0.28	low.risk
group_1672.aln.fas	459	10	41.88	15.31	0.82	0.18	low.risk	22.57	13.24	0.78	0.27	low.risk
group_1678.aln.fas	462	10	36.65	15.36	0.82	0.18	low.risk	20.68	13.29	0.78	0.28	low.risk
group_1687.aln.fas	444	10	36.03	15.09	0.81	0.18	low.risk	27.04	12.97	0.78	0.27	low.risk
group_1694.aln.fas	441	10	44.92	15.05	0.81	0.18	low.risk	15.93	12.92	0.78	0.27	low.risk
group_1699.aln.fas	435	10	48.08	14.96	0.81	0.18	low.risk	13.45	12.81	0.78	0.27	low.risk
group_1729.aln.fas	408	10	34.87	14.55	0.81	0.17	low.risk	14.26	12.3	0.77	0.26	low.risk
group_1739.aln.fas	390	10	36.35	14.27	0.81	0.17	low.risk	17.15	11.95	0.77	0.26	low.risk
group_1749.aln.fas	375	10	52.52	14.03	0.81	0.16	low.risk	11.73	11.65	0.76	0.25	low.risk
group_1750.aln.fas	375	10	46.17	14.03	0.81	0.16	low.risk	13.84	11.65	0.76	0.25	low.risk
group_1768.aln.fas	360	10	24.79	13.8	0.81	0.16	low.risk	23.31	11.35	0.76	0.25	low.risk
group_1770.aln.fas	360	10	34.98	13.8	0.81	0.16	low.risk	12.41	11.35	0.76	0.25	low.risk
group_1789.aln.fas	327	10	35.35	13.27	0.8	0.15	low.risk	13.7	10.64	0.75	0.24	low.risk
group_1790.aln.fas	330	10	29.91	13.32	0.8	0.15	low.risk	16.83	10.7	0.75	0.24	low.risk
group_1802.aln.fas	318	10	31.39	13.12	0.8	0.15	low.risk	10.79	10.43	0.75	0.23	low.risk
group_1820.aln.fas	300	10	32.09	12.83	0.8	0.15	low.risk	11.6	10.02	0.75	0.23	low.risk
group_1828.aln.fas	297	10	33.31	12.78	0.8	0.15	low.risk	11.04	9.95	0.74	0.23	low.risk
group_1844.aln.fas	279	10	29.67	12.48	0.8	0.14	low.risk	11.15	9.52	0.74	0.22	low.risk
group_1846.aln.fas	279	10	18.59	12.48	0.8	0.14	low.risk	14.82	9.52	0.74	0.22	low.risk
group_1864.aln.fas	261	10	37.44	12.18	0.8	0.14	low.risk	9.96	9.06	0.73	0.21	low.risk
group_1901.aln.fas	228	10	27.63	11.62	0.8	0.13	low.risk	11.62	8.18	0.72	0.2	low.risk
group_2001.aln.fas	168	10	21.21	10.58	0.79	0.12	low.risk	15.98	6.35	0.69	0.16	low.risk
group_2099.aln.fas	306	10	29.33	12.93	0.8	0.15	low.risk	10.69	10.16	0.75	0.23	low.risk
group_2106.aln.fas	998	10	47.76	21.87	0.83	0.25	low.risk	40.75	20.23	0.81	0.33	low.risk
group_2109.aln.fas	1002	10	84.69	21.91	0.83	0.25	low.risk	33.13	20.27	0.81	0.33	low.risk
group_2111.aln.fas	1002	10	57.53	21.91	0.83	0.25	low.risk	29.86	20.27	0.81	0.33	low.risk
group_2118.aln.fas	1005	10	61.59	21.93	0.83	0.25	low.risk	34.9	20.3	0.81	0.33	low.risk
group_2123.aln.fas	981	10	56.44	21.71	0.83	0.25	low.risk	37.55	20.07	0.81	0.33	low.risk
group_2126.aln.fas	990	10	52.47	21.79	0.83	0.25	low.risk	29.73	20.16	0.81	0.33	low.risk
group_2136.aln.fas	978	10	54.02	21.68	0.83	0.25	low.risk	31.85	20.04	0.81	0.33	low.risk
group_2148.aln.fas	972	10	59.82	21.62	0.83	0.25	low.risk	26.21	19.98	0.81	0.33	low.risk
group_2149.aln.fas	960	10	55.62	21.5	0.83	0.25	low.risk	22.02	19.86	0.81	0.33	low.risk
group_2151.aln.fas	960	10	48.7	21.5	0.83	0.25	low.risk	35.33	19.86	0.81	0.33	low.risk
group_2152.aln.fas	960	10	62.21	21.5	0.83	0.25	low.risk	40.17	19.86	0.81	0.33	low.risk
group_2153.aln.fas	960	10	57.85	21.5	0.83	0.25	low.risk	29.81	19.86	0.81	0.33	low.risk
group_2154.aln.fas	960	10	56.71	21.5	0.83	0.25	low.risk	29.63	19.86	0.81	0.33	low.risk
group_2160.aln.fas	945	10	54.13	21.35	0.83	0.25	low.risk	23.43	19.7	0.81	0.33	low.risk
group_2162.aln.fas	951	10	63.05	21.41	0.83	0.25	low.risk	22.7	19.76	0.81	0.33	low.risk
group_2174.aln.fas	933	10	47.91	21.23	0.83	0.24	low.risk	34.2	19.58	0.81	0.33	low.risk
group_2176.aln.fas	282	10	25.06	12.53	0.8	0.14	low.risk	18.33	9.59	0.74	0.22	low.risk
group_2178.aln.fas	933	10	45.25	21.23	0.83	0.24	low.risk	21.76	19.58	0.81	0.33	low.risk
group_2179.aln.fas	921	10	60.36	21.11	0.83	0.24	low.risk	34.57	19.45	0.81	0.33	low.risk
group_2192.aln.fas	924	10	49.47	21.14	0.83	0.24	low.risk	38.45	19.49	0.81	0.33	low.risk
group_2196.aln.fas	921	10	63.78	21.11	0.83	0.24	low.risk	38.34	19.45	0.81	0.33	low.risk
group_2199.aln.fas	918	10	50.37	21.08	0.83	0.24	low.risk	38.02	19.42	0.81	0.33	low.risk
group_2213.aln.fas	573	10	36.2	16.94	0.82	0.2	low.risk	34.36	15.1	0.8	0.3	low.risk
group_2214.aln.fas	3210	10	79.19	18.58	0.53	0	low.risk	78.92	31.45	0.54	0.1	low.risk
group_2218.aln.fas	805	10	42.37	19.85	0.83	0.23	low.risk	35.23	18.17	0.81	0.32	low.risk
group_2219.aln.fas	2172	10	66.21	26.17	0.75	0.16	low.risk	49.34	27.98	0.71	0.26	low.risk
group_2220.aln.fas	711	10	38.21	18.74	0.83	0.22	low.risk	39.87	17.02	0.81	0.32	low.risk
group_2221.aln.fas	390	10	23.52	14.27	0.81	0.17	low.risk	17.79	11.95	0.77	0.26	low.risk
group_2222.aln.fas	3384	10	99.43	16.26	0.48	0	low.risk	52.99	31.85	0.51	0.07	low.risk
group_2223.aln.fas	597	10	34.6	17.27	0.82	0.2	low.risk	37.39	15.46	0.8	0.3	low.risk
group_2224.aln.fas	396	10	26.88	14.36	0.81	0.17	low.risk	32.3	12.07	0.77	0.26	low.risk
group_2225.aln.fas	579	10	41.98	17.02	0.82	0.2	low.risk	19.73	15.19	0.8	0.3	low.risk
group_2226.aln.fas	1032	10	70.45	22.19	0.83	0.25	low.risk	35.29	20.56	0.81	0.33	low.risk
group_2227.aln.fas	1368	10	63.51	24.7	0.83	0.26	low.risk	31.19	23.37	0.8	0.33	low.risk
group_2228.aln.fas	609	10	42.58	17.43	0.82	0.21	low.risk	21.84	15.63	0.8	0.3	low.risk
group_2229.aln.fas	2268	10	79.6	25.91	0.74	0.14	low.risk	52.32	28.4	0.7	0.25	low.risk
group_2230.aln.fas	387	10	31.63	14.22	0.81	0.17	low.risk	13.59	11.89	0.77	0.26	low.risk
group_2232.aln.fas	687	10	37.78	18.44	0.83	0.22	low.risk	30.25	16.71	0.81	0.31	low.risk
group_2233.aln.fas	147	10	20.02	10.2	0.79	0.11	low.risk	13.45	5.61	0.68	0.15	low.risk
group_2234.aln.fas	795	10	42.55	19.74	0.83	0.23	low.risk	28.52	18.06	0.81	0.32	low.risk
group_2236.aln.fas	2190	10	80.26	26.13	0.75	0.16	low.risk	41.98	28.06	0.71	0.26	low.risk
group_2237.aln.fas	1470	10	65.04	25.24	0.82	0.25	low.risk	30.21	24.1	0.79	0.32	low.risk
group_2239.aln.fas	312	10	29.62	13.03	0.8	0.15	low.risk	12.14	10.3	0.75	0.23	low.risk
group_2240.aln.fas	1182	10	60.79	23.45	0.83	0.26	low.risk	35.42	21.91	0.81	0.33	low.risk
group_2241.aln.fas	795	10	41.84	19.74	0.83	0.23	low.risk	38.12	18.06	0.81	0.32	low.risk
group_2242.aln.fas	777	10	55.32	19.53	0.83	0.23	low.risk	23.49	17.84	0.81	0.32	low.risk
group_2244.aln.fas	588	10	46.2	17.15	0.82	0.2	low.risk	22.08	15.33	0.8	0.3	low.risk
group_2245.aln.fas	381	10	31.69	14.13	0.81	0.16	low.risk	15.6	11.78	0.77	0.25	low.risk
group_2246.aln.fas	512	10	39.63	16.09	0.82	0.19	low.risk	21.35	14.14	0.79	0.29	low.risk
group_2247.aln.fas	2235	10	63.16	26.01	0.74	0.15	low.risk	60.15	28.26	0.7	0.25	low.risk
group_2248.aln.fas	561	10	28.46	16.78	0.82	0.2	low.risk	28.67	14.92	0.8	0.3	low.risk
group_2249.aln.fas	698	10	34.63	18.58	0.83	0.22	low.risk	35.31	16.85	0.81	0.31	low.risk
group_2250.aln.fas	1752	10	66.44	26.2	0.8	0.23	low.risk	63.63	25.86	0.76	0.3	low.risk
group_2254.aln.fas	495	10	32.52	15.84	0.82	0.19	low.risk	32.03	13.86	0.79	0.28	low.risk
group_2256.aln.fas	978	10	44.63	21.68	0.83	0.25	low.risk	38	20.04	0.81	0.33	low.risk
group_2257.aln.fas	726	10	49.82	18.92	0.83	0.22	low.risk	23.74	17.21	0.81	0.32	low.risk
group_2258.aln.fas	2322	10	63.25	25.73	0.73	0.13	low.risk	56.86	28.62	0.69	0.24	low.risk
group_2259.aln.fas	1041	10	36.18	22.27	0.83	0.25	low.risk	51.38	20.65	0.81	0.33	low.risk
group_2260.aln.fas	597	10	47.52	17.27	0.82	0.2	low.risk	17.41	15.46	0.8	0.3	low.risk
group_2261.aln.fas	984	10	51.38	21.73	0.83	0.25	low.risk	32.98	20.1	0.81	0.33	low.risk
group_2262.aln.fas	774	10	44.86	19.49	0.83	0.23	low.risk	19.99	17.81	0.81	0.32	low.risk
group_2263.aln.fas	1098	10	45.3	22.77	0.83	0.25	low.risk	46.04	21.17	0.81	0.33	low.risk
group_2264.aln.fas	1212	10	58.24	23.67	0.83	0.26	low.risk	24.29	22.16	0.81	0.33	low.risk
group_2265.aln.fas	690	10	48.06	18.48	0.83	0.22	low.risk	25.82	16.75	0.81	0.31	low.risk
group_2266.aln.fas	702	10	45.21	18.63	0.83	0.22	low.risk	25.01	16.91	0.81	0.31	low.risk
group_2267.aln.fas	405	10	35.18	14.5	0.81	0.17	low.risk	17.75	12.25	0.77	0.26	low.risk
group_2268.aln.fas	543	10	40.63	16.53	0.82	0.2	low.risk	15.08	14.64	0.79	0.29	low.risk
group_2269.aln.fas	396	10	33.59	14.36	0.81	0.17	low.risk	19.38	12.07	0.77	0.26	low.risk
group_2272.aln.fas	603	10	44.84	17.35	0.82	0.21	low.risk	24.11	15.55	0.8	0.3	low.risk
group_2273.aln.fas	837	10	54.74	20.21	0.83	0.24	low.risk	26.79	18.54	0.81	0.33	low.risk
group_2274.aln.fas	546	10	46.57	16.57	0.82	0.2	low.risk	17.34	14.69	0.79	0.29	low.risk
group_2276.aln.fas	1674	10	74.19	26.01	0.81	0.24	low.risk	36.97	25.41	0.77	0.31	low.risk
group_2278.aln.fas	894	10	52.39	20.83	0.83	0.24	low.risk	23.62	19.17	0.81	0.33	low.risk
group_2279.aln.fas	1995	10	85.04	26.39	0.77	0.19	low.risk	40.33	27.15	0.73	0.28	low.risk
group_2280.aln.fas	765	10	49.96	19.39	0.83	0.23	low.risk	19.86	17.7	0.81	0.32	low.risk
group_2281.aln.fas	495	10	39.34	15.84	0.82	0.19	low.risk	16.7	13.86	0.79	0.28	low.risk
group_2282.aln.fas	1446	10	72.38	25.12	0.82	0.25	low.risk	33.65	23.93	0.79	0.32	low.risk
group_2283.aln.fas	6492	10	140.09	-75.74	-1.05	0	low.risk	61.64	34.17	-0.17	0	low.risk
group_2284.aln.fas	1695	10	78.98	26.07	0.81	0.24	low.risk	36.32	25.53	0.77	0.31	low.risk
group_2285.aln.fas	678	10	57.15	18.33	0.83	0.22	low.risk	22.43	16.59	0.81	0.31	low.risk
group_2286.aln.fas	984	10	55.95	21.73	0.83	0.25	low.risk	41.58	20.1	0.81	0.33	low.risk
group_2287.aln.fas	405	10	26.94	14.5	0.81	0.17	low.risk	25.03	12.25	0.77	0.26	low.risk
group_2288.aln.fas	1404	10	70.99	24.9	0.83	0.26	low.risk	39.53	23.63	0.79	0.33	low.risk
group_2289.aln.fas	1308	10	63.46	24.33	0.83	0.26	low.risk	34.94	22.92	0.8	0.33	low.risk
group_2290.aln.fas	1452	10	64.98	25.15	0.82	0.25	low.risk	28.48	23.97	0.79	0.32	low.risk
group_2291.aln.fas	504	10	33.83	15.97	0.82	0.19	low.risk	25.49	14.01	0.79	0.28	low.risk
group_2297.aln.fas	597	10	45.44	17.27	0.82	0.2	low.risk	31.3	15.46	0.8	0.3	low.risk
group_2298.aln.fas	1038	10	56.67	22.24	0.83	0.25	low.risk	24.44	20.62	0.81	0.33	low.risk
group_2299.aln.fas	786	10	47.76	19.63	0.83	0.23	low.risk	20.3	17.95	0.81	0.32	low.risk
group_2300.aln.fas	513	10	28.85	16.1	0.82	0.19	low.risk	25.22	14.16	0.79	0.29	low.risk
group_2301.aln.fas	1395	10	51.53	24.85	0.83	0.26	low.risk	46.91	23.57	0.79	0.33	low.risk
group_2303.aln.fas	1338	10	64.29	24.52	0.83	0.26	low.risk	25.62	23.15	0.8	0.33	low.risk
group_2306.aln.fas	540	10	41.78	16.48	0.82	0.2	low.risk	28.02	14.59	0.79	0.29	low.risk
group_2308.aln.fas	1356	10	60.05	24.63	0.83	0.26	low.risk	37.34	23.28	0.8	0.33	low.risk
group_2309.aln.fas	264	10	23.8	12.23	0.8	0.14	low.risk	23.62	9.14	0.73	0.21	low.risk
group_2310.aln.fas	654	10	32.2	18.02	0.83	0.21	low.risk	28.94	16.27	0.8	0.31	low.risk
group_2311.aln.fas	888	10	53.36	20.77	0.83	0.24	low.risk	29.09	19.1	0.81	0.33	low.risk
group_2312.aln.fas	678	10	35.38	18.33	0.83	0.22	low.risk	29.42	16.59	0.81	0.31	low.risk
group_2313.aln.fas	420	10	39.87	14.73	0.81	0.17	low.risk	19.22	12.53	0.77	0.27	low.risk
group_2314.aln.fas	555	10	40.77	16.69	0.82	0.2	low.risk	23.23	14.83	0.79	0.29	low.risk
group_2315.aln.fas	1050	10	54.19	22.35	0.83	0.25	low.risk	38.27	20.73	0.81	0.33	low.risk
group_2316.aln.fas	1475	10	82.82	25.26	0.82	0.25	low.risk	30.52	24.13	0.79	0.32	low.risk
group_2317.aln.fas	567	10	42.08	16.86	0.82	0.2	low.risk	20.46	15.01	0.8	0.3	low.risk
group_2319.aln.fas	429	10	29.52	14.87	0.81	0.17	low.risk	15.47	12.7	0.78	0.27	low.risk
group_2320.aln.fas	722	10	46.59	18.87	0.83	0.22	low.risk	24.87	17.16	0.81	0.32	low.risk
group_2321.aln.fas	1341	10	60.34	24.54	0.83	0.26	low.risk	43.31	23.17	0.8	0.33	low.risk
group_2322.aln.fas	1368	10	58.22	24.7	0.83	0.26	low.risk	50.76	23.37	0.8	0.33	low.risk
group_2323.aln.fas	687	10	43.96	18.44	0.83	0.22	low.risk	17.71	16.71	0.81	0.31	low.risk
group_2324.aln.fas	1550	10	63.88	25.59	0.82	0.25	low.risk	34.86	24.63	0.78	0.32	low.risk
group_2325.aln.fas	1281	10	64.06	24.16	0.83	0.26	low.risk	25.12	22.71	0.8	0.33	low.risk
group_2326.aln.fas	1020	10	39.49	22.07	0.83	0.25	low.risk	41.69	20.45	0.81	0.33	low.risk
group_2327.aln.fas	1764	10	69.34	26.22	0.8	0.23	low.risk	35.12	25.93	0.76	0.3	low.risk
group_2329.aln.fas	2286	10	88.65	25.86	0.73	0.13	low.risk	45.45	28.47	0.7	0.24	low.risk
group_2333.aln.fas	1011	10	61.98	21.99	0.83	0.25	low.risk	20.89	20.36	0.81	0.33	low.risk
group_2334.aln.fas	390	10	24.51	14.27	0.81	0.17	low.risk	28.73	11.95	0.77	0.26	low.risk
group_2336.aln.fas	195	10	13.96	11.05	0.79	0.12	low.risk	14.36	7.21	0.71	0.18	low.risk
group_2337.aln.fas	714	10	49.6	18.77	0.83	0.22	low.risk	49.97	17.06	0.81	0.32	low.risk
group_2338.aln.fas	2119	10	91	26.27	0.76	0.17	low.risk	36.52	27.74	0.72	0.26	low.risk
group_2339.aln.fas	798	10	48.64	19.77	0.83	0.23	low.risk	24.65	18.09	0.81	0.32	low.risk
group_2342.aln.fas	1419	10	74.43	24.98	0.82	0.25	low.risk	40.34	23.74	0.79	0.33	low.risk
group_2343.aln.fas	1008	10	51.92	21.96	0.83	0.25	low.risk	29.61	20.33	0.81	0.33	low.risk
group_2344.aln.fas	357	10	28.24	13.75	0.81	0.16	low.risk	25.48	11.28	0.76	0.25	low.risk
group_2346.aln.fas	1002	10	59.17	21.91	0.83	0.25	low.risk	42.84	20.27	0.81	0.33	low.risk
group_2349.aln.fas	1641	10	76.1	25.92	0.81	0.24	low.risk	35.83	25.21	0.77	0.31	low.risk
group_2350.aln.fas	618	10	38.32	17.55	0.82	0.21	low.risk	32.08	15.76	0.8	0.3	low.risk
group_2351.aln.fas	411	10	34.92	14.59	0.81	0.17	low.risk	24.56	12.36	0.77	0.26	low.risk
group_2352.aln.fas	1596	10	69.69	25.77	0.81	0.24	low.risk	37.28	24.93	0.78	0.31	low.risk
group_2354.aln.fas	1290	10	55.62	24.22	0.83	0.26	low.risk	29.96	22.78	0.8	0.33	low.risk
grpE.aln.fas	549	10	34.61	16.61	0.82	0.2	low.risk	37.48	14.73	0.79	0.29	low.risk
gyrA.aln.fas	2433	10	102.6	25.27	0.71	0.1	low.risk	36.79	29.06	0.67	0.22	low.risk
hflC.aln.fas	972	10	55.87	21.62	0.83	0.25	low.risk	34.85	19.98	0.81	0.33	low.risk
hflK.aln.fas	933	10	51.9	21.23	0.83	0.24	low.risk	37.31	19.58	0.81	0.33	low.risk
htpG.aln.fas	1848	10	71.67	26.35	0.79	0.22	low.risk	52.14	26.4	0.75	0.29	low.risk
infA.aln.fas	222	10	27.28	11.52	0.79	0.13	low.risk	13.18	8.01	0.72	0.19	low.risk
infB.aln.fas	2396	10	102.97	25.43	0.72	0.11	low.risk	32.45	28.91	0.68	0.23	low.risk
lepB.aln.fas	636	10	37.64	17.78	0.83	0.21	low.risk	21.82	16.02	0.8	0.31	low.risk
leuS.aln.fas	2529	10	89.25	24.76	0.69	0.07	low.risk	62.81	29.41	0.66	0.21	low.risk
ligA.aln.fas	2004	10	84.95	26.39	0.77	0.19	low.risk	42.47	27.2	0.73	0.28	low.risk
lnt.aln.fas	1548	10	74.11	25.58	0.82	0.25	low.risk	43.86	24.62	0.78	0.32	low.risk
lon.aln.fas	2413	10	98.41	25.36	0.71	0.1	low.risk	35.35	28.98	0.68	0.23	low.risk
lptB.aln.fas	792	10	61.86	19.7	0.83	0.23	low.risk	29.37	18.02	0.81	0.32	low.risk
lysS.aln.fas	1563	10	72.87	25.64	0.82	0.25	low.risk	44.49	24.72	0.78	0.32	low.risk
malQ.aln.fas	1476	10	74.21	25.27	0.82	0.25	low.risk	34.61	24.14	0.79	0.32	low.risk
map.aln.fas	753	10	56.02	19.25	0.83	0.23	low.risk	20.08	17.55	0.81	0.32	low.risk
metG.aln.fas	2181	10	81.15	26.15	0.75	0.16	low.risk	59.48	28.02	0.71	0.26	low.risk
metK.aln.fas	1170	10	68.28	23.35	0.83	0.26	low.risk	32.44	21.8	0.81	0.33	low.risk
mfd.aln.fas	3369	10	88.87	16.47	0.49	0	low.risk	75.97	31.82	0.51	0.07	low.risk
mgtE.aln.fas	1362	10	71.77	24.66	0.83	0.26	low.risk	36.35	23.33	0.8	0.33	low.risk
miaA.aln.fas	903	10	56.43	20.92	0.83	0.24	low.risk	19.71	19.27	0.81	0.33	low.risk
mltG.aln.fas	1035	10	59.17	22.21	0.83	0.25	low.risk	32.7	20.59	0.81	0.33	low.risk
mnmA.aln.fas	1065	10	56.5	22.48	0.83	0.25	low.risk	35	20.87	0.81	0.33	low.risk
mnmD.aln.fas	672	10	38.21	18.25	0.83	0.22	low.risk	31.5	16.51	0.81	0.31	low.risk
mnmE.aln.fas	1395	10	74.94	24.85	0.83	0.26	low.risk	33.01	23.57	0.79	0.33	low.risk
motB.aln.fas	786	10	59.97	19.63	0.83	0.23	low.risk	19.86	17.95	0.81	0.32	low.risk
mrdA.aln.fas	1800	10	86.68	26.29	0.8	0.22	low.risk	39.2	26.13	0.76	0.3	low.risk
mreC.aln.fas	846	10	53.6	20.31	0.83	0.24	low.risk	25.19	18.64	0.81	0.33	low.risk
murA.aln.fas	1281	10	80.49	24.16	0.83	0.26	low.risk	26.53	22.71	0.8	0.33	low.risk
murD.aln.fas	1356	10	65.47	24.63	0.83	0.26	low.risk	26.43	23.28	0.8	0.33	low.risk
murF.aln.fas	1392	10	67.14	24.84	0.83	0.26	low.risk	28.03	23.55	0.8	0.33	low.risk
murG.aln.fas	1089	10	55.39	22.69	0.83	0.25	low.risk	42.69	21.09	0.81	0.33	low.risk
murI.aln.fas	765	10	47.57	19.39	0.83	0.23	low.risk	19.46	17.7	0.81	0.32	low.risk
murJ.aln.fas	1521	10	59	25.47	0.82	0.25	low.risk	39.35	24.44	0.78	0.32	low.risk
mutL.aln.fas	1827	10	69	26.32	0.79	0.22	low.risk	50.14	26.28	0.75	0.3	low.risk
mutS.aln.fas	2580	10	93.94	24.46	0.68	0.05	low.risk	40.92	29.6	0.65	0.2	low.risk
mvaD.aln.fas	939	10	58.35	21.29	0.83	0.24	low.risk	22.48	19.64	0.81	0.33	low.risk
mvk.aln.fas	894	10	53.95	20.83	0.83	0.24	low.risk	28.88	19.17	0.81	0.33	low.risk
nadD.aln.fas	573	10	45.42	16.94	0.82	0.2	low.risk	23.67	15.1	0.8	0.3	low.risk
nadE.aln.fas	1541	10	75.15	25.56	0.82	0.25	low.risk	40.29	24.57	0.78	0.32	low.risk
nagA.aln.fas	1206	10	75.65	23.63	0.83	0.26	low.risk	28.71	22.11	0.81	0.33	low.risk
nrdE.aln.fas	2073	10	90.34	26.33	0.76	0.18	low.risk	46.31	27.53	0.72	0.27	low.risk
nrdF.aln.fas	960	10	63.14	21.5	0.83	0.25	low.risk	32.84	19.86	0.81	0.33	low.risk
nusB.aln.fas	435	10	37.14	14.96	0.81	0.18	low.risk	17.54	12.81	0.78	0.27	low.risk
nusG.aln.fas	555	10	50.63	16.69	0.82	0.2	low.risk	15.83	14.83	0.79	0.29	low.risk
obgE.aln.fas	984	10	67.03	21.73	0.83	0.25	low.risk	31.01	20.1	0.81	0.33	low.risk
panF.aln.fas	1422	10	53.82	25	0.82	0.25	low.risk	36.42	23.76	0.79	0.33	low.risk
pepD.aln.fas	1422	10	76.63	25	0.82	0.25	low.risk	33.4	23.76	0.79	0.33	low.risk
pepF.aln.fas	1770	10	69.32	26.23	0.8	0.23	low.risk	52.94	25.97	0.76	0.3	low.risk
pfkB.aln.fas	903	10	59.88	20.92	0.83	0.24	low.risk	24.92	19.27	0.81	0.33	low.risk
pgeF.aln.fas	690	10	45.76	18.48	0.83	0.22	low.risk	26.92	16.75	0.81	0.31	low.risk
pgsA.aln.fas	606	10	34.08	17.39	0.82	0.21	low.risk	25.73	15.59	0.8	0.3	low.risk
phoU.aln.fas	672	10	48.25	18.25	0.83	0.22	low.risk	18.39	16.51	0.81	0.31	low.risk
pnp.aln.fas	2112	10	105.05	26.28	0.76	0.17	low.risk	30.59	27.71	0.72	0.27	low.risk
polA.aln.fas	2715	10	83.25	23.53	0.65	0.01	low.risk	76.78	30.05	0.63	0.18	low.risk
prfA.aln.fas	1074	10	52.47	22.56	0.83	0.25	low.risk	42.03	20.96	0.81	0.33	low.risk
priA.aln.fas	1977	10	69.5	26.4	0.78	0.2	low.risk	48.41	27.06	0.74	0.28	low.risk
prmC.aln.fas	834	10	43.19	20.18	0.83	0.24	low.risk	37.58	18.51	0.81	0.33	low.risk
pstA.aln.fas	1539	10	68.4	25.55	0.82	0.25	low.risk	43.38	24.56	0.78	0.32	low.risk
pstC.aln.fas	909	10	61.12	20.98	0.83	0.24	low.risk	26.68	19.33	0.81	0.33	low.risk
pta.aln.fas	1047	10	64.92	22.32	0.83	0.25	low.risk	24.02	20.7	0.81	0.33	low.risk
ptsP.aln.fas	1722	10	85.79	26.14	0.8	0.23	low.risk	32.05	25.69	0.77	0.31	low.risk
pyk.aln.fas	1434	10	73.11	25.06	0.82	0.25	low.risk	33.34	23.85	0.79	0.32	low.risk
pyrG.aln.fas	1611	10	84.39	25.82	0.81	0.24	low.risk	31.67	25.02	0.78	0.31	low.risk
radA.aln.fas	1364	10	70.99	24.68	0.83	0.26	low.risk	28.33	23.34	0.8	0.33	low.risk
rbfA.aln.fas	360	10	30.74	13.8	0.81	0.16	low.risk	11.54	11.35	0.76	0.25	low.risk
rdgB.aln.fas	600	10	37.57	17.31	0.82	0.21	low.risk	23.61	15.5	0.8	0.3	low.risk
recA.aln.fas	1068	10	69.96	22.51	0.83	0.25	low.risk	23.62	20.9	0.81	0.33	low.risk
recB.aln.fas	3441	10	79.78	15.44	0.47	0	low.risk	85.25	31.98	0.5	0.06	low.risk
recD.aln.fas	1827	10	58.61	26.32	0.79	0.22	low.risk	56.68	26.28	0.75	0.3	low.risk
recG.aln.fas	2058	10	86.32	26.35	0.77	0.18	low.risk	35.21	27.46	0.73	0.27	low.risk
recJ.aln.fas	2109	10	68.78	26.28	0.76	0.17	low.risk	45.81	27.7	0.72	0.27	low.risk
recR.aln.fas	585	10	47.66	17.1	0.82	0.2	low.risk	22.23	15.28	0.8	0.3	low.risk
rho.aln.fas	1545	10	83.7	25.57	0.82	0.25	low.risk	33.12	24.6	0.78	0.32	low.risk
rimM.aln.fas	501	10	39.1	15.93	0.82	0.19	low.risk	15.7	13.96	0.79	0.28	low.risk
rlmB.aln.fas	735	10	41.68	19.03	0.83	0.22	low.risk	33.53	17.33	0.81	0.32	low.risk
rnc.aln.fas	732	10	53.88	18.99	0.83	0.22	low.risk	24.88	17.29	0.81	0.32	low.risk
rnmV.aln.fas	534	10	31.79	16.4	0.82	0.19	low.risk	26.9	14.5	0.79	0.29	low.risk
rnpA.aln.fas	345	10	32.61	13.56	0.81	0.16	low.risk	13.86	11.03	0.76	0.24	low.risk
rny.aln.fas	1542	10	81.47	25.56	0.82	0.25	low.risk	25.6	24.58	0.78	0.32	low.risk
rodA.aln.fas	1320	10	51.4	24.41	0.83	0.26	low.risk	35.03	23.01	0.8	0.33	low.risk
rpiA.aln.fas	687	10	45.05	18.44	0.83	0.22	low.risk	40.11	16.71	0.81	0.31	low.risk
rplF.aln.fas	543	10	48.79	16.53	0.82	0.2	low.risk	17.1	14.64	0.79	0.29	low.risk
rplM.aln.fas	450	10	45.81	15.18	0.81	0.18	low.risk	15.12	13.08	0.78	0.27	low.risk
rplT.aln.fas	348	10	32.59	13.61	0.81	0.16	low.risk	13.38	11.09	0.76	0.24	low.risk
rplU.aln.fas	315	10	34.22	13.08	0.8	0.15	low.risk	14.84	10.37	0.75	0.23	low.risk
rplV.aln.fas	363	10	46.69	13.85	0.81	0.16	low.risk	15.39	11.41	0.76	0.25	low.risk
rpmD.aln.fas	312	10	30.82	13.03	0.8	0.15	low.risk	12.06	10.3	0.75	0.23	low.risk
rpmF.aln.fas	183	10	28.37	10.84	0.79	0.12	low.risk	7.55	6.84	0.7	0.17	low.risk
rpmJ.aln.fas	114	10	14.1	9.61	0.78	0.1	low.risk	6.79	4.32	0.66	0.12	low.risk
rpoB.aln.fas	3468	10	136.12	15.03	0.46	0	low.risk	44.01	32.04	0.5	0.06	low.risk
rpoC.aln.fas	4134	10	142.06	2.83	0.23	0	low.risk	42.29	33.17	0.36	0	low.risk
rpoD.aln.fas	1869	10	85.24	26.37	0.79	0.21	low.risk	28.63	26.51	0.75	0.29	low.risk
rpsB.aln.fas	764	10	53.75	19.38	0.83	0.23	low.risk	19.57	17.68	0.81	0.32	low.risk
rpsD.aln.fas	627	10	45.27	17.67	0.83	0.21	low.risk	28.06	15.89	0.8	0.31	low.risk
rpsG.aln.fas	474	10	43.91	15.54	0.82	0.18	low.risk	14.58	13.5	0.78	0.28	low.risk
rpsI.aln.fas	411	10	44.74	14.59	0.81	0.17	low.risk	18.58	12.36	0.77	0.26	low.risk
rpsR.aln.fas	291	10	36.66	12.68	0.8	0.15	low.risk	11.82	9.81	0.74	0.22	low.risk
rseP.aln.fas	1281	10	56.99	24.16	0.83	0.26	low.risk	34.58	22.71	0.8	0.33	low.risk
rsgA.aln.fas	942	10	56.3	21.32	0.83	0.25	low.risk	21.1	19.67	0.81	0.33	low.risk
rsmA.aln.fas	837	10	45.8	20.21	0.83	0.24	low.risk	38.38	18.54	0.81	0.33	low.risk
rsmD.aln.fas	546	10	42.45	16.57	0.82	0.2	low.risk	16.18	14.69	0.79	0.29	low.risk
rsmH.aln.fas	890	10	56.04	20.79	0.83	0.24	low.risk	23.7	19.13	0.81	0.33	low.risk
rsmI.aln.fas	675	10	50.14	18.29	0.83	0.22	low.risk	16.61	16.55	0.81	0.31	low.risk
ruvA.aln.fas	591	10	44.64	17.19	0.82	0.2	low.risk	17.96	15.37	0.8	0.3	low.risk
ruvB.aln.fas	1023	10	70.06	22.1	0.83	0.25	low.risk	23.3	20.48	0.81	0.33	low.risk
sbcD.aln.fas	1233	10	61.76	23.82	0.83	0.26	low.risk	23.33	22.33	0.81	0.33	low.risk
secA.aln.fas	2697	10	110.29	23.67	0.66	0.02	low.risk	35	29.99	0.63	0.19	low.risk
secD.aln.fas	1761	10	83.37	26.22	0.8	0.23	low.risk	30.99	25.92	0.76	0.3	low.risk
secF.aln.fas	900	10	47.06	20.89	0.83	0.24	low.risk	25.72	19.23	0.81	0.33	low.risk
secG.aln.fas	345	10	31.37	13.56	0.81	0.16	low.risk	13.66	11.03	0.76	0.24	low.risk
secY.aln.fas	1305	10	69.1	24.31	0.83	0.26	low.risk	26.62	22.9	0.8	0.33	low.risk
serS.aln.fas	1269	10	79.06	24.07	0.83	0.26	low.risk	36.15	22.62	0.8	0.33	low.risk
smpB.aln.fas	453	10	28.67	15.23	0.81	0.18	low.risk	27.7	13.14	0.78	0.27	low.risk
ssb.aln.fas	438	10	44.89	15	0.81	0.18	low.risk	22.72	12.87	0.78	0.27	low.risk
tgt.aln.fas	1128	10	69.86	23.02	0.83	0.26	low.risk	26.04	21.44	0.81	0.33	low.risk
tilS.aln.fas	1317	10	63.09	24.39	0.83	0.26	low.risk	29.17	22.99	0.8	0.33	low.risk
tmk.aln.fas	609	10	38.84	17.43	0.82	0.21	low.risk	39.06	15.63	0.8	0.3	low.risk
topA.aln.fas	2538	10	77.43	24.71	0.69	0.07	low.risk	61.69	29.45	0.66	0.21	low.risk
trmD.aln.fas	720	10	57.15	18.85	0.83	0.22	low.risk	23.15	17.14	0.81	0.32	low.risk
truA.aln.fas	738	10	40.5	19.07	0.83	0.22	low.risk	36.6	17.36	0.81	0.32	low.risk
truB.aln.fas	846	10	53.52	20.31	0.83	0.24	low.risk	28.04	18.64	0.81	0.33	low.risk
trxB.aln.fas	975	10	65.05	21.65	0.83	0.25	low.risk	23.51	20.01	0.81	0.33	low.risk
tsaB.aln.fas	663	10	42.83	18.13	0.83	0.21	low.risk	27.11	16.39	0.8	0.31	low.risk
tsaD.aln.fas	1008	10	64.76	21.96	0.83	0.25	low.risk	33.49	20.33	0.81	0.33	low.risk
tsaE.aln.fas	408	10	34.46	14.55	0.81	0.17	low.risk	18	12.3	0.77	0.26	low.risk
tuf.aln.fas	1185	10	87.64	23.47	0.83	0.26	low.risk	22.95	21.93	0.81	0.33	low.risk
udk.aln.fas	621	10	49.46	17.59	0.82	0.21	low.risk	19.92	15.81	0.8	0.3	low.risk
ung.aln.fas	672	10	45.82	18.25	0.83	0.22	low.risk	31.68	16.51	0.81	0.31	low.risk
uppS.aln.fas	693	10	50.71	18.51	0.83	0.22	low.risk	20.99	16.79	0.81	0.31	low.risk
uvrA.aln.fas	2841	10	110.36	22.5	0.63	0	low.risk	32.11	30.45	0.61	0.16	low.risk
uvrB.aln.fas	1959	10	87.47	26.4	0.78	0.2	low.risk	34.31	26.97	0.74	0.28	low.risk
uvrC.aln.fas	1800	10	60.81	26.29	0.8	0.22	low.risk	59.91	26.13	0.76	0.3	low.risk
valS.aln.fas	2625	10	103.5	24.17	0.67	0.04	low.risk	42.54	29.75	0.64	0.2	low.risk
xth.aln.fas	759	10	54.1	19.32	0.83	0.23	low.risk	21.73	17.62	0.81	0.32	low.risk
ybeY.aln.fas	447	10	40.33	15.14	0.81	0.18	low.risk	15.93	13.03	0.78	0.27	low.risk
ychF.aln.fas	1107	10	69.6	22.84	0.83	0.25	low.risk	24.97	21.25	0.81	0.33	low.risk
yidC.aln.fas	1638	10	69.04	25.91	0.81	0.24	low.risk	25.6	25.19	0.77	0.31	low.risk
