# Supplementary material for: Comparative genomics of the Western Hemisphere soft tick-borne relapsing fever borreliae highlights extensive plasmid diversity
Source: BMC Genomics. 2022 May 31;23:410. doi: 10.1186/s12864-022-08523-7 (PMC9158201; doi:10.1186/s12864-022-08523-7)
Supplement: Supplementary file 4 — Additional file 4. CD-HIT-EST nucleotide sequence identity cluster output of PF32 gene loci. [file 12864_2022_8523_MOESM4_ESM.txt]

@=locus or loci that did not cluster in agreement with the PF32 phylogeny
>Cluster 0 (F10 family)
0	831nt, >bvRMA01_001152_lp31... *
1	762nt, >bt91E135_001553_lp5... at +/95.01%
2	831nt, >bpuSUM_001582_lp25... at +/99.52%
3	831nt, >bpSLO_001199_lp18... at +/98.92%
4	798nt, >bhYOR_000915_cp30_2... at +/90.48%
5	798nt, >bhYOR_001000_cp60... at +/90.48%
6	831nt, >bcCo53_001685_lp39... at +/90.97%
>Cluster 1 (F15 family)
0	780nt, >btBTE5EL_001583_lp4... at +/97.56%
1	816nt, >bt91E135_001432_lp4... at +/97.43%
2	819nt, >bpuSUM_001677_lp35... *
>Cluster 2
0	816nt, >Bmayo_RS05620_lp28_... *
>Cluster 3 (F28 family @)
0	762nt, >bvRMA01_001193_lp35... at +/85.56%
1	762nt, >bvRMA01_001225_lp37... at +/85.56%
2	762nt, >btBTE5EL_001505_lp4... at +/85.17%
3	762nt, >bt91E135_001404_lp4... at +/85.56%
4	762nt, >bpuSUM_001837_lp47... at +/85.30%
5	762nt, >bpSLO_001409_lp34_2... at +/85.96%
6	765nt, >bhYOR_001296_lp46... at +/87.58%
7	765nt, >bhDAH_001487_lp59... at +/87.45%
8	801nt, >bcCo53_001584_lp33... *
>Cluster 4
0	789nt, >BB_RS07340_lp21... *
>Cluster 5 (F29 family)
0	753nt, >btBTE5EL_001420_lp3... at +/90.31%
1	753nt, >bpuSUM_001284_cp60... at +/90.70%
2	753nt, >bpSLO_001562_lp60... at +/90.57%
3	783nt, >bhYOR_001358_lp73... *
4	753nt, >bhDAH_001427_lp31... at +/96.68%
5	753nt, >AXH25_RS05330_lp26... at +/90.17%
>Cluster 6
0	519nt, >BBIDN127_RS05765-cp... at +/99.23%
1	783nt, >BBIDN127_RS06005_cp... *
2	783nt, >BBUJD1_RS07125_cp32... at +/97.57%
>Cluster 7 (F11 family)
0	780nt, >bhYOR_001588_lp93... *
1	780nt, >bhDAH_000914_cp30_2... at +/99.23%
2	780nt, >bcCo53_001614_lp34... at +/86.67%
>Cluster 8 (F20 family @)
0	771nt, >bvRMA01_001070_lp17... at +/96.76%
1	753nt, >btBTE5EL_001570_lp4... at +/90.70%
2	771nt, >bt91E135_001232_lp1... at +/95.85%
3	771nt, >bpuSUM_001731_lp41... at +/96.11%
4	777nt, >bpSLO_001459_lp42... *
5	747nt, >bhYOR_001249_lp23... at +/89.42%
6	747nt, >bhDAH_001324_lp26... at +/90.09%
7	747nt, >bcCo53_001408_lp28_... at +/89.02%
8	723nt, >baBA2_000863_lp12_1... at +/85.75%
9	748nt, >baBA2_000877_lp12_1... at +/85.56%
>Cluster 9 (F16 family)
0	774nt, >bpuSUM_001700_lp39... *
1	774nt, >bpSLO_001278_lp30_1... at +/94.96%
2	774nt, >bhYOR_001544_lp93... at +/89.66%
>Cluster 10
0	774nt, >DB299_RS05915_cp32_... *
1	774nt, >BBIDN127_RS05145_cp... at +/92.89%
2	774nt, >BBUJD1_RS01295_cp32... at +/91.86%
>Cluster 11 (F30 family)
0	750nt, >bhDAH_000956_cp55... at +/99.73%
1	773nt, >bhDAH_000995_cp55_p... *
2	750nt, >bcCo53_000987_cp30_... at +/88.53%
>Cluster 12 (F3 family)
0	771nt, >btBTE5EL_001000_cp6... *
1	244nt, >btBTE5EL_001042_cp6... at +/88.52%
2	771nt, >bt91E135_000999_cp4... at +/100.00%
3	771nt, >bpuSUM_001075_cp30... at +/96.11%
4	771nt, >bpSLO_000869_cp28... at +/99.61%
5	204nt, >bpSLO_000994_cp58... at +/89.71%
>Cluster 13 (F19 family)
0	762nt, >bt91E135_001376_lp3... at +/88.85%
1	762nt, >bpSLO_001226_lp24... at +/88.85%
2	771nt, >bcCo53_001471_lp29_... *
>Cluster 14 (F27 family)
0	768nt, >bvRMA01_000907_lp10... *
1	768nt, >bvRMA01_000916_lp10... at +/100.00%
2	768nt, >btBTE5EL_001086_lp1... at +/99.35%
3	768nt, >btBTE5EL_001095_lp1... at +/99.35%
4	768nt, >bt91E135_001075_lp1... at +/99.09%
5	767nt, >bt91E135_001084_lp1... at +/98.83%
6	768nt, >bpuSUM_001452_lp10... at +/97.40%
7	768nt, >bpuSUM_001460_lp10... at +/97.40%
8	768nt, >bpSLO_001034_lp10... at +/97.53%
9	768nt, >bpSLO_001043_lp10... at +/97.53%
10	768nt, >bhYOR_001042_lp11... at +/92.71%
11	768nt, >bhYOR_001051_lp11... at +/92.71%
12	768nt, >bhDAH_001133_lp12... at +/92.84%
13	768nt, >bhDAH_001144_lp12... at +/92.84%
14	768nt, >bcCo53_001101_lp11... at +/90.23%
15	768nt, >bcCo53_001110_lp11... at +/90.23%
16	768nt, >baBA2_000849_lp10... at +/89.45%
17	768nt, >baBA2_000860_lp10... at +/89.45%
18	756nt, >AXH25_RS05730_lp6... at +/89.29%
>Cluster 15
0	768nt, >BB_RS04530_lp28_2... *
>Cluster 16 (F2 family)
0	765nt, >btBTE5EL_000953_cp3... *
1	765nt, >bt91E135_000911_cp3... at +/100.00%
2	765nt, >bpuSUM_001033_cp29_... at +/95.42%
3	765nt, >bpSLO_000910_cp29... at +/99.08%
4	765nt, >bpSLO_000951_cp58... at +/99.08%
5	765nt, >AXH25_RS04685_cp3... at +/87.84%
>Cluster 17 (F21 family@)
0	765nt, >bpuSUM_001241_cp59_... *
1	765nt, >bpSLO_001335_lp32... at +/95.42%
2	765nt, >bhYOR_000957_cp60... at +/93.20%
3	765nt, >bhDAH_000872_cp30_1... at +/93.07%
4	765nt, >bcCo53_001336_lp24_... at +/89.54%
>Cluster 18 (F5 family @)
0	765nt, >bcCo53_001481_lp30... *
1	765nt, >AXH25_RS04465_cp2... at +/87.19%
>Cluster 19 (F5 family @)
0	765nt, >baBA2_000888_lp12_2... *
>Cluster 20 (F4 family @)
0	765nt, >baBA2_000908_lp27... *
>Cluster 21
0	765nt, >BB_RS05780_lp28_1... *
1	765nt, >BBUJD1_RS00365_lp28... at +/99.35%
>Cluster 22
0	765nt, >DB299_RS05870_lp28_... *
>Cluster 23
0	765nt, >BBIDN127_RS05840_cp... *
1	765nt, >Bmayo_RS04760_cp32_... at +/92.16%
>Cluster 24
0	764nt, >DB299_RS04920_lp25_... *
>Cluster 25 (F24 family)
0	762nt, >bvRMA01_000869_cp28... *
1	762nt, >bpuSUM_000991_cp29_... at +/94.62%
2	762nt, >bcCo53_001715_lp60... at +/90.29%
>Cluster 26 (F14 family)
0	762nt, >bvRMA01_001100_lp25... *
1	762nt, >btBTE5EL_001278_lp2... at +/98.29%
2	762nt, >bpuSUM_001810_lp46... at +/98.69%
3	762nt, >bpSLO_001250_lp28... at +/97.38%
4	741nt, >bcCo53_001538_lp32... at +/88.66%
>Cluster 27 (F26 family)
0	762nt, >btBTE5EL_001386_lp3... *
1	762nt, >bpuSUM_001371_cp61... at +/97.11%
2	762nt, >bpuSUM_001411_cp61... at +/97.11%
3	762nt, >bcCo53_001031_cp48... at +/93.70%
>Cluster 28 (F25 family)
0	762nt, >btBTE5EL_001462_lp4... *
1	762nt, >bt91E135_001334_lp3... at +/97.77%
2	762nt, >bpSLO_001442_lp42... at +/97.38%
3	762nt, >bhDAH_001351_lp27... at +/97.24%
>Cluster 29 (F17 family)
0	759nt, >bhYOR_001434_lp89... at +/86.69%
1	759nt, >bhDAH_001034_cp90... at +/87.48%
2	762nt, >bcCo53_001303_lp23... *
>Cluster 30
0	762nt, >BB_RS05535_cp26... *
1	762nt, >DB299_RS05545_cp26... at +/88.98%
2	762nt, >BBIDN127_RS04285_cp... at +/89.63%
3	762nt, >Bmayo_RS04330_cp26... at +/91.08%
4	762nt, >BBUJD1_RS06300_cp26... at +/98.56%
>Cluster 31
0	762nt, >BB_RS07440_lp56... *
1	762nt, >BBIDN127_RS07020_lp... at +/95.14%
>Cluster 32 (F28 family @)
0	762nt, >AXH25_RS05630_lp41... *
>Cluster 33
0	762nt, >DB299_RS05680_lp28_... *
1	762nt, >BBIDN127_RS06620_lp... at +/92.13%
2	762nt, >BBUJD1_RS06620_lp28... at +/91.47%
>Cluster 34 (F8 family)
0	759nt, >bpuSUM_001200_cp59_... *
1	750nt, >bhYOR_000872_cp30_1... at +/93.07%
>Cluster 35 (F1 family)
0	759nt, >bpuSUM_001942_lp65... *
1	753nt, >bcCo53_000900_cp30_... at +/87.78%
>Cluster 36
0	759nt, >BB_RS04450_lp25... *
1	759nt, >DB299_RS04890_lp25_... at +/90.51%
2	759nt, >BBIDN127_RS06280_lp... at +/97.36%
3	759nt, >Bmayo_RS05530_lp25... at +/99.08%
4	759nt, >BBUJD1_RS00670_lp25... at +/97.63%
>Cluster 37
0	759nt, >BBIDN127_RS04520_cp... *
1	759nt, >BBUJD1_RS00880_cp32... at +/92.49%
>Cluster 38 (F22 family)
0	756nt, >btBTE5EL_000909_cp3... *
1	756nt, >bpuSUM_000910_cp28_... at +/94.71%
2	756nt, >bcCo53_000943_cp30_... at +/86.77%
>Cluster 39 (F23 family)
0	756nt, >bcCo53_001622_lp38... *
1	753nt, >AXH25_RS04235_cp1... at +/86.45%
>Cluster 40 (F6 family)
0	753nt, >bvRMA01_001011_lp12... at +/87.52%
1	753nt, >btBTE5EL_001201_lp1... at +/87.25%
2	753nt, >bt91E135_001191_lp1... at +/87.38%
3	753nt, >bpuSUM_001548_lp110... at +/86.45%
4	753nt, >bpSLO_001144_lp157... at +/86.45%
5	753nt, >bhYOR_001204_lp194... at +/86.06%
6	753nt, >bhDAH_001281_lp185... at +/86.59%
7	753nt, >bcCo53_001220_lp188... at +/85.13%
8	756nt, >baBA2_000972_lp88... *
9	756nt, >AXH25_RS06030_lp72... at +/85.32%
>Cluster 41
0	756nt, >BB_RS06425_cp32_4... *
1	756nt, >BBIDN127_RS04935_cp... at +/96.16%
2	756nt, >Bmayo_RS05170_cp32_... at +/99.47%
>Cluster 42
0	756nt, >BB_RS07270_cp32_9... *
1	756nt, >BBIDN127_RS05680_cp... at +/94.44%
2	756nt, >BBUJD1_RS07330_cp32... at +/99.34%
>Cluster 43
0	756nt, >BB_RS04370_lp28_3... *
1	756nt, >DB299_RS06345_lp28_... at +/93.25%
2	756nt, >BBIDN127_RS06365_lp... at +/93.25%
3	756nt, >Bmayo_RS05805_lp28_... at +/93.25%
4	756nt, >BBUJD1_RS06070_lp28... at +/100.00%
>Cluster 44
0	756nt, >BB_RS07595_lp56... *
1	756nt, >BBUJD1_RS07540_cp32... at +/99.47%
>Cluster 45 (Orphan)
0	756nt, >AXH25_RS05235_lp23... *
>Cluster 46
0	741nt, >BB_RS06215_cp32_3... at +/93.66%
1	741nt, >DB299_RS04770_lp25_... at +/93.12%
2	756nt, >BBIDN127_RS04730_cp... *
3	741nt, >Bmayo_RS04955_cp32_... at +/93.52%
4	741nt, >BBUJD1_RS06920_cp32... at +/93.79%
>Cluster 47
0	756nt, >BBUJD1_RS07610_lp28... *
>Cluster 48 (F12 family)
0	753nt, >bvRMA01_001118_lp30... *
1	753nt, >bhYOR_001332_lp73... at +/95.75%
2	753nt, >bcCo53_001726_lp60... at +/86.32%
>Cluster 49
0	753nt, >BB_RS05050_lp28_4... *
1	753nt, >DB299_RS05205_lp28_... at +/87.78%
2	753nt, >BBIDN127_RS06450_lp... at +/90.84%
3	753nt, >Bmayo_RS05905_lp28_... at +/92.30%
4	753nt, >BBUJD1_RS06525_lp28... at +/99.73%
>Cluster 50
0	753nt, >BB_RS05200_lp54... *
1	753nt, >DB299_RS04545_lp54... at +/89.77%
2	753nt, >BBIDN127_RS06770_lp... at +/92.70%
3	753nt, >Bmayo_RS06265_lp54... at +/93.76%
4	753nt, >BBUJD1_RS00085_lp54... at +/99.73%
>Cluster 51
0	753nt, >BBUJD1_RS06415_lp28... *
>Cluster 52 (F13 family)
0	750nt, >btBTE5EL_000865_cp3... *
1	750nt, >bt91E135_000955_cp3... at +/100.00%
2	749nt, >bt91E135_001028_cp4... at +/100.00%
3	750nt, >bpuSUM_001157_cp59_... at +/94.40%
>Cluster 53 (Orphan)
0	750nt, >btBTE5EL_001353_lp3... *
>Cluster 54 (F18 family)
0	750nt, >bpuSUM_001886_lp57... *
1	749nt, >bhYOR_001505_lp93_p... at +/96.13%
>Cluster 55
0	750nt, >BB_RS06640_cp32_6... *
1	750nt, >BBIDN127_RS05345_cp... at +/98.80%
2	750nt, >Bmayo_RS05280_cp32_... at +/98.40%
3	750nt, >BBUJD1_RS00585_cp32... at +/100.00%
>Cluster 56
0	750nt, >BB_RS06845_cp32_7... *
1	750nt, >DB299_RS06150_cp32_... at +/99.73%
2	750nt, >BBIDN127_RS05555_cp... at +/97.33%
>Cluster 57
0	750nt, >BB_RS05745_lp28_1... *
>Cluster 58
0	750nt, >BB_RS04885_lp36... *
1	750nt, >DB299_RS06455_lp36... at +/91.73%
2	750nt, >Bmayo_RS06030_lp36... at +/91.73%
3	750nt, >BBUJD1_RS06165_lp36... at +/100.00%
>Cluster 59 (F4 family @)
0	741nt, >btBTE5EL_001543_lp4... at +/87.04%
1	741nt, >bt91E135_001497_lp4... at +/87.31%
2	747nt, >bpuSUM_000871_cp27... *
3	741nt, >bpSLO_001497_lp58... at +/86.64%
>Cluster 60 (F7 family)
0	741nt, >btBTE5EL_001313_lp3... *
1	741nt, >bpuSUM_000951_cp28_... at +/95.82%
2	735nt, >bpuSUM_001330_cp60_... at +/95.51%
3	741nt, >bpSLO_001368_lp34_1... at +/99.06%
>Cluster 61 (F9 family)
0	741nt, >bt91E135_000867_cp3... *
1	741nt, >bpuSUM_001117_cp59_... at +/98.79%
>Cluster 62
0	741nt, >BB_RS06000_cp32_1... *
1	740nt, >DB299_RS05105_lp28_... at +/89.86%
2	741nt, >Bmayo_RS04560_cp32_... at +/98.25%
3	741nt, >BBUJD1_RS01085_cp32... at +/99.46%
>Cluster 63
0	741nt, >BB_RS07055_cp32_8... *
1	741nt, >BBUJD1_RS01500_cp32... at +/99.87%
>Cluster 64
0	741nt, >BB_RS05680_lp17... *
1	741nt, >DB299_RS05320_lp17... at +/93.12%
2	741nt, >BBIDN127_RS06215_lp... at +/94.06%
3	741nt, >Bmayo_RS05460_lp17... at +/95.14%
4	741nt, >BBUJD1_RS05975_lp17... at +/99.19%
>Cluster 65
0	741nt, >BBIDN127_RS06070_cp... *
1	741nt, >Bmayo_RS05345_cp9... at +/97.71%
>Cluster 66
0	738nt, >BB_RS04715_lp38... *
1	738nt, >BBUJD1_RS07790_lp38... at +/89.70%
>Cluster 67 (F4 family @)
0	632nt, >bhDAH_001061_cp90_p... *
1	632nt, >bhDAH_001416_lp31_p... at +/100.00%
>Cluster 68
0	493nt, >BB_RS05805-lp28_1_p... *
>Cluster 69
0	342nt, >BB_RS05735_lp28_1_p... *
>Cluster 70
0	342nt, >Bmayo_RS07045_lp278... *
>Cluster 71 (F4 family @)
0	303nt, >bhYOR_001322_lp73... *
1	303nt, >bhYOR_001456_lp89... at +/100.00%
>Cluster 72 (Orphan)
0	284nt, >baBA2_000862_lp12_1... *
>Cluster 73 (F20 family @)
0	222nt, >baBA2_000867_lp12_1... *
1	222nt, >baBA2_000872_lp12_1... at +/100.00%
