# Supplementary material for: Comparative genomics of the Western Hemisphere soft tick-borne relapsing fever borreliae highlights extensive plasmid diversity
Source: BMC Genomics. 2022 May 31;23:410. doi: 10.1186/s12864-022-08523-7 (PMC9158201; doi:10.1186/s12864-022-08523-7)
Supplement: Supplementary file 5 — Additional file 5. Example commands. [file 12864_2022_8523_MOESM5_ESM.txt]

##example commands

#Guppy (v3.6.0 or v4.0.14), ONT read basecalling
guppy_basecaller --input_path /path/to/fast5/files/ --save_path /path/to/fastq/output/ --config dna_r9.4.1_450bps_hac -x 'auto' -r

#Guppy (v3.6.0 or v4.0.14), ONT read demultiplexing
guppy_barcoder -i /path/to/fastq/output/ -s /path/to/demux/directory/ --barcode_kits SQK-RBK004 --detect_mid_strand_barcodes

#NanoFilt (v2.8.0), ONT read filtering qscore >7 and length >1kb
NanoFilt reads.fq -q 7 -l 1000 > filtered_reads.fq

#fastp (v0.20.1), Illumina read pre-processing, merging paired-end data, trimming adapters, read correction, and filtering out reads <Q20, used to assembly polishing
fastp -i reads_R1.fq -I reads_R2.fq -m merged_reads.fq --out1 failed_merged_R1.fq --out2 failed_merge_R2.fq -c -q 20 

#fastp (v0.20.1), Illumina read pre-processing, separate paired-end data, trimming adapters, read correction, and filtering out reads <Q20, used for the Merqury tool
fastp -i reads_R1.fq -I reads_R2.fq --out1 filtered_reads_R1.fq --out2 filtered_reads_R2.fq

#Canu (v2.0), assembly using filtered ONT reads
canu -d /path/to/output/directory/ -p assembly_prefix genomeSize=1.5m -nanopore /path/to/filtered_reads.fq

#a perfect circle (apc) script, used to trim overlapping contig ends
./apc.pl /path/to/canu/contigs/

#flexidot (v1.06), requires a python2 environment, used to generate dotplots of assembly post-apc

./flexidotv1.06.py -i /path/to/canu/contigs/post_apc/  -p 0 -D y -f 1 -k 20 -w y -r y -x n -m 3 -P 15 

#ONT read polishing, 3 iterative rounds of Racon (v1.4.16) and 1 round of Medaka (v1.0.3), output of each round of Racon is input for the next iteration (Minimap2 v2.17-r974)

minimap2 -ax map-ont /path/to/assembly.fa /path/to/filtered_reads.fq > iteration_1.sam

cd ~/software/racon/build/bin
./racon -m 8 -x -6 -g -8 -w 500 -q 7 -e 0.2 -t 35 /path/to/filtered_reads.fq iteration_1.sam /path/to/assembly.fa > iteration_1_racon.fa

#3 total iterations the last of which is input for Medaka

medaka_consensus -i /path/to/filtered_reads.fq -d /path/to/assembly.fa -o /path/to/medaka/output/-t 2 -m r941_min_high_g360

#Illumina polishing with Pilon (v1.23), performed iteratively until no changes are returned (bwa 0.7.17-r1198-dirty and samtools v1.11)

bwa index /path/to/medaka/output/consensus.fa

bwa mem -t 30 /path/to/medaka/output/consensus.fa
/path/to/merged_reads.fq | samtools view - -Sb | samtools sort - -@14 -o /path/to/output/iteration_1_sorted.bam

samtools index /path/to/output/iteration_1_sorted.bam

java -jar pilon-1.23.jar --genome /path/to/medaka/output/consensus.fa --fix all --bam /path/to/output/iteration_1_sorted.bam --output pilon1 --outdir /path/to/output/ --changes --threads 30

#perform iteratively until no changes

#QUAST (v5.0.2) quality check 

#Illumina

python quast.py --pe12 /path/to/merged_reads.fq -L --no-icarus -t 30 -o /path/to/output/ /path/to/polished_assembly.fa

#ONT

python quast.py --nanopore /path/to/filtered_reads.fq -L --no-icarus -t 30 -o /path/to/output/ /path/to/polished_assembly.fa

#Mapping reads to assembly for coverage assessment via Minimap2 (v2.17-r974), bam files visualized in Geneious 

#ONT

minimap2 -ax map-ont /path/to/polished_assembly.fa /path/to/filtered_reads.fq > /path/to/output/

#Illumina

minimap2 -ax sr /path/to/polished_assembly.fa /path/to/merged_reads.fq > /path/to/output/

#Merqury was used for quality and completeness assessment

cd /meryl-1.0/Linux-amd64/bin

meryl k=15 count output /path/to/R1.meryl /path/to/unmerged/illumina_R1.fastq.gz
meryl k=15 count output /path/to/R2.meryl /path/to/unmerged/illumina_R2.fastq.gz
meryl union-sum output /path/to/k15.meryl /path/to/R1.meryl /path/to/R2.meryl

cd /merqury
export MERQURY=$PWD

$MERQURY/merqury.sh k15.meryl polished_assembly.fasta prefix

#Merqury was also used to find missing plasmids (genome refinement)

meryl count k=15 polished_assembly.fasta output asm1.meryl

meryl difference k15.meryl asm1.meryl output read.0.meryl 

meryl greater-than <kmer multiplicity used as filtering cutoff by meryl> read.0.meryl output read.0.filt.meryl

meryl-lookup -include -sequence /path/to/unmerged/illumina_R1.fastq.gz -mers read.0.filt.meryl -sequence2 /path/to/unmerged/illumina_R2.fastq.gz -r2 read_only_R2.fastq.gz | pigz -c > read_only_R1.fastq.gz

#SPAdes (v3.13.1)

spades --only-assembler -1 read_only_R1.fastq.gz -2 read_only_R2.fastq.gz -o ./read_only_spades

#from the SPAdes output, the scaffolds were mapped with the filtered ONT dataset using minimap2 and full-length plasmid reads were found manually through visualization of the bam file in Geneious. These reads were compared to the existing assembly (via BLASTn) to confirm they were indeed unique. These reads were then be added to the pre-polished assembly and went through the polishing steps and merqury assessment. Typically incorporation of these plasmids resulted in a decrease in the number of pilon polishing iterations and an increase in completeness and quality scores from merqury.

#Prokaryotic Genome Annotation Pipeline (NCBI), v2020-09-24.build4894, followed instructions outlined on https://github.com/ncbi/pgap/wiki

#gffread3 (v0.12.2) uses the annot.gff file and annot.fna file from PGAP to generate a multifasta file (transcripts.fa) containing the CDS for all predicted features

gffread /path/to/annot.gff -w /path/out/transcripts.fa -g /path/to/annot.fna

#InterProScan (5.47-82)

./interproscan.sh -appl CDD,Pfam,SUPERFAMILY -i /path/to/transcripts.fa -b /path/to/ouput/directory/ --cpu 30 -t n

#IQTREE2 (v2.1.2) Concordance Factor Analysis, the alignments of single copy core-genes output from Panaroo were used for this analysis. This workflow is discussed here, http://www.iqtree.org/doc/Concordance-Factor. 

#species tree inferrence

iqtree2 -p /path/to/alignment/directory/ --prefix concat -B 1000 -T AUTO

#gene tree inferrence

iqtree2 -S /path/to/alignment/directory/ --prefix loci -T AUTO

#Gene and site concordance factor analysis

iqtree2 -t concat.treefile --gcf loci.treefile -p /path/to/alignment/directory/ --scf 100 --prefix concord -T 10

#ASTRAL (v5.15.3), run using the -a option which uses a file to map multiple isolates to the same species (e.g. B.hermsii DAH and YOR), input gene trees were generated from IQTREE2

java -D"java.library.path=lib/" -jar astral.5.15.4.jar -a mapping_file.txt -i in.tree -o out.tre

#test of proportions to determine if alternative quartet frequencies differ from being equal using the alternative quartet frequencies of the B. coriaceae Co53 branch from ASTRAL (R v4.0.4)

f2=95;f3=137; EN=f2+f3; prop.test(c(f2,f3),c(EN,EN))

##Maximum likelihood phylogenies. Nucleotide sequences of either PF32 or PF57/62 identified by InterProScan were aligned with MAFFT (v7.475)

mafft --auto <path/to/sequences> > sequence.aln

#ML phylogeny using IQTREE2

iqtree2 -s /path/to/sequence.aln -B 1000 --polytomy -T AUTO

#collapse resulting tree at branches with less than 50% ultra-fast bootstraps

iqtree2 -t /path/to/tree/output/ -minsupnew 50

##Sequence identity clustering for PF32 loci

cd-hit-est -c 0.85 -i /path/to/pf32/loci/sequences -o pf32_clusters.txt

#FastANI (v1.32)

fastANI --rl <file with paths to genome fasta for each isolate> --ql <file with paths to genome fasta for each isolate> --matrix

#Panaroo (v1.2.7), 
#the annot.gff generated from PGAP has to be converted to a .gff3 file using the convert_refseq_to_prokka_gff.py script 
./convert_refseq_to_prokka_gff.py -g annot.gff -f genome.fa -o genome.gff3

#in a directory containing the gff3

panaroo -i *.gff3 -o <output directory name> --clean-mode moderate --remove-invalid-genes --min_trailing_support 0 --trailing_recursive 0 -a core --aligner mafft -t 30 --merge_paralogs --threshold 0.8

#NucMER (4.0.0beta2), used to find similarities between plasmid compartments, input files were genomes without the chromosome sequences. These were run pairwise for all isolates.

nucmer --maxmatch <path/to/assembly/fasta/ref> <path/to/assembly/fasta/qry> > out.delta

#Mummerplot (v3.5), used to visualize the NucMER alignments of the plasmid compartments

mummerplot -R <path/to/assembly/fasta/ref> -Q <path/to/assembly/fasta/qry> -t png out.delta

##Venn diagram plotting to assess the number of gene cluster differences between B. turicatae 91E135, B. turicatae BTE5EL, and B. venezuelensis RMA01 (using R v4.0.4)
btbv <- read.table("path/to/binary/text/file", header = TRUE)
library(gplots)
venn(btbv)
