# Supplementary material for: Comparative genomics of the Western Hemisphere soft tick-borne relapsing fever borreliae highlights extensive plasmid diversity
Source: BMC Genomics. 2022 May 31;23:410. doi: 10.1186/s12864-022-08523-7 (PMC9158201; doi:10.1186/s12864-022-08523-7)
Supplement: Supplementary file 6 — Additional file 6. Panaroo presence/absence output. [file 12864_2022_8523_MOESM6_ESM.xlsx]

## Sheet: gene_presence_absence_wg
Gene	Non-unique Gene name	Annotation	baBA2	bcCo53	bhDAH	bhYOR	bpSLO	bpuSUM	bt91E135	btBTE5EL	bvRMA01
group_2290		hypothetical protein	cds-baBA2_000855;cds-baBA2_000854	cds-bcCo53_001106;cds-bcCo53_001107	cds-bhDAH_001139;cds-bhDAH_001138	cds-bhYOR_001047;cds-bhYOR_001046	cds-bpSLO_001038;cds-bpSLO_001039	cds-bpuSUM_001455;cds-bpuSUM_001456	cds-bt91E135_001080;cds-bt91E135_001079	cds-btBTE5EL_001091;cds-btBTE5EL_001090	cds-bvRMA01_000912
group_2289		hypothetical protein	cds-baBA2_000857;cds-baBA2_000852	cds-bcCo53_001105;cds-bcCo53_001108	cds-bhDAH_001136	cds-bhYOR_001045	cds-bpSLO_001037	cds-bpuSUM_001457;cds-bpuSUM_001454	cds-bt91E135_001078	cds-btBTE5EL_001089	cds-bvRMA01_000910
group_2288		ParA family protein	cds-baBA2_000849;cds-baBA2_000860	cds-bcCo53_001102;cds-bcCo53_001110	cds-bhDAH_001144;cds-bhDAH_001133	cds-bhYOR_001042;cds-bhYOR_001051	cds-bpSLO_001034;cds-bpSLO_001043	cds-bpuSUM_001452;cds-bpuSUM_001460	cds-bt91E135_001075	cds-btBTE5EL_001095;cds-btBTE5EL_001086	cds-bvRMA01_000907;cds-bvRMA01_000916
group_2287		chromosome replication/partitioning protein	cds-baBA2_000848	cds-bcCo53_001101	cds-bhDAH_001132;cds-bhDAH_001145	3_refound_118	cds-bpSLO_001033	cds-bpuSUM_001461;cds-bpuSUM_001451	6_refound_241	cds-btBTE5EL_001096	cds-bvRMA01_000917;cds-bvRMA01_000906
group_2285		hypothetical protein	cds-baBA2_000859;cds-baBA2_000850	cds-bcCo53_001109;cds-bcCo53_001103	cds-bhDAH_001143;cds-bhDAH_001134	cds-bhYOR_001050;cds-bhYOR_001043	cds-bpSLO_001042;cds-bpSLO_001035	cds-bpuSUM_001453;cds-bpuSUM_001459	cds-bt91E135_001083;cds-bt91E135_001076	cds-btBTE5EL_001094;cds-btBTE5EL_001087	cds-bvRMA01_000908;cds-bvRMA01_000915
group_2284		hypothetical protein	cds-baBA2_000851;cds-baBA2_000858	1_refound_36	cds-bhDAH_001142;cds-bhDAH_001135	cds-bhYOR_001049;cds-bhYOR_001044	cds-bpSLO_001036;cds-bpSLO_001041	cds-bpuSUM_001458	cds-bt91E135_001077;cds-bt91E135_001082	cds-btBTE5EL_001088;cds-btBTE5EL_001093	cds-bvRMA01_000909;cds-bvRMA01_000914
group_2195		DUF777 family protein	cds-baBA2_000945	cds-bcCo53_001173	cds-bhDAH_001224	cds-bhYOR_001148	cds-bpSLO_001101	cds-bpuSUM_001517	cds-bt91E135_001146	cds-btBTE5EL_001157	cds-bvRMA01_000976
group_2191		DUF693 family protein	cds-baBA2_000946	cds-bcCo53_001174	cds-bhDAH_001225	cds-bhYOR_001149	cds-bpSLO_001102	cds-bpuSUM_001518	cds-bt91E135_001147	cds-btBTE5EL_001158	cds-bvRMA01_000977
group_2189		chromosome replication/partitioning protein;hypothetical protein	cds-baBA2_000864	cds-bcCo53_001410	cds-bhDAH_001323	cds-bhYOR_001248	cds-bpSLO_001458	cds-bpuSUM_001732	cds-bt91E135_001233	cds-btBTE5EL_001568;cds-btBTE5EL_001569	cds-bvRMA01_001071
group_2188		DUF226 domain-containing protein	cds-baBA2_000866	cds-bcCo53_001413	cds-bhDAH_001322	cds-bhYOR_001247		cds-bpuSUM_001734	cds-bt91E135_001235	cds-btBTE5EL_001566	cds-bvRMA01_001073
group_2178		DUF792 family protein	cds-baBA2_000948	cds-bcCo53_001176	cds-bhDAH_001227	cds-bhYOR_001151	cds-bpSLO_001104	cds-bpuSUM_001520	cds-bt91E135_001149	cds-btBTE5EL_001160	cds-bvRMA01_000979
group_2177		ParA family protein	cds-baBA2_000863	cds-bcCo53_001409	cds-bhDAH_001324	cds-bhYOR_001249	cds-bpSLO_001459	cds-bpuSUM_001731	cds-bt91E135_001232		cds-bvRMA01_001070
group_2155		BMP family ABC transporter substrate-binding protein	cds-baBA2_000366	cds-bcCo53_000373	cds-bhDAH_000375	cds-bhYOR_000373	cds-bpSLO_000371	cds-bpuSUM_000375	cds-bt91E135_000371	cds-btBTE5EL_000371	cds-bvRMA01_000373
group_2149		hypothetical protein	cds-baBA2_000976	cds-bcCo53_001224	cds-bhDAH_001285	cds-bhYOR_001208	cds-bpSLO_001148	cds-bpuSUM_001552	cds-bt91E135_001195	cds-btBTE5EL_001205	cds-bvRMA01_001015
group_2148		septum formation initiator family protein	cds-baBA2_000745	cds-bcCo53_000752	cds-bhDAH_000763	cds-bhYOR_000759	cds-bpSLO_000755	cds-bpuSUM_000757	cds-bt91E135_000754	cds-btBTE5EL_000752	cds-bvRMA01_000757
group_2136		hypothetical protein	cds-baBA2_000980	cds-bcCo53_001229	cds-bhDAH_001290	cds-bhYOR_001213	cds-bpSLO_001153	cds-bpuSUM_001557	cds-bt91E135_001200	cds-btBTE5EL_001210	cds-bvRMA01_001020
group_2135		ABC transporter permease	cds-baBA2_000744	cds-bcCo53_000751	cds-bhDAH_000762	cds-bhYOR_000758	cds-bpSLO_000754	cds-bpuSUM_000756	cds-bt91E135_000753	cds-btBTE5EL_000751	cds-bvRMA01_000756
group_2134		tetratricopeptide repeat protein	cds-baBA2_000528	cds-bcCo53_000535	cds-bhDAH_000539	cds-bhYOR_000537	cds-bpSLO_000534	cds-bpuSUM_000538	cds-bt91E135_000533	cds-btBTE5EL_000534	cds-bvRMA01_000536
group_2133		insulinase family protein	cds-baBA2_000524	cds-bcCo53_000530	cds-bhDAH_000534	cds-bhYOR_000532	cds-bpSLO_000529	cds-bpuSUM_000533	cds-bt91E135_000528	cds-btBTE5EL_000529	cds-bvRMA01_000531
group_2130		hypothetical protein	cds-baBA2_000460	cds-bcCo53_000465	cds-bhDAH_000469	cds-bhYOR_000467	cds-bpSLO_000464	cds-bpuSUM_000468	cds-bt91E135_000464	cds-btBTE5EL_000465	cds-bvRMA01_000467
group_2128		Cof-type HAD-IIB family hydrolase	cds-baBA2_000407	cds-bcCo53_000412	cds-bhDAH_000415	cds-bhYOR_000413	cds-bpSLO_000411	cds-bpuSUM_000415	cds-bt91E135_000411	cds-btBTE5EL_000411	cds-bvRMA01_000413
group_2125		DUF192 domain-containing protein	cds-baBA2_000657	cds-bcCo53_000663	cds-bhDAH_000672	cds-bhYOR_000667	cds-bpSLO_000664	cds-bpuSUM_000669	cds-bt91E135_000664	cds-btBTE5EL_000663	cds-bvRMA01_000667
group_2122		peptidylprolyl isomerase	cds-baBA2_000397	cds-bcCo53_000402	cds-bhDAH_000405	cds-bhYOR_000403	cds-bpSLO_000401	cds-bpuSUM_000405	cds-bt91E135_000401	cds-btBTE5EL_000401	cds-bvRMA01_000403
group_2121		hypothetical protein	cds-baBA2_000534	cds-bcCo53_000541	cds-bhDAH_000545	cds-bhYOR_000543	cds-bpSLO_000540	cds-bpuSUM_000544	cds-bt91E135_000539	cds-btBTE5EL_000540	cds-bvRMA01_000542
group_2120		chromate transporter	cds-baBA2_000442	cds-bcCo53_000447	cds-bhDAH_000451	cds-bhYOR_000449	cds-bpSLO_000446	cds-bpuSUM_000450	cds-bt91E135_000446	cds-btBTE5EL_000447	cds-bvRMA01_000449
def	def	peptide deformylase	cds-baBA2_000063	cds-bcCo53_000064	cds-bhDAH_000065	cds-bhYOR_000064	cds-bpSLO_000064	cds-bpuSUM_000066	cds-bt91E135_000064	cds-btBTE5EL_000064	cds-bvRMA01_000064
group_2115		hypothetical protein	cds-baBA2_000340	cds-bcCo53_000348	cds-bhDAH_000349	cds-bhYOR_000347	cds-bpSLO_000345	cds-bpuSUM_000349	cds-bt91E135_000345	cds-btBTE5EL_000345	cds-bvRMA01_000347
group_2114		hypothetical protein	cds-baBA2_000516	cds-bcCo53_000522	cds-bhDAH_000526	cds-bhYOR_000524	cds-bpSLO_000521	cds-bpuSUM_000525	cds-bt91E135_000520	cds-btBTE5EL_000521	cds-bvRMA01_000523
ligA	ligA	NAD-dependent DNA ligase LigA	cds-baBA2_000544	cds-bcCo53_000551	cds-bhDAH_000555	cds-bhYOR_000553	cds-bpSLO_000550	cds-bpuSUM_000554	cds-bt91E135_000549	cds-btBTE5EL_000550	cds-bvRMA01_000552
group_2113		hypothetical protein	cds-baBA2_000127	cds-bcCo53_000128	cds-bhDAH_000130	cds-bhYOR_000128	cds-bpSLO_000127	cds-bpuSUM_000130	cds-bt91E135_000127	cds-btBTE5EL_000127	cds-bvRMA01_000128
group_2111		translocation/assembly module TamB domain-containing protein	cds-baBA2_000794	cds-bcCo53_000801	cds-bhDAH_000811	cds-bhYOR_000807	cds-bpSLO_000805	cds-bpuSUM_000806	cds-bt91E135_000803	cds-btBTE5EL_000801	cds-bvRMA01_000806
tsaB	tsaB	tRNA (adenosine(37)-N6)-threonylcarbamoyltransferase complex dimerization subunit type 1 TsaB	cds-baBA2_000176	cds-bcCo53_000178	cds-bhDAH_000180	cds-bhYOR_000178	cds-bpSLO_000177	cds-bpuSUM_000180	cds-bt91E135_000177	cds-btBTE5EL_000177	cds-bvRMA01_000178
group_2100		ribosomal-processing cysteine protease Prp	cds-baBA2_000777	cds-bcCo53_000784	cds-bhDAH_000794	cds-bhYOR_000790	cds-bpSLO_000788	cds-bpuSUM_000789	cds-bt91E135_000786	cds-btBTE5EL_000784	cds-bvRMA01_000789
group_2099		DUF368 domain-containing protein	cds-baBA2_000757	cds-bcCo53_000764	cds-bhDAH_000774	cds-bhYOR_000770	cds-bpSLO_000768	cds-bpuSUM_000769	cds-bt91E135_000766	cds-btBTE5EL_000764	cds-bvRMA01_000769
group_2097		hypothetical protein	cds-baBA2_000178	cds-bcCo53_000180	cds-bhDAH_000182	cds-bhYOR_000180	cds-bpSLO_000179	cds-bpuSUM_000182	cds-bt91E135_000179	cds-btBTE5EL_000179	cds-bvRMA01_000180
group_2093		DUF787 family protein	cds-baBA2_000953	cds-bcCo53_001181	cds-bhDAH_001232	cds-bhYOR_001156	cds-bpSLO_001109	cds-bpuSUM_001525	cds-bt91E135_001154	cds-btBTE5EL_001165	cds-bvRMA01_000984
group_2092		DUF1322 family protein	cds-baBA2_000950	cds-bcCo53_001178	cds-bhDAH_001229	cds-bhYOR_001153	cds-bpSLO_001106	cds-bpuSUM_001522	cds-bt91E135_001151	cds-btBTE5EL_001162	cds-bvRMA01_000981
group_2091		hypothetical protein	cds-baBA2_000656	cds-bcCo53_000662	cds-bhDAH_000671	cds-bhYOR_000666	cds-bpSLO_000663	cds-bpuSUM_000668	cds-bt91E135_000663	cds-btBTE5EL_000662	cds-bvRMA01_000666
group_2090		hypothetical protein	cds-baBA2_000546	cds-bcCo53_000553	cds-bhDAH_000557	cds-bhYOR_000555	cds-bpSLO_000552	cds-bpuSUM_000556	cds-bt91E135_000551	cds-btBTE5EL_000552	cds-bvRMA01_000554
group_2089		BMP family protein;BMP family ABC transporter substrate-binding protein	cds-baBA2_000368	cds-bcCo53_000375	cds-bhDAH_000377	cds-bhYOR_000375	cds-bpSLO_000373	cds-bpuSUM_000377	cds-bt91E135_000373	cds-btBTE5EL_000373	cds-bvRMA01_000375
rpmD	rpmD	50S ribosomal protein L30	cds-baBA2_000490	cds-bcCo53_000495	cds-bhDAH_000499	cds-bhYOR_000497	cds-bpSLO_000494	cds-bpuSUM_000498	cds-bt91E135_000494	cds-btBTE5EL_000495	cds-bvRMA01_000497
group_2086		hypothetical protein	cds-baBA2_000694	cds-bcCo53_000702	cds-bhDAH_000711	cds-bhYOR_000707	cds-bpSLO_000704	cds-bpuSUM_000707	cds-bt91E135_000703	cds-btBTE5EL_000702	cds-bvRMA01_000706
recR	recR	recombination protein RecR	cds-baBA2_000457	cds-bcCo53_000462	cds-bhDAH_000466	cds-bhYOR_000464	cds-bpSLO_000461	cds-bpuSUM_000465	cds-bt91E135_000461	cds-btBTE5EL_000462	cds-bvRMA01_000464
group_2085		hypothetical protein	cds-baBA2_000717	cds-bcCo53_000725	cds-bhDAH_000734	cds-bhYOR_000729	cds-bpSLO_000726	cds-bpuSUM_000728	cds-bt91E135_000726	cds-btBTE5EL_000724	cds-bvRMA01_000729
group_2082		DUF3996 domain-containing protein	cds-baBA2_000555	cds-bcCo53_000563	cds-bhDAH_000567	cds-bhYOR_000565	cds-bpSLO_000562	cds-bpuSUM_000566	cds-bt91E135_000562	cds-btBTE5EL_000562	cds-bvRMA01_000565
spoVG	spoVG	septation regulator SpoVG	cds-baBA2_000783	cds-bcCo53_000790	cds-bhDAH_000800	cds-bhYOR_000796	cds-bpSLO_000794	cds-bpuSUM_000795	cds-bt91E135_000792	cds-btBTE5EL_000790	cds-bvRMA01_000795
group_2072		peptide transporter	cds-baBA2_000974	cds-bcCo53_001222	cds-bhDAH_001283	cds-bhYOR_001206	cds-bpSLO_001146	cds-bpuSUM_001550	cds-bt91E135_001193	cds-btBTE5EL_001203	cds-bvRMA01_001013
obgE	obgE	GTPase ObgE	cds-baBA2_000779	cds-bcCo53_000786	cds-bhDAH_000796	cds-bhYOR_000792	cds-bpSLO_000790	cds-bpuSUM_000791	cds-bt91E135_000788	cds-btBTE5EL_000786	cds-bvRMA01_000791
group_2071		hypothetical protein	cds-baBA2_000206	cds-bcCo53_000209	cds-bhDAH_000210	cds-bhYOR_000208	cds-bpSLO_000207	cds-bpuSUM_000210	cds-bt91E135_000207	cds-btBTE5EL_000207	cds-bvRMA01_000208
group_2070		DUF276 domain-containing protein	cds-baBA2_000979	cds-bcCo53_001228	cds-bhDAH_001289	cds-bhYOR_001212	cds-bpSLO_001152	cds-bpuSUM_001556	cds-bt91E135_001199	cds-btBTE5EL_001209	cds-bvRMA01_001019
group_2068		BatD family protein	cds-baBA2_000161	cds-bcCo53_000163	cds-bhDAH_000165	cds-bhYOR_000163	cds-bpSLO_000162	cds-bpuSUM_000165	cds-bt91E135_000162	cds-btBTE5EL_000162	cds-bvRMA01_000163
group_2065		hypothetical protein	cds-baBA2_000755	cds-bcCo53_000762	cds-bhDAH_000772	cds-bhYOR_000768	cds-bpSLO_000766	cds-bpuSUM_000767	cds-bt91E135_000764	cds-btBTE5EL_000762	cds-bvRMA01_000767
group_2061		hypothetical protein	cds-baBA2_000122	cds-bcCo53_000123	cds-bhDAH_000125	cds-bhYOR_000123	cds-bpSLO_000122	cds-bpuSUM_000125	cds-bt91E135_000122	cds-btBTE5EL_000122	cds-bvRMA01_000123
group_2060		flagellar hook-length control protein FliK	cds-baBA2_000276	cds-bcCo53_000284	cds-bhDAH_000285	cds-bhYOR_000283	cds-bpSLO_000281	cds-bpuSUM_000285	cds-bt91E135_000281	cds-btBTE5EL_000281	cds-bvRMA01_000283
tmk	tmk	dTMP kinase	cds-baBA2_000793	cds-bcCo53_000800	cds-bhDAH_000810	cds-bhYOR_000806	cds-bpSLO_000804	cds-bpuSUM_000805	cds-bt91E135_000802	cds-btBTE5EL_000800	cds-bvRMA01_000805
group_2058		cation transporter	cds-baBA2_000609	cds-bcCo53_000615	cds-bhDAH_000623	cds-bhYOR_000619	cds-bpSLO_000617	cds-bpuSUM_000621	cds-bt91E135_000616	cds-btBTE5EL_000616	cds-bvRMA01_000619
group_2056		ABC transporter permease subunit	cds-baBA2_000743	cds-bcCo53_000750	cds-bhDAH_000761	cds-bhYOR_000757	cds-bpSLO_000753	cds-bpuSUM_000755	cds-bt91E135_000752	cds-btBTE5EL_000750	cds-bvRMA01_000755
group_2054		hypothetical protein	cds-baBA2_000027	cds-bcCo53_000028	cds-bhDAH_000029	cds-bhYOR_000028	cds-bpSLO_000028	cds-bpuSUM_000030	cds-bt91E135_000028	cds-btBTE5EL_000028	cds-bvRMA01_000028
group_2052		rRNA pseudouridine synthase	cds-baBA2_000126	cds-bcCo53_000127	cds-bhDAH_000129	cds-bhYOR_000127	cds-bpSLO_000126	cds-bpuSUM_000129	cds-bt91E135_000126	cds-btBTE5EL_000126	cds-bvRMA01_000127
group_2051		hypothetical protein	cds-baBA2_000041	cds-bcCo53_000042	cds-bhDAH_000043	cds-bhYOR_000042	cds-bpSLO_000042	cds-bpuSUM_000044	cds-bt91E135_000042	cds-btBTE5EL_000042	cds-bvRMA01_000042
tsaE	tsaE	tRNA (adenosine(37)-N6)-threonylcarbamoyltransferase complex ATPase subunit type 1 TsaE	cds-baBA2_000177	cds-bcCo53_000179	cds-bhDAH_000181	cds-bhYOR_000179	cds-bpSLO_000178	cds-bpuSUM_000181	cds-bt91E135_000178	cds-btBTE5EL_000178	cds-bvRMA01_000179
group_2050		hypothetical protein	cds-baBA2_000417	cds-bcCo53_000422	cds-bhDAH_000426	cds-bhYOR_000424	cds-bpSLO_000421	cds-bpuSUM_000425	cds-bt91E135_000421	cds-btBTE5EL_000422	cds-bvRMA01_000424
radA	radA	DNA repair protein RadA	cds-baBA2_000415	cds-bcCo53_000420	cds-bhDAH_000423	cds-bhYOR_000421	cds-bpSLO_000419	cds-bpuSUM_000423	cds-bt91E135_000419	cds-btBTE5EL_000420	cds-bvRMA01_000422
rseP	rseP	RIP metalloprotease RseP	cds-baBA2_000115	cds-bcCo53_000116	cds-bhDAH_000117	cds-bhYOR_000116	cds-bpSLO_000115	cds-bpuSUM_000118	cds-bt91E135_000115	cds-btBTE5EL_000115	cds-bvRMA01_000115
group_2049		DUF3276 family protein	cds-baBA2_000045	cds-bcCo53_000046	cds-bhDAH_000047	cds-bhYOR_000046	cds-bpSLO_000046	cds-bpuSUM_000048	cds-bt91E135_000046	cds-btBTE5EL_000046	cds-bvRMA01_000046
group_2048		phosphatidate cytidylyltransferase	cds-baBA2_000116	cds-bcCo53_000117	cds-bhDAH_000118	cds-bhYOR_000117	cds-bpSLO_000116	cds-bpuSUM_000119	cds-bt91E135_000116	cds-btBTE5EL_000116	cds-bvRMA01_000116
group_2047		polymer-forming cytoskeletal protein	cds-baBA2_000529	cds-bcCo53_000536	cds-bhDAH_000540	cds-bhYOR_000538	cds-bpSLO_000535	cds-bpuSUM_000539	cds-bt91E135_000534	cds-btBTE5EL_000535	cds-bvRMA01_000537
group_2045		PASTA domain-containing protein	cds-baBA2_000061	cds-bcCo53_000062	cds-bhDAH_000063	cds-bhYOR_000062	cds-bpSLO_000062	cds-bpuSUM_000064	cds-bt91E135_000062	cds-btBTE5EL_000062	cds-bvRMA01_000062
group_2041		trypsin-like peptidase domain-containing protein	cds-baBA2_000101	cds-bcCo53_000102	cds-bhDAH_000103	cds-bhYOR_000102	cds-bpSLO_000101	cds-bpuSUM_000104	cds-bt91E135_000101	cds-btBTE5EL_000101	cds-bvRMA01_000101
group_2039		hypothetical protein	cds-baBA2_000299	cds-bcCo53_000307	cds-bhDAH_000308	cds-bhYOR_000306	cds-bpSLO_000304	cds-bpuSUM_000308	cds-bt91E135_000304	cds-btBTE5EL_000304	cds-bvRMA01_000306
group_2038		hypothetical protein	cds-baBA2_000523	cds-bcCo53_000529	cds-bhDAH_000533	cds-bhYOR_000531	cds-bpSLO_000528	cds-bpuSUM_000532	cds-bt91E135_000527	cds-btBTE5EL_000528	cds-bvRMA01_000530
secG	secG	preprotein translocase subunit SecG	cds-baBA2_000052	cds-bcCo53_000053	cds-bhDAH_000054	cds-bhYOR_000053	cds-bpSLO_000053	cds-bpuSUM_000055	cds-bt91E135_000053	cds-btBTE5EL_000053	cds-bvRMA01_000053
group_2034		flagellar biosynthesis protein FliZ;flagella biosynthesis regulatory protein FliZ	cds-baBA2_000267	cds-bcCo53_000275	cds-bhDAH_000276	cds-bhYOR_000274	cds-bpSLO_000272	cds-bpuSUM_000276	cds-bt91E135_000272	cds-btBTE5EL_000272	cds-bvRMA01_000274
group_2033		hypothetical protein	cds-baBA2_000421	cds-bcCo53_000426	cds-bhDAH_000430	cds-bhYOR_000428	cds-bpSLO_000425	cds-bpuSUM_000429	cds-bt91E135_000425	cds-btBTE5EL_000426	cds-bvRMA01_000428
group_2030		tetratricopeptide repeat protein	cds-baBA2_000729	cds-bcCo53_000737	cds-bhDAH_000746	cds-bhYOR_000741	cds-bpSLO_000738	cds-bpuSUM_000740	cds-bt91E135_000738	cds-btBTE5EL_000736	cds-bvRMA01_000741
group_2029		PBP1A family penicillin-binding protein	cds-baBA2_000727	cds-bcCo53_000735	cds-bhDAH_000744	cds-bhYOR_000739	cds-bpSLO_000736	cds-bpuSUM_000738	cds-bt91E135_000736	cds-btBTE5EL_000734	cds-bvRMA01_000739
group_2028		hypothetical protein	cds-baBA2_000824	cds-bcCo53_000831	cds-bhDAH_000841	cds-bhYOR_000838	cds-bpSLO_000835	cds-bpuSUM_000836	cds-bt91E135_000833	cds-btBTE5EL_000831	cds-bvRMA01_000836
group_2027		hypothetical protein	cds-baBA2_000461	cds-bcCo53_000466	cds-bhDAH_000470	cds-bhYOR_000468	cds-bpSLO_000465	cds-bpuSUM_000469	cds-bt91E135_000465	cds-btBTE5EL_000466	cds-bvRMA01_000468
group_2026		hypothetical protein	cds-baBA2_000183	cds-bcCo53_000185	cds-bhDAH_000186	cds-bhYOR_000185	cds-bpSLO_000184	cds-bpuSUM_000187	cds-bt91E135_000184	cds-btBTE5EL_000184	cds-bvRMA01_000185
group_2025		lytic transglycosylase domain-containing protein	cds-baBA2_000250	cds-bcCo53_000258	cds-bhDAH_000259	cds-bhYOR_000257	cds-bpSLO_000255	cds-bpuSUM_000259	cds-bt91E135_000255	cds-btBTE5EL_000255	cds-bvRMA01_000257
group_2024		rod-binding protein	cds-baBA2_000769	cds-bcCo53_000776	cds-bhDAH_000786	cds-bhYOR_000782	cds-bpSLO_000780	cds-bpuSUM_000781	cds-bt91E135_000778	cds-btBTE5EL_000776	cds-bvRMA01_000781
group_2017		peptidyl-prolyl cis-trans isomerase	cds-baBA2_000038	cds-bcCo53_000039	cds-bhDAH_000040	cds-bhYOR_000039	cds-bpSLO_000039	cds-bpuSUM_000041	cds-bt91E135_000039	cds-btBTE5EL_000039	cds-bvRMA01_000039
group_2016		hypothetical protein	cds-baBA2_000073	cds-bcCo53_000074	cds-bhDAH_000075	cds-bhYOR_000074	cds-bpSLO_000073	cds-bpuSUM_000076	cds-bt91E135_000073	cds-btBTE5EL_000073	cds-bvRMA01_000073
psgB	psgB	HemN-related non-iron pseudo-SAM protein PsgB	cds-baBA2_000650	cds-bcCo53_000656	cds-bhDAH_000665	cds-bhYOR_000660	cds-bpSLO_000658	cds-bpuSUM_000662	cds-bt91E135_000657	cds-btBTE5EL_000657	cds-bvRMA01_000660
group_2015		hypothetical protein;zinc ribbon domain-containing protein	cds-baBA2_000655	cds-bcCo53_000661	cds-bhDAH_000670	cds-bhYOR_000665	4_refound_169	cds-bpuSUM_000667	cds-bt91E135_000662	7_refound_287	cds-bvRMA01_000665
yidD	yidD	membrane protein insertion efficiency factor YidD	cds-baBA2_000139	cds-bcCo53_000140	cds-bhDAH_000142	cds-bhYOR_000140	cds-bpSLO_000139	cds-bpuSUM_000142	cds-bt91E135_000139	cds-btBTE5EL_000139	cds-bvRMA01_000140
group_2009		DUF3890 domain-containing protein	cds-baBA2_000956	cds-bcCo53_001184	cds-bhDAH_001235	cds-bhYOR_001159	cds-bpSLO_001112	cds-bpuSUM_001528	cds-bt91E135_001157	cds-btBTE5EL_001168	cds-bvRMA01_000987
group_2008		transporter substrate-binding domain-containing protein	cds-baBA2_000404	cds-bcCo53_000409	cds-bhDAH_000412	cds-bhYOR_000410	cds-bpSLO_000408	cds-bpuSUM_000412	cds-bt91E135_000408	cds-btBTE5EL_000408	cds-bvRMA01_000410
group_2007		hypothetical protein	cds-baBA2_000402	cds-bcCo53_000407	cds-bhDAH_000410	cds-bhYOR_000408	cds-bpSLO_000406	cds-bpuSUM_000410	cds-bt91E135_000406	cds-btBTE5EL_000406	cds-bvRMA01_000408
group_2006		ABC transporter permease	cds-baBA2_000307	cds-bcCo53_000315	cds-bhDAH_000316	cds-bhYOR_000314	cds-bpSLO_000312	cds-bpuSUM_000316	cds-bt91E135_000312	cds-btBTE5EL_000312	cds-bvRMA01_000314
group_2005		phosphomevalonate kinase	cds-baBA2_000681	cds-bcCo53_000687	cds-bhDAH_000696	cds-bhYOR_000691	cds-bpSLO_000688	cds-bpuSUM_000693	cds-bt91E135_000688	cds-btBTE5EL_000687	cds-bvRMA01_000691
mvk	mvk	mevalonate kinase	cds-baBA2_000682	cds-bcCo53_000688	cds-bhDAH_000697	cds-bhYOR_000692	cds-bpSLO_000689	cds-bpuSUM_000694	cds-bt91E135_000689	cds-btBTE5EL_000688	cds-bvRMA01_000692
group_2003		endonuclease MutS2	cds-baBA2_000095	cds-bcCo53_000096	cds-bhDAH_000097	cds-bhYOR_000096	cds-bpSLO_000095	cds-bpuSUM_000098	cds-bt91E135_000095	cds-btBTE5EL_000095	cds-bvRMA01_000095
group_2001		SMC family ATPase	cds-baBA2_000831	cds-bcCo53_000838	cds-bhDAH_000848	cds-bhYOR_000845	cds-bpSLO_000842	cds-bpuSUM_000843	cds-bt91E135_000840		cds-bvRMA01_000843
group_2000		hypothetical protein	cds-baBA2_000658	cds-bcCo53_000664	cds-bhDAH_000673	cds-bhYOR_000668	cds-bpSLO_000665	cds-bpuSUM_000670	cds-bt91E135_000665	cds-btBTE5EL_000664	cds-bvRMA01_000668
group_1999		glycoside hydrolase family 3 protein	cds-baBA2_000613	cds-bcCo53_000619	cds-bhDAH_000627	cds-bhYOR_000623	cds-bpSLO_000621	cds-bpuSUM_000625	cds-bt91E135_000620	cds-btBTE5EL_000620	cds-bvRMA01_000623
group_1998		RluA family pseudouridine synthase	cds-baBA2_000017	cds-bcCo53_000019	cds-bhDAH_000018	cds-bhYOR_000018	cds-bpSLO_000018	cds-bpuSUM_000020	cds-bt91E135_000018	cds-btBTE5EL_000018	cds-bvRMA01_000018
group_1997	lepB	signal peptidase I	cds-baBA2_000029	cds-bcCo53_000030	cds-bhDAH_000031	cds-bhYOR_000030	cds-bpSLO_000030	cds-bpuSUM_000032	cds-bt91E135_000030	cds-btBTE5EL_000030	cds-bvRMA01_000030
group_1994		hypothetical protein	cds-baBA2_000165	cds-bcCo53_000167	cds-bhDAH_000169	cds-bhYOR_000167	cds-bpSLO_000166	cds-bpuSUM_000169	cds-bt91E135_000166	cds-btBTE5EL_000166	cds-bvRMA01_000167
group_1992		hypothetical protein	cds-baBA2_000747	cds-bcCo53_000754	2_refound_73	3_refound_127	cds-bpSLO_000757	cds-bpuSUM_000759	cds-bt91E135_000756	cds-btBTE5EL_000754	cds-bvRMA01_000759
group_1991		divergent polysaccharide deacetylase family protein	cds-baBA2_000767	cds-bcCo53_000774	cds-bhDAH_000784	cds-bhYOR_000780	cds-bpSLO_000778	cds-bpuSUM_000779	cds-bt91E135_000776	cds-btBTE5EL_000774	cds-bvRMA01_000779
group_1989		protein-glutamate O-methyltransferase;protein-glutamate O-methyltransferase CheR	cds-baBA2_000398	cds-bcCo53_000403	cds-bhDAH_000406	cds-bhYOR_000404	cds-bpSLO_000402	cds-bpuSUM_000406	cds-bt91E135_000402	cds-btBTE5EL_000402	cds-bvRMA01_000404
group_1988		hypothetical protein	cds-baBA2_000396	cds-bcCo53_000401	cds-bhDAH_000404	cds-bhYOR_000402	cds-bpSLO_000400	cds-bpuSUM_000404	cds-bt91E135_000400	cds-btBTE5EL_000400	cds-bvRMA01_000402
group_1986		SH3 domain-containing protein	cds-baBA2_000384	cds-bcCo53_000391	cds-bhDAH_000393	cds-bhYOR_000391	cds-bpSLO_000389	cds-bpuSUM_000393	cds-bt91E135_000389	cds-btBTE5EL_000389	cds-bvRMA01_000391
group_1982		flagellar filament outsheath protein	cds-baBA2_000661	cds-bcCo53_000667	cds-bhDAH_000676	cds-bhYOR_000671	cds-bpSLO_000668	cds-bpuSUM_000673	cds-bt91E135_000668	cds-btBTE5EL_000667	cds-bvRMA01_000671
group_1979		hypothetical protein	cds-baBA2_000667	cds-bcCo53_000673	cds-bhDAH_000682	cds-bhYOR_000677	cds-bpSLO_000674	cds-bpuSUM_000679	cds-bt91E135_000674	cds-btBTE5EL_000673	cds-bvRMA01_000677
group_1978		tetratricopeptide repeat protein	cds-baBA2_000306	cds-bcCo53_000314	cds-bhDAH_000315	cds-bhYOR_000313	cds-bpSLO_000311	cds-bpuSUM_000315	cds-bt91E135_000311	cds-btBTE5EL_000311	cds-bvRMA01_000313
group_1977		RlmE family RNA methyltransferase	cds-baBA2_000304	cds-bcCo53_000312	cds-bhDAH_000313	cds-bhYOR_000311	cds-bpSLO_000309	cds-bpuSUM_000313	cds-bt91E135_000309	cds-btBTE5EL_000309	cds-bvRMA01_000311
group_1974		tetratricopeptide repeat protein	cds-baBA2_000709	cds-bcCo53_000717	cds-bhDAH_000726	cds-bhYOR_000721	cds-bpSLO_000718	cds-bpuSUM_000721	cds-bt91E135_000718	cds-btBTE5EL_000716	cds-bvRMA01_000721
murF	murF	UDP-N-acetylmuramoyl-tripeptide--D-alanyl-D-alanine ligase	cds-baBA2_000295	cds-bcCo53_000303	cds-bhDAH_000304	cds-bhYOR_000302	cds-bpSLO_000300	cds-bpuSUM_000304	cds-bt91E135_000300	cds-btBTE5EL_000300	cds-bvRMA01_000302
ftsW	ftsW	putative lipid II flippase FtsW	cds-baBA2_000293	cds-bcCo53_000301	cds-bhDAH_000302	cds-bhYOR_000300	cds-bpSLO_000298	cds-bpuSUM_000302	cds-bt91E135_000298	cds-btBTE5EL_000298	cds-bvRMA01_000300
fmt	fmt	methionyl-tRNA formyltransferase	cds-baBA2_000062	cds-bcCo53_000063	cds-bhDAH_000064	cds-bhYOR_000063	cds-bpSLO_000063	cds-bpuSUM_000065	cds-bt91E135_000063	cds-btBTE5EL_000063	cds-bvRMA01_000063
ruvA	ruvA	Holliday junction branch migration protein RuvA	cds-baBA2_000022	cds-bcCo53_000024	cds-bhDAH_000023	cds-bhYOR_000023	cds-bpSLO_000023	cds-bpuSUM_000025	cds-bt91E135_000023	cds-btBTE5EL_000023	cds-bvRMA01_000023
group_1973		DUF721 domain-containing protein	cds-baBA2_000428	cds-bcCo53_000433	cds-bhDAH_000437	cds-bhYOR_000435	cds-bpSLO_000432	cds-bpuSUM_000436	cds-bt91E135_000432	cds-btBTE5EL_000433	cds-bvRMA01_000435
group_1972		hypothetical protein	cds-baBA2_000298	cds-bcCo53_000306	cds-bhDAH_000307	cds-bhYOR_000305	cds-bpSLO_000303	cds-bpuSUM_000307	cds-bt91E135_000303	cds-btBTE5EL_000303	cds-bvRMA01_000305
group_1970		hypothetical protein	cds-baBA2_000226	1_refound_32	cds-bhDAH_000230	cds-bhYOR_000228	cds-bpSLO_000227	cds-bpuSUM_000230	cds-bt91E135_000227	cds-btBTE5EL_000227	cds-bvRMA01_000228
group_1968		threonylcarbamoyl-AMP synthase	cds-baBA2_000730	cds-bcCo53_000738	cds-bhDAH_000747	cds-bhYOR_000742	cds-bpSLO_000739	cds-bpuSUM_000741	cds-bt91E135_000739	cds-btBTE5EL_000737	cds-bvRMA01_000742
murJ	murJ	murein biosynthesis integral membrane protein MurJ	cds-baBA2_000811	cds-bcCo53_000818	cds-bhDAH_000828	cds-bhYOR_000825	cds-bpSLO_000822	cds-bpuSUM_000823	cds-bt91E135_000820	cds-btBTE5EL_000818	cds-bvRMA01_000823
group_1967		tetratricopeptide repeat protein	cds-baBA2_000313	cds-bcCo53_000321	cds-bhDAH_000322	cds-bhYOR_000320	cds-bpSLO_000318	cds-bpuSUM_000322	cds-bt91E135_000318	cds-btBTE5EL_000318	cds-bvRMA01_000320
group_1966		hypothetical protein	cds-baBA2_000311	cds-bcCo53_000319	cds-bhDAH_000320	cds-bhYOR_000318	cds-bpSLO_000316	cds-bpuSUM_000320	cds-bt91E135_000316	cds-btBTE5EL_000316	cds-bvRMA01_000318
group_1965		hypothetical protein		cds-bcCo53_000151	cds-bhDAH_000153	cds-bhYOR_000151	cds-bpSLO_000150	cds-bpuSUM_000153	cds-bt91E135_000150	cds-btBTE5EL_000150	cds-bvRMA01_000151
group_1964		hypothetical protein		cds-bcCo53_000364	cds-bhDAH_000366	cds-bhYOR_000364	cds-bpSLO_000362	cds-bpuSUM_000366	cds-bt91E135_000362	cds-btBTE5EL_000362	cds-bvRMA01_000364
group_1963		mechanosensitive ion channel family protein	cds-baBA2_000443	cds-bcCo53_000448	cds-bhDAH_000452	cds-bhYOR_000450	cds-bpSLO_000447	cds-bpuSUM_000451	cds-bt91E135_000447	cds-btBTE5EL_000448	cds-bvRMA01_000450
group_1962		HEAT repeat domain-containing protein	cds-baBA2_000812	cds-bcCo53_000819	cds-bhDAH_000829	cds-bhYOR_000826	cds-bpSLO_000823	cds-bpuSUM_000824	cds-bt91E135_000821	cds-btBTE5EL_000819	cds-bvRMA01_000824
group_1960		hypothetical protein	cds-baBA2_000469	cds-bcCo53_000474	cds-bhDAH_000478	cds-bhYOR_000476	cds-bpSLO_000473	cds-bpuSUM_000477	cds-bt91E135_000473	cds-btBTE5EL_000474	cds-bvRMA01_000476
rsfS	rsfS	ribosome silencing factor	cds-baBA2_000782	cds-bcCo53_000789	cds-bhDAH_000799	cds-bhYOR_000795	cds-bpSLO_000793	cds-bpuSUM_000794	cds-bt91E135_000791	cds-btBTE5EL_000789	cds-bvRMA01_000794
group_1959		DUF1357 family protein	cds-baBA2_000959	cds-bcCo53_001187	cds-bhDAH_001238	cds-bhYOR_001162	cds-bpSLO_001115	cds-bpuSUM_001531	cds-bt91E135_001160	cds-btBTE5EL_001171	cds-bvRMA01_000990
group_1958		chemotaxis protein CheB	cds-baBA2_000399	cds-bcCo53_000404	cds-bhDAH_000407	cds-bhYOR_000405	cds-bpSLO_000403	cds-bpuSUM_000407	cds-bt91E135_000403	cds-btBTE5EL_000403	cds-bvRMA01_000405
group_1956		hypothetical protein	cds-baBA2_000535	cds-bcCo53_000542	cds-bhDAH_000546	cds-bhYOR_000544	cds-bpSLO_000541	cds-bpuSUM_000545	cds-bt91E135_000540	cds-btBTE5EL_000541	cds-bvRMA01_000543
group_1955		ATP-dependent Clp protease ATP-binding subunit	cds-baBA2_000353	cds-bcCo53_000360	cds-bhDAH_000362	cds-bhYOR_000360	cds-bpSLO_000358	cds-bpuSUM_000362	cds-bt91E135_000358	cds-btBTE5EL_000358	cds-bvRMA01_000360
group_1954		hypothetical protein	cds-baBA2_000843	cds-bcCo53_000849	cds-bhDAH_000859	cds-bhYOR_000856	cds-bpSLO_000854	cds-bpuSUM_000854	cds-bt91E135_000852	cds-btBTE5EL_000850	cds-bvRMA01_000854
group_1953		hypothetical protein	cds-baBA2_000700	cds-bcCo53_000708	cds-bhDAH_000717	cds-bhYOR_000713	cds-bpSLO_000710	cds-bpuSUM_000713	cds-bt91E135_000709	cds-btBTE5EL_000708	cds-bvRMA01_000712
group_1952		hypothetical protein	cds-baBA2_000075	cds-bcCo53_000076	cds-bhDAH_000077	cds-bhYOR_000076	cds-bpSLO_000075	cds-bpuSUM_000078	cds-bt91E135_000075	cds-btBTE5EL_000075	cds-bvRMA01_000075
group_1951		hypothetical protein	cds-baBA2_000079	cds-bcCo53_000080	cds-bhDAH_000081	cds-bhYOR_000080	cds-bpSLO_000079	cds-bpuSUM_000082	cds-bt91E135_000079	cds-btBTE5EL_000079	cds-bvRMA01_000079
group_1950		chromate transporter	cds-baBA2_000441	cds-bcCo53_000446	cds-bhDAH_000450	cds-bhYOR_000448	cds-bpSLO_000445	cds-bpuSUM_000449	cds-bt91E135_000445	cds-btBTE5EL_000446	cds-bvRMA01_000448
group_1949		HPF/RaiA family ribosome-associated protein	cds-baBA2_000439	cds-bcCo53_000444	cds-bhDAH_000448	cds-bhYOR_000446	cds-bpSLO_000443	cds-bpuSUM_000447	cds-bt91E135_000443	cds-btBTE5EL_000444	cds-bvRMA01_000446
rsmA	rsmA	16S rRNA (adenine(1518)-N(6)/adenine(1519)-N(6))-dimethyltransferase RsmA	cds-baBA2_000580	cds-bcCo53_000586	cds-bhDAH_000593	cds-bhYOR_000589	cds-bpSLO_000588	cds-bpuSUM_000592	cds-bt91E135_000587	cds-btBTE5EL_000587	cds-bvRMA01_000590
group_1948		MATE family efflux transporter	cds-baBA2_000468	cds-bcCo53_000473	cds-bhDAH_000477	cds-bhYOR_000475	cds-bpSLO_000472	cds-bpuSUM_000476	cds-bt91E135_000472	cds-btBTE5EL_000473	cds-bvRMA01_000475
group_1947		hypothetical protein	cds-baBA2_000323	cds-bcCo53_000331	cds-bhDAH_000332	cds-bhYOR_000330	cds-bpSLO_000328	cds-bpuSUM_000332	cds-bt91E135_000328	cds-btBTE5EL_000328	cds-bvRMA01_000330
group_1946		flagellar protein FlbA	cds-baBA2_000278	cds-bcCo53_000286	cds-bhDAH_000287	cds-bhYOR_000285	cds-bpSLO_000283	cds-bpuSUM_000287	cds-bt91E135_000283	cds-btBTE5EL_000283	cds-bvRMA01_000285
group_1945		hypothetical protein	cds-baBA2_000610	cds-bcCo53_000616	cds-bhDAH_000624	cds-bhYOR_000620	cds-bpSLO_000618	cds-bpuSUM_000622	cds-bt91E135_000617	cds-btBTE5EL_000617	cds-bvRMA01_000620
group_1944		aminoacyl-tRNA hydrolase	cds-baBA2_000786	cds-bcCo53_000793	cds-bhDAH_000803	cds-bhYOR_000799	cds-bpSLO_000797	cds-bpuSUM_000798	cds-bt91E135_000795	cds-btBTE5EL_000793	cds-bvRMA01_000798
flgD	flgD	flagellar hook assembly protein FlgD	cds-baBA2_000275	cds-bcCo53_000283	cds-bhDAH_000284	cds-bhYOR_000282	cds-bpSLO_000280	cds-bpuSUM_000284	cds-bt91E135_000280	cds-btBTE5EL_000280	cds-bvRMA01_000282
group_1943		glutamate--tRNA ligase	cds-baBA2_000356	cds-bcCo53_000363	cds-bhDAH_000365	cds-bhYOR_000363	cds-bpSLO_000361	cds-bpuSUM_000365	cds-bt91E135_000361	cds-btBTE5EL_000361	cds-bvRMA01_000363
group_1942		hypothetical protein	cds-baBA2_000970	cds-bcCo53_001218	cds-bhDAH_001279	cds-bhYOR_001202	cds-bpSLO_001142	cds-bpuSUM_001546	cds-bt91E135_001189	cds-btBTE5EL_001199	cds-bvRMA01_001009
group_1941		HIT family protein	cds-baBA2_000362	cds-bcCo53_000369	cds-bhDAH_000371	cds-bhYOR_000369	cds-bpSLO_000367	cds-bpuSUM_000371	cds-bt91E135_000367	cds-btBTE5EL_000367	cds-bvRMA01_000369
group_1940		SPOR domain-containing protein	cds-baBA2_000538	cds-bcCo53_000545	cds-bhDAH_000549	cds-bhYOR_000547	cds-bpSLO_000544	cds-bpuSUM_000548	cds-bt91E135_000543	cds-btBTE5EL_000544	cds-bvRMA01_000546
group_1939		ankyrin repeat domain-containing protein	cds-baBA2_000385	cds-bcCo53_000392	cds-bhDAH_000394	cds-bhYOR_000392	cds-bpSLO_000390	cds-bpuSUM_000394	cds-bt91E135_000390	cds-btBTE5EL_000390	cds-bvRMA01_000392
group_1938		PTS transporter subunit EIIB	cds-baBA2_000351	cds-bcCo53_000358	cds-bhDAH_000360	cds-bhYOR_000358	cds-bpSLO_000356	cds-bpuSUM_000360	cds-bt91E135_000356	cds-btBTE5EL_000356	cds-bvRMA01_000358
murI	murI	glutamate racemase	cds-baBA2_000097	cds-bcCo53_000098	cds-bhDAH_000099	cds-bhYOR_000098	cds-bpSLO_000097	cds-bpuSUM_000100	cds-bt91E135_000097	cds-btBTE5EL_000097	cds-bvRMA01_000097
group_1936		DUF3996 domain-containing protein	cds-baBA2_000554	cds-bcCo53_000561	cds-bhDAH_000565	cds-bhYOR_000563	cds-bpSLO_000560	cds-bpuSUM_000564	cds-bt91E135_000559	cds-btBTE5EL_000560	cds-bvRMA01_000562
group_1934		DUF997 family protein	cds-baBA2_000814	cds-bcCo53_000821	cds-bhDAH_000831	cds-bhYOR_000828	cds-bpSLO_000825	cds-bpuSUM_000826	cds-bt91E135_000823	cds-btBTE5EL_000821	cds-bvRMA01_000826
group_1933		trigger factor	cds-baBA2_000602	cds-bcCo53_000608	cds-bhDAH_000616	cds-bhYOR_000612	cds-bpSLO_000610	cds-bpuSUM_000614	cds-bt91E135_000609	cds-btBTE5EL_000609	cds-bvRMA01_000612
amrB	amrB	AmmeMemoRadiSam system protein B	cds-baBA2_000336	cds-bcCo53_000344	cds-bhDAH_000345	cds-bhYOR_000343	cds-bpSLO_000341	cds-bpuSUM_000345	cds-bt91E135_000341	cds-btBTE5EL_000341	cds-bvRMA01_000343
group_1931		DUF814 domain-containing protein;NFACT family protein	cds-baBA2_000334	cds-bcCo53_000342	cds-bhDAH_000343	cds-bhYOR_000341	cds-bpSLO_000339	cds-bpuSUM_000343	cds-bt91E135_000339	cds-btBTE5EL_000339	cds-bvRMA01_000341
group_1930		16S rRNA (uracil(1498)-N(3))-methyltransferase	cds-baBA2_000344	cds-bcCo53_000352	cds-bhDAH_000353	cds-bhYOR_000351	cds-bpSLO_000349	cds-bpuSUM_000353	cds-bt91E135_000349	cds-btBTE5EL_000349	cds-bvRMA01_000351
group_1929		hypothetical protein	cds-baBA2_000826	cds-bcCo53_000833	cds-bhDAH_000843	cds-bhYOR_000840	cds-bpSLO_000837	cds-bpuSUM_000838	cds-bt91E135_000835	cds-btBTE5EL_000833	cds-bvRMA01_000838
group_1928		DNA-binding protein	cds-baBA2_000590	cds-bcCo53_000596	cds-bhDAH_000603	cds-bhYOR_000599	cds-bpSLO_000598	cds-bpuSUM_000602	cds-bt91E135_000597	cds-btBTE5EL_000597	cds-bvRMA01_000600
infB	infB	translation initiation factor IF-2	cds-baBA2_000802	cds-bcCo53_000809	cds-bhDAH_000819	cds-bhYOR_000815	cds-bpSLO_000813	cds-bpuSUM_000814	cds-bt91E135_000811	cds-btBTE5EL_000809	cds-bvRMA01_000814
rimP	rimP	ribosome maturation factor RimP	cds-baBA2_000800	cds-bcCo53_000807	cds-bhDAH_000817	cds-bhYOR_000813	cds-bpSLO_000811	cds-bpuSUM_000812	cds-bt91E135_000809	cds-btBTE5EL_000807	cds-bvRMA01_000812
group_1927		DUF3996 domain-containing protein	cds-baBA2_000390	cds-bcCo53_000395	cds-bhDAH_000398	cds-bhYOR_000396	cds-bpSLO_000394	cds-bpuSUM_000398	cds-bt91E135_000394	cds-btBTE5EL_000394	cds-bvRMA01_000396
group_1923		D-alanyl-D-alanine carboxypeptidase	cds-baBA2_000595		cds-bhDAH_000608	cds-bhYOR_000604			cds-bt91E135_000602	cds-btBTE5EL_000602	cds-bvRMA01_000605
group_1922		integrin-binding adhesin P66 family protein	cds-baBA2_000593	cds-bcCo53_000599	cds-bhDAH_000606	cds-bhYOR_000602	cds-bpSLO_000601	cds-bpuSUM_000605	cds-bt91E135_000600	cds-btBTE5EL_000600	cds-bvRMA01_000603
group_1921	lepB	signal peptidase I	cds-baBA2_000254	cds-bcCo53_000262	cds-bhDAH_000263	cds-bhYOR_000261	cds-bpSLO_000259	cds-bpuSUM_000263	cds-bt91E135_000259	cds-btBTE5EL_000259	cds-bvRMA01_000261
group_1920		pallilysin-related adhesin	cds-baBA2_000037	cds-bcCo53_000038	cds-bhDAH_000039	cds-bhYOR_000038	cds-bpSLO_000038	cds-bpuSUM_000040	cds-bt91E135_000038	cds-btBTE5EL_000038	cds-bvRMA01_000038
group_1919		hypothetical protein	cds-baBA2_000448	cds-bcCo53_000453	cds-bhDAH_000457	cds-bhYOR_000455	cds-bpSLO_000452	cds-bpuSUM_000456	cds-bt91E135_000452	cds-btBTE5EL_000453	cds-bvRMA01_000455
group_1918		iron-sulfur cluster assembly scaffold protein	cds-baBA2_000082	cds-bcCo53_000083	cds-bhDAH_000084	cds-bhYOR_000083	cds-bpSLO_000082	cds-bpuSUM_000085	cds-bt91E135_000082	cds-btBTE5EL_000082	cds-bvRMA01_000082
group_1917		N-acetylmannosamine-6-phosphate 2-epimerase	cds-baBA2_000638	cds-bcCo53_000644	cds-bhDAH_000653	cds-bhYOR_000648	cds-bpSLO_000646	cds-bpuSUM_000650	cds-bt91E135_000645	cds-btBTE5EL_000645	cds-bvRMA01_000648
group_1916		hypothetical protein	cds-baBA2_000505	cds-bcCo53_000510	cds-bhDAH_000514	cds-bhYOR_000512	cds-bpSLO_000509	cds-bpuSUM_000513	cds-bt91E135_000509	cds-btBTE5EL_000510	cds-bvRMA01_000512
rsmD	rsmD	16S rRNA (guanine(966)-N(2))-methyltransferase RsmD	cds-baBA2_000198	cds-bcCo53_000200	cds-bhDAH_000201	cds-bhYOR_000200	cds-bpSLO_000199	cds-bpuSUM_000202	cds-bt91E135_000199	cds-btBTE5EL_000199	cds-bvRMA01_000200
group_1915		DUF327 family protein	cds-baBA2_000233	cds-bcCo53_000241	cds-bhDAH_000242	cds-bhYOR_000240	cds-bpSLO_000238	cds-bpuSUM_000242	cds-bt91E135_000238	cds-btBTE5EL_000238	cds-bvRMA01_000240
group_1914		hypothetical protein	cds-baBA2_000230	cds-bcCo53_000233	cds-bhDAH_000234	cds-bhYOR_000232	cds-bpSLO_000231	cds-bpuSUM_000234	cds-bt91E135_000231	cds-btBTE5EL_000231	cds-bvRMA01_000232
group_1913		tetratricopeptide repeat protein;hypothetical protein	cds-baBA2_000228	cds-bcCo53_000231	cds-bhDAH_000232	cds-bhYOR_000230	cds-bpSLO_000229	cds-bpuSUM_000232	cds-bt91E135_000229	cds-btBTE5EL_000229	cds-bvRMA01_000230
rnpA	rnpA	ribonuclease P protein component	cds-baBA2_000430	cds-bcCo53_000435	cds-bhDAH_000439	cds-bhYOR_000437	cds-bpSLO_000434	cds-bpuSUM_000438	cds-bt91E135_000434	cds-btBTE5EL_000435	cds-bvRMA01_000437
group_1910		DUF3298 domain-containing protein	cds-baBA2_000451	cds-bcCo53_000456	cds-bhDAH_000460	cds-bhYOR_000458	cds-bpSLO_000455	cds-bpuSUM_000459	cds-bt91E135_000455	cds-btBTE5EL_000456	cds-bvRMA01_000458
group_1909		hypothetical protein	cds-baBA2_000123	cds-bcCo53_000124	cds-bhDAH_000126	cds-bhYOR_000124	cds-bpSLO_000123	cds-bpuSUM_000126	cds-bt91E135_000123	cds-btBTE5EL_000123	cds-bvRMA01_000124
group_1908		hypothetical protein	cds-baBA2_000018	cds-bcCo53_000020	cds-bhDAH_000019	cds-bhYOR_000019	cds-bpSLO_000019	cds-bpuSUM_000021	cds-bt91E135_000019	cds-btBTE5EL_000019	cds-bvRMA01_000019
group_1907		30S ribosomal protein S6	cds-baBA2_000112	cds-bcCo53_000113	cds-bhDAH_000114	cds-bhYOR_000113	cds-bpSLO_000112	cds-bpuSUM_000115	cds-bt91E135_000112	cds-btBTE5EL_000112	cds-bvRMA01_000112
fliE	fliE	flagellar hook-basal body complex protein FliE	cds-baBA2_000283	cds-bcCo53_000291	cds-bhDAH_000292	cds-bhYOR_000290	cds-bpSLO_000288	cds-bpuSUM_000292	cds-bt91E135_000288	cds-btBTE5EL_000288	cds-bvRMA01_000290
group_1906		tetratricopeptide repeat protein	cds-baBA2_000201	cds-bcCo53_000203	cds-bhDAH_000204	cds-bhYOR_000203	cds-bpSLO_000202	cds-bpuSUM_000205	cds-bt91E135_000202	cds-btBTE5EL_000202	cds-bvRMA01_000203
pgsA	pgsA	CDP-diacylglycerol--glycerol-3-phosphate 3-phosphatidyltransferase	cds-baBA2_000716	cds-bcCo53_000724	cds-bhDAH_000733	cds-bhYOR_000728	cds-bpSLO_000725	cds-bpuSUM_000727	cds-bt91E135_000725	cds-btBTE5EL_000723	cds-bvRMA01_000728
group_1905		Hsp20/alpha crystallin family protein	cds-baBA2_000435	cds-bcCo53_000440	cds-bhDAH_000444	cds-bhYOR_000442	cds-bpSLO_000439	cds-bpuSUM_000443	cds-bt91E135_000439	cds-btBTE5EL_000440	cds-bvRMA01_000442
group_1904		hypothetical protein	cds-baBA2_000701	cds-bcCo53_000709	cds-bhDAH_000718	3_refound_125	4_refound_166	5_refound_207	cds-bt91E135_000710	7_refound_284	cds-bvRMA01_000713
group_1903		hypothetical protein	cds-baBA2_000064	cds-bcCo53_000065	cds-bhDAH_000066	cds-bhYOR_000065	cds-bpSLO_000065	cds-bpuSUM_000067	cds-bt91E135_000065	cds-btBTE5EL_000065	cds-bvRMA01_000065
group_1902		flagellar motor switch protein FliG	cds-baBA2_000214	cds-bcCo53_000217	cds-bhDAH_000218	cds-bhYOR_000216	cds-bpSLO_000215	cds-bpuSUM_000218	cds-bt91E135_000215	cds-btBTE5EL_000215	cds-bvRMA01_000216
group_1901		hypothetical protein	cds-baBA2_000341	cds-bcCo53_000349	cds-bhDAH_000350	cds-bhYOR_000348	cds-bpSLO_000346	cds-bpuSUM_000350	cds-bt91E135_000346	cds-btBTE5EL_000346	cds-bvRMA01_000348
group_1900		hypothetical protein	cds-baBA2_000339	cds-bcCo53_000347	cds-bhDAH_000348	cds-bhYOR_000346	cds-bpSLO_000344	cds-bpuSUM_000348	cds-bt91E135_000344	cds-btBTE5EL_000344	cds-bvRMA01_000346
group_1899		1-acyl-sn-glycerol-3-phosphate acyltransferase	cds-baBA2_000036	cds-bcCo53_000037	cds-bhDAH_000038	cds-bhYOR_000037	cds-bpSLO_000037	cds-bpuSUM_000039	cds-bt91E135_000037	cds-btBTE5EL_000037	cds-bvRMA01_000037
group_1898		DNA polymerase III subunit delta	cds-baBA2_000445	cds-bcCo53_000450	cds-bhDAH_000454	cds-bhYOR_000452	cds-bpSLO_000449	cds-bpuSUM_000453	cds-bt91E135_000449	cds-btBTE5EL_000450	cds-bvRMA01_000452
group_1897		type III pantothenate kinase	cds-baBA2_000517	cds-bcCo53_000523	cds-bhDAH_000527	cds-bhYOR_000525	cds-bpSLO_000522	cds-bpuSUM_000526	cds-bt91E135_000521	cds-btBTE5EL_000522	cds-bvRMA01_000524
group_1896		hypothetical protein	cds-baBA2_000515	cds-bcCo53_000521	cds-bhDAH_000525	cds-bhYOR_000523	cds-bpSLO_000520	cds-bpuSUM_000524	cds-bt91E135_000519	cds-btBTE5EL_000520	cds-bvRMA01_000522
group_1895		V-type ATP synthase subunit D	cds-baBA2_000089	cds-bcCo53_000090	cds-bhDAH_000091	cds-bhYOR_000090	cds-bpSLO_000089	cds-bpuSUM_000092	cds-bt91E135_000089	cds-btBTE5EL_000089	cds-bvRMA01_000089
group_1894		hypothetical protein	cds-baBA2_000204	cds-bcCo53_000207	cds-bhDAH_000208	cds-bhYOR_000206	cds-bpSLO_000205	cds-bpuSUM_000208	cds-bt91E135_000205	cds-btBTE5EL_000205	cds-bvRMA01_000206
group_1893		tetratricopeptide repeat protein	cds-baBA2_000202	cds-bcCo53_000205	cds-bhDAH_000206	cds-bhYOR_000204	cds-bpSLO_000203	cds-bpuSUM_000206	cds-bt91E135_000203	cds-btBTE5EL_000203	cds-bvRMA01_000204
pfkB	pfkB	1-phosphofructokinase	cds-baBA2_000625	cds-bcCo53_000631	cds-bhDAH_000639	cds-bhYOR_000635	cds-bpSLO_000633	cds-bpuSUM_000637	cds-bt91E135_000632	cds-btBTE5EL_000632	cds-bvRMA01_000635
group_1892		hypothetical protein	cds-baBA2_000623	cds-bcCo53_000629	cds-bhDAH_000637	cds-bhYOR_000633	cds-bpSLO_000631	cds-bpuSUM_000635	cds-bt91E135_000630	cds-btBTE5EL_000630	cds-bvRMA01_000633
malQ	malQ	4-alpha-glucanotransferase	cds-baBA2_000157	cds-bcCo53_000159	cds-bhDAH_000161	cds-bhYOR_000159	cds-bpSLO_000158	cds-bpuSUM_000161	cds-bt91E135_000158	cds-btBTE5EL_000158	cds-bvRMA01_000159
group_1891		calcium/sodium antiporter	cds-baBA2_000155	cds-bcCo53_000157	cds-bhDAH_000159	cds-bhYOR_000157	cds-bpSLO_000156	cds-bpuSUM_000159	cds-bt91E135_000156	cds-btBTE5EL_000156	cds-bvRMA01_000157
rsmG	rsmG	16S rRNA (guanine(527)-N(7))-methyltransferase RsmG	cds-baBA2_000168	cds-bcCo53_000170	cds-bhDAH_000172	cds-bhYOR_000170	cds-bpSLO_000169	cds-bpuSUM_000172	cds-bt91E135_000169	cds-btBTE5EL_000169	cds-bvRMA01_000170
group_1890		hypothetical protein	cds-baBA2_000394	cds-bcCo53_000399	cds-bhDAH_000402	cds-bhYOR_000400	cds-bpSLO_000398	cds-bpuSUM_000402	cds-bt91E135_000398	cds-btBTE5EL_000398	cds-bvRMA01_000400
dnaJ	dnaJ	molecular chaperone DnaJ	cds-baBA2_000510	cds-bcCo53_000515	cds-bhDAH_000519	cds-bhYOR_000517	cds-bpSLO_000514	cds-bpuSUM_000518	cds-bt91E135_000514	cds-btBTE5EL_000515	cds-bvRMA01_000517
group_1888		hypothetical protein	0_refound_10	cds-bcCo53_000265	cds-bhDAH_000266	cds-bhYOR_000264	cds-bpSLO_000262	cds-bpuSUM_000266	cds-bt91E135_000262	cds-btBTE5EL_000262	cds-bvRMA01_000264
group_1887		methyl-accepting chemotaxis protein	cds-baBA2_000674	cds-bcCo53_000680	cds-bhDAH_000689	cds-bhYOR_000684	cds-bpSLO_000681	cds-bpuSUM_000686	cds-bt91E135_000681	cds-btBTE5EL_000680	cds-bvRMA01_000684
group_1886		hypothetical protein	cds-baBA2_000789	cds-bcCo53_000796	cds-bhDAH_000806	cds-bhYOR_000802	cds-bpSLO_000800	cds-bpuSUM_000801	cds-bt91E135_000798	cds-btBTE5EL_000796	cds-bvRMA01_000801
group_1885		CPBP family intramembrane metalloprotease	cds-baBA2_000582	cds-bcCo53_000588	cds-bhDAH_000595	cds-bhYOR_000591	cds-bpSLO_000590	cds-bpuSUM_000594	cds-bt91E135_000589	cds-btBTE5EL_000589	cds-bvRMA01_000592
group_1884		hypothetical protein	cds-baBA2_000012	cds-bcCo53_000014	cds-bhDAH_000013	cds-bhYOR_000013	cds-bpSLO_000013	cds-bpuSUM_000015	cds-bt91E135_000013	cds-btBTE5EL_000013	cds-bvRMA01_000013
group_1883		hypothetical protein	cds-baBA2_000189	cds-bcCo53_000191	cds-bhDAH_000192	cds-bhYOR_000191	cds-bpSLO_000190	cds-bpuSUM_000193	cds-bt91E135_000190	cds-btBTE5EL_000190	cds-bvRMA01_000191
group_1882		DNA starvation/stationary phase protection protein	cds-baBA2_000685	cds-bcCo53_000691	cds-bhDAH_000700	cds-bhYOR_000695	cds-bpSLO_000692	cds-bpuSUM_000697	cds-bt91E135_000692	cds-btBTE5EL_000691	cds-bvRMA01_000695
group_1881		response regulator	cds-baBA2_000543	cds-bcCo53_000550	cds-bhDAH_000554	cds-bhYOR_000552	cds-bpSLO_000549	cds-bpuSUM_000553	cds-bt91E135_000548	cds-btBTE5EL_000549	cds-bvRMA01_000551
group_1879		septal ring lytic transglycosylase RlpA family protein	cds-baBA2_000731	cds-bcCo53_000739	cds-bhDAH_000748	cds-bhYOR_000743	cds-bpSLO_000740	cds-bpuSUM_000742	cds-bt91E135_000740	cds-btBTE5EL_000738	cds-bvRMA01_000743
rnmV	rnmV	ribonuclease M5	cds-baBA2_000621	cds-bcCo53_000627	cds-bhDAH_000635	cds-bhYOR_000631	cds-bpSLO_000629	cds-bpuSUM_000633	cds-bt91E135_000628	cds-btBTE5EL_000628	cds-bvRMA01_000631
nrdF	nrdF	class 1b ribonucleoside-diphosphate reductase subunit beta	cds-baBA2_000938	cds-bcCo53_001165	cds-bhDAH_001216	cds-bhYOR_001140	cds-bpSLO_001093	cds-bpuSUM_001510	cds-bt91E135_001138	cds-btBTE5EL_001149	cds-bvRMA01_000968
group_1878		helix-turn-helix domain-containing protein	cds-baBA2_000332	cds-bcCo53_000340	cds-bhDAH_000341	cds-bhYOR_000339	cds-bpSLO_000337	cds-bpuSUM_000341	cds-bt91E135_000337	cds-btBTE5EL_000337	cds-bvRMA01_000339
gatC	gatC	Asp-tRNA(Asn)/Glu-tRNA(Gln) amidotransferase subunit GatC	cds-baBA2_000330	cds-bcCo53_000338	cds-bhDAH_000339	cds-bhYOR_000337	cds-bpSLO_000335	cds-bpuSUM_000339	cds-bt91E135_000335	cds-btBTE5EL_000335	cds-bvRMA01_000337
group_1877		HPr family phosphocarrier protein	cds-baBA2_000438	cds-bcCo53_000443	cds-bhDAH_000447	cds-bhYOR_000445	cds-bpSLO_000442	cds-bpuSUM_000446	cds-bt91E135_000442	cds-btBTE5EL_000443	cds-bvRMA01_000445
group_1876		PQQ-binding-like beta-propeller repeat protein	cds-baBA2_000738	cds-bcCo53_000745	cds-bhDAH_000756	cds-bhYOR_000752	cds-bpSLO_000748	cds-bpuSUM_000750	cds-bt91E135_000747	cds-btBTE5EL_000745	cds-bvRMA01_000750
group_1874		hypothetical protein	cds-baBA2_000807	cds-bcCo53_000814	cds-bhDAH_000824	cds-bhYOR_000821	cds-bpSLO_000818	cds-bpuSUM_000819	cds-bt91E135_000816	cds-btBTE5EL_000814	cds-bvRMA01_000819
group_1873		STAS domain-containing protein	cds-baBA2_000557	cds-bcCo53_000565	cds-bhDAH_000569	cds-bhYOR_000567	cds-bpSLO_000564	cds-bpuSUM_000568	cds-bt91E135_000564	cds-btBTE5EL_000564	cds-bvRMA01_000567
pta	pta	phosphate acetyltransferase	cds-baBA2_000579	cds-bcCo53_000585	cds-bhDAH_000592	cds-bhYOR_000588	cds-bpSLO_000587	cds-bpuSUM_000591	cds-bt91E135_000586	cds-btBTE5EL_000586	cds-bvRMA01_000589
group_1872		methyl-accepting chemotaxis protein	cds-baBA2_000587	cds-bcCo53_000593	cds-bhDAH_000600	cds-bhYOR_000596	cds-bpSLO_000595	cds-bpuSUM_000599	cds-bt91E135_000594	cds-btBTE5EL_000594	cds-bvRMA01_000597
group_1871		hypothetical protein	cds-baBA2_000094	cds-bcCo53_000095	cds-bhDAH_000096	cds-bhYOR_000095	cds-bpSLO_000094	cds-bpuSUM_000097	cds-bt91E135_000094	cds-btBTE5EL_000094	cds-bvRMA01_000094
group_1870		hypothetical protein	cds-baBA2_000606	1_refound_29	cds-bhDAH_000620	cds-bhYOR_000616	cds-bpSLO_000614	cds-bpuSUM_000618	cds-bt91E135_000613	cds-btBTE5EL_000613	cds-bvRMA01_000616
group_1869		hypothetical protein	cds-baBA2_000244	cds-bcCo53_000252	cds-bhDAH_000253	cds-bhYOR_000251	cds-bpSLO_000249	cds-bpuSUM_000253	cds-bt91E135_000249	cds-btBTE5EL_000249	cds-bvRMA01_000251
group_1868		hypothetical protein	cds-baBA2_000042	cds-bcCo53_000043	cds-bhDAH_000044	cds-bhYOR_000043	cds-bpSLO_000043	cds-bpuSUM_000045	cds-bt91E135_000043	cds-btBTE5EL_000043	cds-bvRMA01_000043
sbcD	sbcD	exonuclease subunit SbcD	cds-baBA2_000830	cds-bcCo53_000837	cds-bhDAH_000847	cds-bhYOR_000844	cds-bpSLO_000841	cds-bpuSUM_000842	cds-bt91E135_000839	cds-btBTE5EL_000837	cds-bvRMA01_000842
group_1867		chemotaxis protein CheW	cds-baBA2_000664	cds-bcCo53_000670	cds-bhDAH_000679	cds-bhYOR_000674	cds-bpSLO_000671	cds-bpuSUM_000676	cds-bt91E135_000671	cds-btBTE5EL_000670	cds-bvRMA01_000674
group_1866		amidophosphoribosyltransferase	cds-baBA2_000799	cds-bcCo53_000806	cds-bhDAH_000816	cds-bhYOR_000812	cds-bpSLO_000810	cds-bpuSUM_000811	cds-bt91E135_000808	cds-btBTE5EL_000806	cds-bvRMA01_000811
mnmD	mnmD	tRNA (5-methylaminomethyl-2-thiouridine)(34)-methyltransferase MnmD	cds-baBA2_000735	cds-bcCo53_000742	cds-bhDAH_000753	cds-bhYOR_000749	cds-bpSLO_000745	cds-bpuSUM_000747	cds-bt91E135_000744	cds-btBTE5EL_000742	cds-bvRMA01_000747
recA	recA	recombinase RecA	cds-baBA2_000128	cds-bcCo53_000129	cds-bhDAH_000131	cds-bhYOR_000129	cds-bpSLO_000128	cds-bpuSUM_000131	cds-bt91E135_000128	cds-btBTE5EL_000128	cds-bvRMA01_000129
group_1865		hypothetical protein	cds-baBA2_000541	cds-bcCo53_000548	cds-bhDAH_000552	cds-bhYOR_000550	cds-bpSLO_000547	cds-bpuSUM_000551	cds-bt91E135_000546	cds-btBTE5EL_000547	cds-bvRMA01_000549
group_1864		dephospho-CoA kinase	cds-baBA2_000539	cds-bcCo53_000546	cds-bhDAH_000550	cds-bhYOR_000548	cds-bpSLO_000545	cds-bpuSUM_000549	cds-bt91E135_000544	cds-btBTE5EL_000545	cds-bvRMA01_000547
group_1863		LPS-assembly protein LptD	cds-baBA2_000840	cds-bcCo53_000847	cds-bhDAH_000857	cds-bhYOR_000854	cds-bpSLO_000851	cds-bpuSUM_000852	cds-bt91E135_000849	cds-btBTE5EL_000847	cds-bvRMA01_000852
group_1862		ParB N-terminal domain-containing protein	cds-baBA2_000726	cds-bcCo53_000734	cds-bhDAH_000743	cds-bhYOR_000738	cds-bpSLO_000735	cds-bpuSUM_000737	cds-bt91E135_000735	cds-btBTE5EL_000733	cds-bvRMA01_000738
group_1861		hypothetical protein	cds-baBA2_000219	cds-bcCo53_000222	cds-bhDAH_000223	cds-bhYOR_000221	cds-bpSLO_000220	cds-bpuSUM_000223	cds-bt91E135_000220	cds-btBTE5EL_000220	cds-bvRMA01_000221
group_1860		ATP-dependent Clp protease ATP-binding subunit	cds-baBA2_000836	cds-bcCo53_000843	cds-bhDAH_000853	cds-bhYOR_000850	cds-bpSLO_000847	cds-bpuSUM_000848	cds-bt91E135_000845	cds-btBTE5EL_000843	cds-bvRMA01_000848
group_1859		hypothetical protein	cds-baBA2_000834	cds-bcCo53_000841	cds-bhDAH_000851	cds-bhYOR_000848	cds-bpSLO_000845	cds-bpuSUM_000846	cds-bt91E135_000843	cds-btBTE5EL_000841	cds-bvRMA01_000846
group_1857		hypothetical protein	cds-baBA2_000135	cds-bcCo53_000136	cds-bhDAH_000138	cds-bhYOR_000136		cds-bpuSUM_000138	cds-bt91E135_000135	cds-btBTE5EL_000135	cds-bvRMA01_000136
group_1856		efflux RND transporter periplasmic adaptor subunit		cds-bcCo53_000138	cds-bhDAH_000140	cds-bhYOR_000138	cds-bpSLO_000137	cds-bpuSUM_000140	cds-bt91E135_000137	cds-btBTE5EL_000137	cds-bvRMA01_000138
group_1855		exodeoxyribonuclease V subunit gamma	cds-baBA2_000629	cds-bcCo53_000635	cds-bhDAH_000643	cds-bhYOR_000639	cds-bpSLO_000637	cds-bpuSUM_000641	cds-bt91E135_000636	cds-btBTE5EL_000636	cds-bvRMA01_000639
group_1854		methyl-accepting chemotaxis protein;chemotaxis protein	cds-baBA2_000569	cds-bcCo53_000576	cds-bhDAH_000582	cds-bhYOR_000579	cds-bpSLO_000577	cds-bpuSUM_000581	cds-bt91E135_000576	cds-btBTE5EL_000576	cds-bvRMA01_000579
bamA	bamA	outer membrane protein assembly factor BamA	cds-baBA2_000795	cds-bcCo53_000802	cds-bhDAH_000812	cds-bhYOR_000808	cds-bpSLO_000806	cds-bpuSUM_000807	cds-bt91E135_000804	cds-btBTE5EL_000802	cds-bvRMA01_000807
rpmJ	rpmJ	50S ribosomal protein L36	cds-baBA2_000493	cds-bcCo53_000498	cds-bhDAH_000502	cds-bhYOR_000500	cds-bpSLO_000497	cds-bpuSUM_000501	cds-bt91E135_000497	cds-btBTE5EL_000498	cds-bvRMA01_000500
rpmH	rpmH	50S ribosomal protein L34	cds-baBA2_000429	cds-bcCo53_000434	cds-bhDAH_000438	cds-bhYOR_000436	cds-bpSLO_000433	cds-bpuSUM_000437	cds-bt91E135_000433	cds-btBTE5EL_000434	cds-bvRMA01_000436
group_1770		hypothetical protein	cds-baBA2_000153	cds-bcCo53_000155	cds-bhDAH_000157	cds-bhYOR_000155	cds-bpSLO_000154	cds-bpuSUM_000157	cds-bt91E135_000154	cds-btBTE5EL_000154	cds-bvRMA01_000155
secE	secE	preprotein translocase subunit SecE	cds-baBA2_000378	cds-bcCo53_000385	cds-bhDAH_000387	cds-bhYOR_000385	cds-bpSLO_000383	cds-bpuSUM_000387	cds-bt91E135_000383	cds-btBTE5EL_000383	cds-bvRMA01_000385
rpmG	rpmG	50S ribosomal protein L33	cds-baBA2_000380	cds-bcCo53_000387	cds-bhDAH_000389	cds-bhYOR_000387	cds-bpSLO_000385	cds-bpuSUM_000389	cds-bt91E135_000385	cds-btBTE5EL_000385	cds-bvRMA01_000387
rpmF	rpmF	50S ribosomal protein L32	cds-baBA2_000696	cds-bcCo53_000704	cds-bhDAH_000713	cds-bhYOR_000709	cds-bpSLO_000706	cds-bpuSUM_000709	cds-bt91E135_000705	cds-btBTE5EL_000704	cds-bvRMA01_000708
group_1743		type Z 30S ribosomal protein S14	cds-baBA2_000485	cds-bcCo53_000490	cds-bhDAH_000494	cds-bhYOR_000492	cds-bpSLO_000489	cds-bpuSUM_000493	cds-bt91E135_000489	cds-btBTE5EL_000490	cds-bvRMA01_000492
group_1724		DNA-directed RNA polymerase subunit omega	cds-baBA2_000821	cds-bcCo53_000828	cds-bhDAH_000838	cds-bhYOR_000835	cds-bpSLO_000832	cds-bpuSUM_000833	cds-bt91E135_000830	cds-btBTE5EL_000828	cds-bvRMA01_000833
rpmI	rpmI	50S ribosomal protein L35	cds-baBA2_000180	cds-bcCo53_000182	cds-bhDAH_000184	cds-bhYOR_000182	cds-bpSLO_000181	cds-bpuSUM_000184	cds-bt91E135_000181	cds-btBTE5EL_000181	cds-bvRMA01_000182
group_1717		50S ribosomal protein L29	cds-baBA2_000480	cds-bcCo53_000485	cds-bhDAH_000489	cds-bhYOR_000487	cds-bpSLO_000484	cds-bpuSUM_000488	cds-bt91E135_000484	cds-btBTE5EL_000485	cds-bvRMA01_000487
group_1703		30S ribosomal protein S21	cds-baBA2_000247	cds-bcCo53_000255	cds-bhDAH_000256	cds-bhYOR_000254	cds-bpSLO_000252	cds-bpuSUM_000256	cds-bt91E135_000252	cds-btBTE5EL_000252	cds-bvRMA01_000254
group_1685		flagellar FlbD family protein	cds-baBA2_000273	cds-bcCo53_000281	cds-bhDAH_000282	cds-bhYOR_000280	cds-bpSLO_000278	cds-bpuSUM_000282	cds-bt91E135_000278	cds-btBTE5EL_000278	cds-bvRMA01_000280
infA	infA	translation initiation factor IF-1	cds-baBA2_000160	cds-bcCo53_000162	cds-bhDAH_000164	cds-bhYOR_000162	cds-bpSLO_000161	cds-bpuSUM_000164	cds-bt91E135_000161	cds-btBTE5EL_000161	cds-bvRMA01_000162
group_1680		hypothetical protein	0_refound_5	1_refound_23	cds-bhDAH_000355	cds-bhYOR_000353	4_refound_140	5_refound_188	cds-bt91E135_000351	7_refound_256	cds-bvRMA01_000353
group_1678		KTSC domain-containing protein	cds-baBA2_000532	cds-bcCo53_000539	cds-bhDAH_000543	cds-bhYOR_000541	cds-bpSLO_000538	cds-bpuSUM_000542	cds-bt91E135_000537	cds-btBTE5EL_000538	cds-bvRMA01_000540
csrA	csrA	carbon storage regulator CsrA	cds-baBA2_000175	cds-bcCo53_000177	cds-bhDAH_000179	cds-bhYOR_000177	cds-bpSLO_000176	cds-bpuSUM_000179	cds-bt91E135_000176	cds-btBTE5EL_000176	cds-bvRMA01_000177
acpP	acpP	acyl carrier protein	cds-baBA2_000697	cds-bcCo53_000705	cds-bhDAH_000714	cds-bhYOR_000710	cds-bpSLO_000707	cds-bpuSUM_000710	cds-bt91E135_000706	cds-btBTE5EL_000705	cds-bvRMA01_000709
rpmA	rpmA	50S ribosomal protein L27	cds-baBA2_000778	cds-bcCo53_000785	cds-bhDAH_000795	cds-bhYOR_000791	cds-bpSLO_000789	cds-bpuSUM_000790	cds-bt91E135_000787	cds-btBTE5EL_000785	cds-bvRMA01_000790
group_1658		KH domain-containing protein	cds-baBA2_000690	cds-bcCo53_000696	cds-bhDAH_000705	cds-bhYOR_000700	cds-bpSLO_000697	cds-bpuSUM_000702	cds-bt91E135_000697	cds-btBTE5EL_000696	cds-bvRMA01_000700
group_1657		type B 50S ribosomal protein L31	cds-baBA2_000221	cds-bcCo53_000224	cds-bhDAH_000225	cds-bhYOR_000223	cds-bpSLO_000222	cds-bpuSUM_000225	cds-bt91E135_000222	cds-btBTE5EL_000222	cds-bvRMA01_000223
rpsP	rpsP	30S ribosomal protein S16	cds-baBA2_000689	cds-bcCo53_000695	cds-bhDAH_000704	cds-bhYOR_000699	cds-bpSLO_000696	cds-bpuSUM_000701	cds-bt91E135_000696	cds-btBTE5EL_000695	cds-bvRMA01_000699
rpsQ	rpsQ	30S ribosomal protein S17	cds-baBA2_000481	cds-bcCo53_000486	cds-bhDAH_000490	cds-bhYOR_000488	cds-bpSLO_000485	cds-bpuSUM_000489	cds-bt91E135_000485	cds-btBTE5EL_000486	cds-bvRMA01_000488
group_1646		30S ribosomal protein S20	cds-baBA2_000225	cds-bcCo53_000228	cds-bhDAH_000229	cds-bhYOR_000227	cds-bpSLO_000226	cds-bpuSUM_000229	cds-bt91E135_000226	cds-btBTE5EL_000226	cds-bvRMA01_000227
group_1643		thymidine kinase	cds-baBA2_000791	cds-bcCo53_000798	cds-bhDAH_000808	cds-bhYOR_000804	cds-bpSLO_000802	cds-bpuSUM_000803	cds-bt91E135_000800	cds-btBTE5EL_000798	cds-bvRMA01_000803
group_1637		HPr family phosphocarrier protein	cds-baBA2_000549	cds-bcCo53_000556	cds-bhDAH_000560	cds-bhYOR_000558	cds-bpSLO_000555	cds-bpuSUM_000559	cds-bt91E135_000554	cds-btBTE5EL_000555	cds-bvRMA01_000557
ychF	ychF	redox-regulated ATPase YchF	cds-baBA2_000227	cds-bcCo53_000230	cds-bhDAH_000231	cds-bhYOR_000229	cds-bpSLO_000228	cds-bpuSUM_000231	cds-bt91E135_000228	cds-btBTE5EL_000228	cds-bvRMA01_000229
fliQ	fliQ	flagellar biosynthesis protein FliQ	cds-baBA2_000265	cds-bcCo53_000273	cds-bhDAH_000274	cds-bhYOR_000272	cds-bpSLO_000270	cds-bpuSUM_000274	cds-bt91E135_000270	cds-btBTE5EL_000270	cds-bvRMA01_000272
rpsO	rpsO	30S ribosomal protein S15	cds-baBA2_000805	cds-bcCo53_000812	cds-bhDAH_000822	cds-bhYOR_000819	cds-bpSLO_000816	cds-bpuSUM_000817	cds-bt91E135_000814	cds-btBTE5EL_000812	cds-bvRMA01_000817
groES	groES	co-chaperone GroES	cds-baBA2_000736	cds-bcCo53_000743	cds-bhDAH_000754	cds-bhYOR_000750	cds-bpSLO_000746	cds-bpuSUM_000748	cds-bt91E135_000745	cds-btBTE5EL_000743	cds-bvRMA01_000748
group_1616		hypothetical protein	0_refound_4	1_refound_22	cds-bhDAH_000124	3_refound_89	4_refound_139	5_refound_187	6_refound_217	7_refound_255	cds-bvRMA01_000122
rpsS	rpsS	30S ribosomal protein S19	cds-baBA2_000476	cds-bcCo53_000481	cds-bhDAH_000485	cds-bhYOR_000483	cds-bpSLO_000480	cds-bpuSUM_000484	cds-bt91E135_000480	cds-btBTE5EL_000481	cds-bvRMA01_000483
group_1614		50S ribosomal protein L28	cds-baBA2_000337	cds-bcCo53_000345	cds-bhDAH_000346	cds-bhYOR_000344	cds-bpSLO_000342	cds-bpuSUM_000346	cds-bt91E135_000342	cds-btBTE5EL_000342	cds-bvRMA01_000344
group_1611		hypothetical protein	cds-baBA2_000296	cds-bcCo53_000304	cds-bhDAH_000305	cds-bhYOR_000303	cds-bpSLO_000301	cds-bpuSUM_000305	cds-bt91E135_000301	cds-btBTE5EL_000301	cds-bvRMA01_000303
rpsR	rpsR	30S ribosomal protein S18	cds-baBA2_000110	cds-bcCo53_000111	cds-bhDAH_000112	cds-bhYOR_000111	cds-bpSLO_000110	cds-bpuSUM_000113	cds-bt91E135_000110	cds-btBTE5EL_000110	cds-bvRMA01_000110
manA	manA	mannose-6-phosphate isomerase class I	cds-baBA2_000392	cds-bcCo53_000397	cds-bhDAH_000400	cds-bhYOR_000398	cds-bpSLO_000396	cds-bpuSUM_000400	cds-bt91E135_000396	cds-btBTE5EL_000396	cds-bvRMA01_000398
group_1602		hypothetical protein	cds-baBA2_000644	cds-bcCo53_000650	cds-bhDAH_000659	cds-bhYOR_000654	cds-bpSLO_000652	cds-bpuSUM_000656	cds-bt91E135_000651	cds-btBTE5EL_000651	cds-bvRMA01_000654
rplW	rplW	50S ribosomal protein L23	cds-baBA2_000474	cds-bcCo53_000479	cds-bhDAH_000483	cds-bhYOR_000481	cds-bpSLO_000478	cds-bpuSUM_000482	cds-bt91E135_000478	cds-btBTE5EL_000479	cds-bvRMA01_000481
group_1596		YbaB/EbfC family nucleoid-associated protein	cds-baBA2_000456	cds-bcCo53_000461	cds-bhDAH_000465	cds-bhYOR_000463	cds-bpSLO_000460	cds-bpuSUM_000464	cds-bt91E135_000460	cds-btBTE5EL_000461	cds-bvRMA01_000463
group_1590		50S ribosomal protein L24	cds-baBA2_000483	cds-bcCo53_000488	cds-bhDAH_000492	cds-bhYOR_000490	cds-bpSLO_000487	cds-bpuSUM_000491	cds-bt91E135_000487	cds-btBTE5EL_000488	cds-bvRMA01_000490
yajC	yajC	preprotein translocase subunit YajC	cds-baBA2_000645	cds-bcCo53_000651	cds-bhDAH_000660	cds-bhYOR_000655	cds-bpSLO_000653	cds-bpuSUM_000657	cds-bt91E135_000652	cds-btBTE5EL_000652	cds-bvRMA01_000655
group_1585		ATP-binding cassette domain-containing protein	cds-baBA2_000142	cds-bcCo53_000143	cds-bhDAH_000145	cds-bhYOR_000143	cds-bpSLO_000142	cds-bpuSUM_000145	cds-bt91E135_000142	cds-btBTE5EL_000142	cds-bvRMA01_000143
rpsJ	rpsJ	30S ribosomal protein S10	cds-baBA2_000471	cds-bcCo53_000476	cds-bhDAH_000480	cds-bhYOR_000478	cds-bpSLO_000475	cds-bpuSUM_000479	cds-bt91E135_000475	cds-btBTE5EL_000476	cds-bvRMA01_000478
rplU	rplU	50S ribosomal protein L21	cds-baBA2_000776	cds-bcCo53_000783	cds-bhDAH_000793	cds-bhYOR_000789	cds-bpSLO_000787	cds-bpuSUM_000788	cds-bt91E135_000785	cds-btBTE5EL_000783	cds-bvRMA01_000788
group_1580		VWA domain-containing protein	cds-baBA2_000314	cds-bcCo53_000322	cds-bhDAH_000323	cds-bhYOR_000321	cds-bpSLO_000319	cds-bpuSUM_000323	cds-bt91E135_000319	cds-btBTE5EL_000319	cds-bvRMA01_000321
group_1576		hypothetical protein	cds-baBA2_000080	cds-bcCo53_000081	cds-bhDAH_000082	cds-bhYOR_000081	cds-bpSLO_000080	cds-bpuSUM_000083	cds-bt91E135_000080	cds-btBTE5EL_000080	cds-bvRMA01_000080
flhB	flhB	flagellar biosynthesis protein FlhB	cds-baBA2_000263	cds-bcCo53_000271	cds-bhDAH_000272	cds-bhYOR_000270	cds-bpSLO_000268	cds-bpuSUM_000272	cds-bt91E135_000268	cds-btBTE5EL_000268	cds-bvRMA01_000270
group_1566		nucleoside triphosphate pyrophosphohydrolase family protein	cds-baBA2_000758	cds-bcCo53_000765	cds-bhDAH_000775	cds-bhYOR_000771	cds-bpSLO_000769	cds-bpuSUM_000770	cds-bt91E135_000767	cds-btBTE5EL_000765	cds-bvRMA01_000770
tgt	tgt	tRNA guanosine(34) transglycosylase Tgt	cds-baBA2_000810	cds-bcCo53_000817	cds-bhDAH_000827	cds-bhYOR_000824	cds-bpSLO_000821	cds-bpuSUM_000822	cds-bt91E135_000819	cds-btBTE5EL_000817	cds-bvRMA01_000822
group_1564		integration host factor subunit beta	cds-baBA2_000224	cds-bcCo53_000227	cds-bhDAH_000228	cds-bhYOR_000226	cds-bpSLO_000225	cds-bpuSUM_000228	cds-bt91E135_000225	cds-btBTE5EL_000225	cds-bvRMA01_000226
group_1560		LysM peptidoglycan-binding domain-containing protein	cds-baBA2_000312	cds-bcCo53_000320	cds-bhDAH_000321	cds-bhYOR_000319	cds-bpSLO_000317	cds-bpuSUM_000321	cds-bt91E135_000317	cds-btBTE5EL_000317	cds-bvRMA01_000319
group_1557		P-loop NTPase	cds-baBA2_000347	cds-bcCo53_000354	cds-bhDAH_000356	cds-bhYOR_000354	cds-bpSLO_000352	cds-bpuSUM_000356	cds-bt91E135_000352	cds-btBTE5EL_000352	cds-bvRMA01_000354
group_1556		hypothetical protein	cds-baBA2_000149	cds-bcCo53_000150	cds-bhDAH_000152	cds-bhYOR_000150	cds-bpSLO_000149	cds-bpuSUM_000152	cds-bt91E135_000149	cds-btBTE5EL_000149	cds-bvRMA01_000150
fliN	fliN	flagellar motor switch protein FliN	cds-baBA2_000268	cds-bcCo53_000276	cds-bhDAH_000277	cds-bhYOR_000275	cds-bpSLO_000273	cds-bpuSUM_000277	cds-bt91E135_000273	cds-btBTE5EL_000273	cds-bvRMA01_000275
rplT	rplT	50S ribosomal protein L20	cds-baBA2_000179	cds-bcCo53_000181	cds-bhDAH_000183	cds-bhYOR_000181	cds-bpSLO_000180	cds-bpuSUM_000183	cds-bt91E135_000180	cds-btBTE5EL_000180	cds-bvRMA01_000181
trxA	trxA	thioredoxin	cds-baBA2_000059	cds-bcCo53_000060	cds-bhDAH_000061	cds-bhYOR_000060	cds-bpSLO_000060	cds-bpuSUM_000062	cds-bt91E135_000060	cds-btBTE5EL_000060	cds-bvRMA01_000060
group_1544		50S ribosomal protein L18	cds-baBA2_000488	cds-bcCo53_000493	cds-bhDAH_000497	cds-bhYOR_000495	cds-bpSLO_000492	cds-bpuSUM_000496	cds-bt91E135_000492	cds-btBTE5EL_000493	cds-bvRMA01_000495
group_1541		hypothetical protein	cds-baBA2_000823	cds-bcCo53_000830	cds-bhDAH_000840	cds-bhYOR_000837	cds-bpSLO_000834	cds-bpuSUM_000835	cds-bt91E135_000832	cds-btBTE5EL_000830	cds-bvRMA01_000835
rbfA	rbfA	30S ribosome-binding factor RbfA	cds-baBA2_000803	cds-bcCo53_000810	cds-bhDAH_000820	cds-bhYOR_000816	cds-bpSLO_000814	cds-bpuSUM_000815	cds-bt91E135_000812	cds-btBTE5EL_000810	cds-bvRMA01_000815
rplS	rplS	50S ribosomal protein L19	cds-baBA2_000693	cds-bcCo53_000699	cds-bhDAH_000708	cds-bhYOR_000703	cds-bpSLO_000700	cds-bpuSUM_000705	cds-bt91E135_000700	cds-btBTE5EL_000699	cds-bvRMA01_000703
rplV	rplV	50S ribosomal protein L22	cds-baBA2_000477	cds-bcCo53_000482	cds-bhDAH_000486	cds-bhYOR_000484	cds-bpSLO_000481	cds-bpuSUM_000485	cds-bt91E135_000481	cds-btBTE5EL_000482	cds-bvRMA01_000484
group_1536		tetratricopeptide repeat protein	cds-baBA2_000131	cds-bcCo53_000132	cds-bhDAH_000134	cds-bhYOR_000132	cds-bpSLO_000131	cds-bpuSUM_000134	cds-bt91E135_000131	cds-btBTE5EL_000131	cds-bvRMA01_000132
group_1532		HD-GYP domain-containing protein	cds-baBA2_000358	cds-bcCo53_000365	cds-bhDAH_000367	cds-bhYOR_000365	cds-bpSLO_000363	cds-bpuSUM_000367	cds-bt91E135_000363	cds-btBTE5EL_000363	cds-bvRMA01_000365
group_1530		tetratricopeptide repeat protein	cds-baBA2_000185	cds-bcCo53_000187	cds-bhDAH_000188	cds-bhYOR_000187	cds-bpSLO_000186	cds-bpuSUM_000189	cds-bt91E135_000186	cds-btBTE5EL_000186	cds-bvRMA01_000187
rplN	rplN	50S ribosomal protein L14	cds-baBA2_000482	cds-bcCo53_000487	cds-bhDAH_000491	cds-bhYOR_000489	cds-bpSLO_000486	cds-bpuSUM_000490	cds-bt91E135_000486	cds-btBTE5EL_000487	cds-bvRMA01_000489
nrdI	nrdI	class Ib ribonucleoside-diphosphate reductase assembly flavoprotein NrdI	cds-baBA2_000940	cds-bcCo53_001167	cds-bhDAH_001218	cds-bhYOR_001142	cds-bpSLO_001095	cds-bpuSUM_001512	cds-bt91E135_001140	cds-btBTE5EL_001151	cds-bvRMA01_000970
rplQ	rplQ	50S ribosomal protein L17	cds-baBA2_000497	cds-bcCo53_000502	cds-bhDAH_000506	cds-bhYOR_000504	cds-bpSLO_000501	cds-bpuSUM_000505	cds-bt91E135_000501	cds-btBTE5EL_000502	cds-bvRMA01_000504
group_1523		response regulator	cds-baBA2_000561	cds-bcCo53_000569	cds-bhDAH_000573	cds-bhYOR_000571	cds-bpSLO_000568	cds-bpuSUM_000572	cds-bt91E135_000568	cds-btBTE5EL_000568	cds-bvRMA01_000571
rplL	rplL	50S ribosomal protein L7/L12	cds-baBA2_000373	cds-bcCo53_000380	cds-bhDAH_000382	cds-bhYOR_000380	cds-bpSLO_000378	cds-bpuSUM_000382	cds-bt91E135_000378	cds-btBTE5EL_000378	cds-bvRMA01_000380
group_1522		30S ribosomal protein S12	cds-baBA2_000370	cds-bcCo53_000377	cds-bhDAH_000379	cds-bhYOR_000377	cds-bpSLO_000375	cds-bpuSUM_000379	cds-bt91E135_000375	cds-btBTE5EL_000375	cds-bvRMA01_000377
rpsM	rpsM	30S ribosomal protein S13	cds-baBA2_000494	cds-bcCo53_000499	cds-bhDAH_000503	cds-bhYOR_000501	cds-bpSLO_000498	cds-bpuSUM_000502	cds-bt91E135_000498	cds-btBTE5EL_000499	cds-bvRMA01_000501
group_1521		ABC transporter permease	cds-baBA2_000672	cds-bcCo53_000678	cds-bhDAH_000687	cds-bhYOR_000682	cds-bpSLO_000679	cds-bpuSUM_000684	cds-bt91E135_000679	cds-btBTE5EL_000678	cds-bvRMA01_000682
acpS	acpS	holo-ACP synthase	cds-baBA2_000009	cds-bcCo53_000011	cds-bhDAH_000010	cds-bhYOR_000010	cds-bpSLO_000010	cds-bpuSUM_000012	cds-bt91E135_000010	cds-btBTE5EL_000010	cds-bvRMA01_000010
group_1518		chemotaxis protein CheB	cds-baBA2_000559	cds-bcCo53_000567	cds-bhDAH_000571	cds-bhYOR_000569	cds-bpSLO_000566	cds-bpuSUM_000570	cds-bt91E135_000566	cds-btBTE5EL_000566	cds-bvRMA01_000569
group_1516		glycosyltransferase	cds-baBA2_000444	cds-bcCo53_000449	cds-bhDAH_000453	cds-bhYOR_000451	cds-bpSLO_000448	cds-bpuSUM_000452	cds-bt91E135_000448	cds-btBTE5EL_000449	cds-bvRMA01_000451
group_1512		TraR/DksA family transcriptional regulator	cds-baBA2_000159	cds-bcCo53_000161	cds-bhDAH_000163	cds-bhYOR_000161	cds-bpSLO_000160	cds-bpuSUM_000163	cds-bt91E135_000160	cds-btBTE5EL_000160	cds-bvRMA01_000161
group_1506		OmpA family protein	cds-baBA2_000158	cds-bcCo53_000160	cds-bhDAH_000162	cds-bhYOR_000160	cds-bpSLO_000159	cds-bpuSUM_000162	cds-bt91E135_000159	cds-btBTE5EL_000159	cds-bvRMA01_000160
group_1505		DUF1893 domain-containing protein	cds-baBA2_000418	cds-bcCo53_000423	cds-bhDAH_000427	cds-bhYOR_000425	cds-bpSLO_000422	cds-bpuSUM_000426	cds-bt91E135_000422	cds-btBTE5EL_000423	cds-bvRMA01_000425
group_1504		rhodanese-like domain-containing protein	cds-baBA2_000015	cds-bcCo53_000017	cds-bhDAH_000016		cds-bpSLO_000016	cds-bpuSUM_000018	cds-bt91E135_000016	cds-btBTE5EL_000016	cds-bvRMA01_000016
rpsK	rpsK	30S ribosomal protein S11	cds-baBA2_000495	cds-bcCo53_000500	cds-bhDAH_000504	cds-bhYOR_000502	cds-bpSLO_000499	cds-bpuSUM_000503	cds-bt91E135_000499	cds-btBTE5EL_000500	cds-bvRMA01_000502
group_1502		GHKL domain-containing protein	cds-baBA2_000761	cds-bcCo53_000768	cds-bhDAH_000778	cds-bhYOR_000774	cds-bpSLO_000772	cds-bpuSUM_000773	cds-bt91E135_000770	cds-btBTE5EL_000768	cds-bvRMA01_000773
fliW	fliW	flagellar assembly protein FliW	cds-baBA2_000174	cds-bcCo53_000176	cds-bhDAH_000178	cds-bhYOR_000176	cds-bpSLO_000175	cds-bpuSUM_000178	cds-bt91E135_000175	cds-btBTE5EL_000175	cds-bvRMA01_000176
group_1500		DNA polymerase III subunit beta	cds-baBA2_000426	cds-bcCo53_000431	cds-bhDAH_000435	cds-bhYOR_000433	cds-bpSLO_000430	cds-bpuSUM_000434	cds-bt91E135_000430	cds-btBTE5EL_000431	cds-bvRMA01_000433
group_1499		hypothetical protein	cds-baBA2_000648	cds-bcCo53_000654	cds-bhDAH_000663	cds-bhYOR_000658	cds-bpSLO_000656	cds-bpuSUM_000660	cds-bt91E135_000655	cds-btBTE5EL_000655	cds-bvRMA01_000658
rpsH	rpsH	30S ribosomal protein S8	cds-baBA2_000486	cds-bcCo53_000491	cds-bhDAH_000495	cds-bhYOR_000493	cds-bpSLO_000490	cds-bpuSUM_000494	cds-bt91E135_000490	cds-btBTE5EL_000491	cds-bvRMA01_000493
flhF	flhF	flagellar biosynthesis protein FlhF	cds-baBA2_000261	cds-bcCo53_000269	cds-bhDAH_000270	cds-bhYOR_000268	cds-bpSLO_000266	cds-bpuSUM_000270	cds-bt91E135_000266	cds-btBTE5EL_000266	cds-bvRMA01_000268
group_1493		polymer-forming cytoskeletal protein	cds-baBA2_000223	cds-bcCo53_000226	cds-bhDAH_000227	cds-bhYOR_000225	cds-bpSLO_000224	cds-bpuSUM_000227	cds-bt91E135_000224	cds-btBTE5EL_000224	cds-bvRMA01_000225
flgB	flgB	flagellar basal body rod protein FlgB	cds-baBA2_000285	cds-bcCo53_000293	cds-bhDAH_000294	cds-bhYOR_000292	cds-bpSLO_000290	cds-bpuSUM_000294	cds-bt91E135_000290	cds-btBTE5EL_000290	cds-bvRMA01_000292
rpsI	rpsI	30S ribosomal protein S9	cds-baBA2_000325	cds-bcCo53_000333	cds-bhDAH_000334	cds-bhYOR_000332	cds-bpSLO_000330	cds-bpuSUM_000334	cds-bt91E135_000330	cds-btBTE5EL_000330	cds-bvRMA01_000332
metK	metK	methionine adenosyltransferase	cds-baBA2_000360	cds-bcCo53_000367	cds-bhDAH_000369	cds-bhYOR_000367	cds-bpSLO_000365	cds-bpuSUM_000369	cds-bt91E135_000365	cds-btBTE5EL_000365	cds-bvRMA01_000367
rplP	rplP	50S ribosomal protein L16	cds-baBA2_000479	cds-bcCo53_000484	cds-bhDAH_000488	cds-bhYOR_000486	cds-bpSLO_000483	cds-bpuSUM_000487	cds-bt91E135_000483	cds-btBTE5EL_000484	cds-bvRMA01_000486
group_1485		hypothetical protein	cds-baBA2_000150	cds-bcCo53_000152	cds-bhDAH_000154	cds-bhYOR_000152	cds-bpSLO_000151	cds-bpuSUM_000154	cds-bt91E135_000151	cds-btBTE5EL_000151	cds-bvRMA01_000152
group_1478		DUF1463 family protein	cds-baBA2_000952	cds-bcCo53_001180	cds-bhDAH_001231	cds-bhYOR_001155	cds-bpSLO_001108	cds-bpuSUM_001524	cds-bt91E135_001153	cds-btBTE5EL_001164	cds-bvRMA01_000983
group_1477		DUF1473 family protein	cds-baBA2_000951	cds-bcCo53_001179	cds-bhDAH_001230	cds-bhYOR_001154	cds-bpSLO_001107	cds-bpuSUM_001523	cds-bt91E135_001152	cds-btBTE5EL_001163	cds-bvRMA01_000982
fliS	fliS	flagellar export chaperone FliS	cds-baBA2_000542	cds-bcCo53_000549	cds-bhDAH_000553	cds-bhYOR_000551	cds-bpSLO_000548	cds-bpuSUM_000552	cds-bt91E135_000547	cds-btBTE5EL_000548	cds-bvRMA01_000550
group_1472		phosphoglycerate kinase	cds-baBA2_000054	cds-bcCo53_000055	cds-bhDAH_000056	cds-bhYOR_000055	cds-bpSLO_000055	cds-bpuSUM_000057	cds-bt91E135_000055	cds-btBTE5EL_000055	cds-bvRMA01_000055
group_1461		DUF188 domain-containing protein	0_refound_0	cds-bcCo53_000029	2_refound_41	3_refound_87	cds-bpSLO_000029	cds-bpuSUM_000031	cds-bt91E135_000029	cds-btBTE5EL_000029	cds-bvRMA01_000029
tuf	tuf	elongation factor Tu	cds-baBA2_000470	cds-bcCo53_000475	cds-bhDAH_000479	cds-bhYOR_000477	cds-bpSLO_000474	cds-bpuSUM_000478	cds-bt91E135_000474	cds-btBTE5EL_000475	cds-bvRMA01_000477
rplK	rplK	50S ribosomal protein L11	cds-baBA2_000376	cds-bcCo53_000383	cds-bhDAH_000385	cds-bhYOR_000383	cds-bpSLO_000381	cds-bpuSUM_000385	cds-bt91E135_000381	cds-btBTE5EL_000381	cds-bvRMA01_000383
group_1459		V-type ATP synthase subunit K	cds-baBA2_000087	cds-bcCo53_000088	cds-bhDAH_000089	cds-bhYOR_000088	cds-bpSLO_000087	cds-bpuSUM_000090	cds-bt91E135_000087	cds-btBTE5EL_000087	cds-bvRMA01_000087
nusB	nusB	transcription antitermination factor NusB	cds-baBA2_000104	cds-bcCo53_000105	cds-bhDAH_000106	cds-bhYOR_000105	cds-bpSLO_000104	cds-bpuSUM_000107	cds-bt91E135_000104	cds-btBTE5EL_000104	cds-bvRMA01_000104
rplO	rplO	50S ribosomal protein L15	cds-baBA2_000491	cds-bcCo53_000496	cds-bhDAH_000500	cds-bhYOR_000498	cds-bpSLO_000495	cds-bpuSUM_000499	cds-bt91E135_000495	cds-btBTE5EL_000496	cds-bvRMA01_000498
group_1455	ssb	single-stranded DNA-binding protein	cds-baBA2_000111	cds-bcCo53_000112	cds-bhDAH_000113	cds-bhYOR_000112	cds-bpSLO_000111	cds-bpuSUM_000114	cds-bt91E135_000111	cds-btBTE5EL_000111	cds-bvRMA01_000111
group_1454		LCP family protein	cds-baBA2_000781	cds-bcCo53_000788	cds-bhDAH_000798	cds-bhYOR_000794	cds-bpSLO_000792	cds-bpuSUM_000793	cds-bt91E135_000790	cds-btBTE5EL_000788	cds-bvRMA01_000793
group_1452		dicarboxylate/amino acid:cation symporter	cds-baBA2_000387	cds-bcCo53_000393	cds-bhDAH_000396	cds-bhYOR_000394	cds-bpSLO_000392	cds-bpuSUM_000396	cds-bt91E135_000392	cds-btBTE5EL_000392	cds-bvRMA01_000394
group_1450		hypothetical protein	cds-baBA2_000771	cds-bcCo53_000778	cds-bhDAH_000788	cds-bhYOR_000784	cds-bpSLO_000782	cds-bpuSUM_000783	cds-bt91E135_000780	cds-btBTE5EL_000778	cds-bvRMA01_000783
group_1449		response regulator	cds-baBA2_000666	cds-bcCo53_000672	cds-bhDAH_000681	cds-bhYOR_000676	cds-bpSLO_000673	cds-bpuSUM_000678	cds-bt91E135_000673	cds-btBTE5EL_000672	cds-bvRMA01_000676
group_1443		CAP domain-containing protein	cds-baBA2_000684	cds-bcCo53_000690	cds-bhDAH_000699	cds-bhYOR_000694	cds-bpSLO_000691	cds-bpuSUM_000696	cds-bt91E135_000691	cds-btBTE5EL_000690	cds-bvRMA01_000694
group_1442		thiolase family protein	cds-baBA2_000106	cds-bcCo53_000107	cds-bhDAH_000108	cds-bhYOR_000107	cds-bpSLO_000106	cds-bpuSUM_000109	cds-bt91E135_000106	cds-btBTE5EL_000106	cds-bvRMA01_000106
ybeY	ybeY	rRNA maturation RNase YbeY	cds-baBA2_000058	cds-bcCo53_000059	cds-bhDAH_000060	cds-bhYOR_000059	cds-bpSLO_000059	cds-bpuSUM_000061	cds-bt91E135_000059	cds-btBTE5EL_000059	cds-bvRMA01_000059
rplM	rplM	50S ribosomal protein L13	cds-baBA2_000326	cds-bcCo53_000334	cds-bhDAH_000335	cds-bhYOR_000333	cds-bpSLO_000331	cds-bpuSUM_000335	cds-bt91E135_000331	cds-btBTE5EL_000331	cds-bvRMA01_000333
cdd	cdd	cytidine deaminase	cds-baBA2_000611	cds-bcCo53_000617	cds-bhDAH_000625	cds-bhYOR_000621	cds-bpSLO_000619	cds-bpuSUM_000623	cds-bt91E135_000618	cds-btBTE5EL_000618	cds-bvRMA01_000621
smpB	smpB	SsrA-binding protein SmpB	cds-baBA2_000032	cds-bcCo53_000033	cds-bhDAH_000034	cds-bhYOR_000033	cds-bpSLO_000033	cds-bpuSUM_000035	cds-bt91E135_000033	cds-btBTE5EL_000033	cds-bvRMA01_000033
ftsZ	ftsZ	cell division protein FtsZ	cds-baBA2_000290	cds-bcCo53_000298	cds-bhDAH_000299	cds-bhYOR_000297	cds-bpSLO_000295	cds-bpuSUM_000299	cds-bt91E135_000295	cds-btBTE5EL_000295	cds-bvRMA01_000297
flgC	flgC	flagellar basal body rod protein FlgC	cds-baBA2_000284	cds-bcCo53_000292	cds-bhDAH_000293	cds-bhYOR_000291	cds-bpSLO_000289	cds-bpuSUM_000293	cds-bt91E135_000289	cds-btBTE5EL_000289	cds-bvRMA01_000291
group_1432		hypothetical protein	cds-baBA2_000547	cds-bcCo53_000554	cds-bhDAH_000558	cds-bhYOR_000556	cds-bpSLO_000553	cds-bpuSUM_000557	cds-bt91E135_000552	cds-btBTE5EL_000553	cds-bvRMA01_000555
group_1428		divergent PAP2 family protein	cds-baBA2_000068	cds-bcCo53_000069	cds-bhDAH_000070	cds-bhYOR_000069	cds-bpSLO_000069	cds-bpuSUM_000071	cds-bt91E135_000069	cds-btBTE5EL_000069	cds-bvRMA01_000069
rpsG	rpsG	30S ribosomal protein S7	cds-baBA2_000369	cds-bcCo53_000376	cds-bhDAH_000378	cds-bhYOR_000376	cds-bpSLO_000374	cds-bpuSUM_000378	cds-bt91E135_000374	cds-btBTE5EL_000374	cds-bvRMA01_000376
group_1422		S-ribosylhomocysteine lyase	cds-baBA2_000361	cds-bcCo53_000368	cds-bhDAH_000370	cds-bhYOR_000368	cds-bpSLO_000366	cds-bpuSUM_000370	cds-bt91E135_000366	cds-btBTE5EL_000366	cds-bvRMA01_000368
group_1418		rod shape-determining protein MreD	cds-baBA2_000712	cds-bcCo53_000720	cds-bhDAH_000729	cds-bhYOR_000724	cds-bpSLO_000721	5_refound_184	cds-bt91E135_000721	cds-btBTE5EL_000719	cds-bvRMA01_000724
nagA	nagA	N-acetylglucosamine-6-phosphate deacetylase	cds-baBA2_000145	cds-bcCo53_000146	cds-bhDAH_000148	cds-bhYOR_000146	cds-bpSLO_000145	cds-bpuSUM_000148	cds-bt91E135_000145	cds-btBTE5EL_000145	cds-bvRMA01_000146
group_1416		chemotaxis protein CheX	cds-baBA2_000665	cds-bcCo53_000671	cds-bhDAH_000680	cds-bhYOR_000675	cds-bpSLO_000672	cds-bpuSUM_000677	cds-bt91E135_000672	cds-btBTE5EL_000671	cds-bvRMA01_000675
group_1415		transcriptional regulator	cds-baBA2_000342	cds-bcCo53_000350	cds-bhDAH_000351	cds-bhYOR_000349	cds-bpSLO_000347	cds-bpuSUM_000351	cds-bt91E135_000347	cds-btBTE5EL_000347	cds-bvRMA01_000349
group_1414		CvpA family protein	cds-baBA2_000763	cds-bcCo53_000770	cds-bhDAH_000780	cds-bhYOR_000776	cds-bpSLO_000774	cds-bpuSUM_000775	cds-bt91E135_000772	cds-btBTE5EL_000770	cds-bvRMA01_000775
group_1411		chemotaxis protein CheD	cds-baBA2_000596	cds-bcCo53_000602	cds-bhDAH_000610	cds-bhYOR_000606	cds-bpSLO_000604	cds-bpuSUM_000608	cds-bt91E135_000603	cds-btBTE5EL_000603	cds-bvRMA01_000606
group_1410		ROK family protein	cds-baBA2_000687	cds-bcCo53_000693	cds-bhDAH_000702	cds-bhYOR_000697	cds-bpSLO_000694	cds-bpuSUM_000699	cds-bt91E135_000694	cds-btBTE5EL_000693	cds-bvRMA01_000697
group_1409		flagellar protein FlbF	cds-baBA2_000171	cds-bcCo53_000173	cds-bhDAH_000175	cds-bhYOR_000173	cds-bpSLO_000172	cds-bpuSUM_000175	cds-bt91E135_000172	cds-btBTE5EL_000172	cds-bvRMA01_000173
group_1408		50S ribosomal protein L9	cds-baBA2_000109	cds-bcCo53_000110	cds-bhDAH_000111	cds-bhYOR_000110	cds-bpSLO_000109	cds-bpuSUM_000112	cds-bt91E135_000109	cds-btBTE5EL_000109	cds-bvRMA01_000109
group_1407		TraB family protein	cds-baBA2_000400	cds-bcCo53_000405	cds-bhDAH_000408	cds-bhYOR_000406	cds-bpSLO_000404	cds-bpuSUM_000408	cds-bt91E135_000404	cds-btBTE5EL_000404	cds-bvRMA01_000406
group_1404		50S ribosomal protein L10	cds-baBA2_000374	cds-bcCo53_000381	cds-bhDAH_000383	cds-bhYOR_000381	cds-bpSLO_000379	cds-bpuSUM_000383	cds-bt91E135_000379	cds-btBTE5EL_000379	cds-bvRMA01_000381
rpsE	rpsE	30S ribosomal protein S5	cds-baBA2_000489	cds-bcCo53_000494	cds-bhDAH_000498	cds-bhYOR_000496	cds-bpSLO_000493	cds-bpuSUM_000497	cds-bt91E135_000493	cds-btBTE5EL_000494	cds-bvRMA01_000496
coaD	coaD	pantetheine-phosphate adenylyltransferase	cds-baBA2_000695	cds-bcCo53_000703	cds-bhDAH_000712	cds-bhYOR_000708	cds-bpSLO_000705	cds-bpuSUM_000708	cds-bt91E135_000704	cds-btBTE5EL_000703	cds-bvRMA01_000707
group_1403		hypothetical protein	cds-baBA2_000256	cds-bcCo53_000264	cds-bhDAH_000265	cds-bhYOR_000263	cds-bpSLO_000261	cds-bpuSUM_000265	cds-bt91E135_000261	cds-btBTE5EL_000261	cds-bvRMA01_000263
rimM	rimM	16S rRNA processing protein RimM	cds-baBA2_000691	cds-bcCo53_000697	cds-bhDAH_000706	cds-bhYOR_000701	cds-bpSLO_000698	cds-bpuSUM_000703	cds-bt91E135_000698	cds-btBTE5EL_000697	cds-bvRMA01_000701
group_1397		nucleoside-diphosphate kinase	cds-baBA2_000458	cds-bcCo53_000463	cds-bhDAH_000467	cds-bhYOR_000465	cds-bpSLO_000462	cds-bpuSUM_000466	cds-bt91E135_000462	cds-btBTE5EL_000463	cds-bvRMA01_000465
group_1396		STAS domain-containing protein	cds-baBA2_000797	cds-bcCo53_000804	cds-bhDAH_000814	cds-bhYOR_000810	cds-bpSLO_000808	cds-bpuSUM_000809	cds-bt91E135_000806	cds-btBTE5EL_000804	cds-bvRMA01_000809
group_1390		signal peptidase II	cds-baBA2_000465	cds-bcCo53_000470	cds-bhDAH_000474	cds-bhYOR_000472	cds-bpSLO_000469	cds-bpuSUM_000473	cds-bt91E135_000469	cds-btBTE5EL_000470	cds-bvRMA01_000472
group_1388		ribose-phosphate pyrophosphokinase	cds-baBA2_000536	cds-bcCo53_000543	cds-bhDAH_000547	cds-bhYOR_000545	cds-bpSLO_000542	cds-bpuSUM_000546	cds-bt91E135_000541	cds-btBTE5EL_000542	cds-bvRMA01_000544
group_1385		tyrosine--tRNA ligase	cds-baBA2_000354	cds-bcCo53_000361	cds-bhDAH_000363	cds-bhYOR_000361	cds-bpSLO_000359	cds-bpuSUM_000363	cds-bt91E135_000359	cds-btBTE5EL_000359	cds-bvRMA01_000361
group_1382		OmpH family outer membrane protein	cds-baBA2_000796	cds-bcCo53_000803	cds-bhDAH_000813	cds-bhYOR_000809	cds-bpSLO_000807	cds-bpuSUM_000808	cds-bt91E135_000805	cds-btBTE5EL_000803	cds-bvRMA01_000808
group_1381		transcriptional repressor	cds-baBA2_000641	cds-bcCo53_000647	cds-bhDAH_000656	cds-bhYOR_000651	cds-bpSLO_000649	cds-bpuSUM_000653	cds-bt91E135_000648	cds-btBTE5EL_000648	cds-bvRMA01_000651
group_1377		hydroxymethylglutaryl-CoA synthase	cds-baBA2_000677	cds-bcCo53_000683	cds-bhDAH_000692	cds-bhYOR_000687	cds-bpSLO_000684	cds-bpuSUM_000689	cds-bt91E135_000684	cds-btBTE5EL_000683	cds-bvRMA01_000687
cyaB	cyaB	class IV adenylate cyclase	cds-baBA2_000718	cds-bcCo53_000726	cds-bhDAH_000735	cds-bhYOR_000730	cds-bpSLO_000727	cds-bpuSUM_000729	cds-bt91E135_000727	cds-btBTE5EL_000725	cds-bvRMA01_000730
group_1366		acetate kinase	cds-baBA2_000616	cds-bcCo53_000622	cds-bhDAH_000630	cds-bhYOR_000626	cds-bpSLO_000624	cds-bpuSUM_000628	cds-bt91E135_000623	cds-btBTE5EL_000623	cds-bvRMA01_000626
group_1361		adenine phosphoribosyltransferase	cds-baBA2_000775	cds-bcCo53_000782	cds-bhDAH_000792	cds-bhYOR_000788	cds-bpSLO_000786	cds-bpuSUM_000787	cds-bt91E135_000784	cds-btBTE5EL_000782	cds-bvRMA01_000787
group_1360		chemotaxis protein CheW	cds-baBA2_000303	cds-bcCo53_000311	cds-bhDAH_000312	cds-bhYOR_000310	cds-bpSLO_000308	cds-bpuSUM_000312	cds-bt91E135_000308	cds-btBTE5EL_000308	cds-bvRMA01_000310
group_1354		flagellar basal body-associated FliL family protein	cds-baBA2_000270	cds-bcCo53_000278	cds-bhDAH_000279	cds-bhYOR_000277	cds-bpSLO_000275	cds-bpuSUM_000279	cds-bt91E135_000275	cds-btBTE5EL_000275	cds-bvRMA01_000277
group_1348		chemotaxis protein CheW	cds-baBA2_000556	cds-bcCo53_000564	cds-bhDAH_000568	cds-bhYOR_000566	cds-bpSLO_000563	cds-bpuSUM_000567	cds-bt91E135_000563	cds-btBTE5EL_000563	cds-bvRMA01_000566
group_1347		DUF2147 domain-containing protein	cds-baBA2_000774	cds-bcCo53_000781	cds-bhDAH_000791	cds-bhYOR_000787	cds-bpSLO_000785	cds-bpuSUM_000786	cds-bt91E135_000783	cds-btBTE5EL_000781	cds-bvRMA01_000786
group_1346		aminopeptidase	cds-baBA2_000067	cds-bcCo53_000068	cds-bhDAH_000069	cds-bhYOR_000068	cds-bpSLO_000068	cds-bpuSUM_000070	cds-bt91E135_000068	cds-btBTE5EL_000068	cds-bvRMA01_000068
group_1345		CCA tRNA nucleotidyltransferase	cds-baBA2_000699	cds-bcCo53_000707	cds-bhDAH_000716	cds-bhYOR_000712	cds-bpSLO_000709	cds-bpuSUM_000712	cds-bt91E135_000708	cds-btBTE5EL_000707	cds-bvRMA01_000711
ftsA	ftsA	cell division protein FtsA	cds-baBA2_000291	cds-bcCo53_000299	cds-bhDAH_000300	cds-bhYOR_000298	cds-bpSLO_000296	cds-bpuSUM_000300	cds-bt91E135_000296	cds-btBTE5EL_000296	cds-bvRMA01_000298
group_1341		HlyC/CorC family transporter	cds-baBA2_000193	cds-bcCo53_000195	cds-bhDAH_000196	cds-bhYOR_000195	cds-bpSLO_000194	cds-bpuSUM_000197	cds-bt91E135_000194	cds-btBTE5EL_000194	cds-bvRMA01_000195
group_1340		cytidylate kinase family protein	cds-baBA2_000820	cds-bcCo53_000827	cds-bhDAH_000837	cds-bhYOR_000834	cds-bpSLO_000831	cds-bpuSUM_000832	cds-bt91E135_000829	cds-btBTE5EL_000827	cds-bvRMA01_000832
rplF	rplF	50S ribosomal protein L6	cds-baBA2_000487	cds-bcCo53_000492	cds-bhDAH_000496	cds-bhYOR_000494	cds-bpSLO_000491	cds-bpuSUM_000495	cds-bt91E135_000491	cds-btBTE5EL_000492	cds-bvRMA01_000494
hslV	hslV	ATP-dependent protease subunit HslV	cds-baBA2_000287	cds-bcCo53_000295	cds-bhDAH_000296	cds-bhYOR_000294	cds-bpSLO_000292	cds-bpuSUM_000296	cds-bt91E135_000292	cds-btBTE5EL_000292	cds-bvRMA01_000294
group_1338		ABC transporter permease	cds-baBA2_000076	cds-bcCo53_000077	cds-bhDAH_000078	cds-bhYOR_000077	cds-bpSLO_000076	cds-bpuSUM_000079	cds-bt91E135_000076	cds-btBTE5EL_000076	cds-bvRMA01_000076
group_1329		chromosome replication/partitioning protein	cds-baBA2_000971	cds-bcCo53_001219	cds-bhDAH_001280	cds-bhYOR_001203	cds-bpSLO_001143	cds-bpuSUM_001547	cds-bt91E135_001190	cds-btBTE5EL_001200	cds-bvRMA01_001010
group_1328		DJ-1/PfpI family protein	cds-baBA2_000615	cds-bcCo53_000621	cds-bhDAH_000629	cds-bhYOR_000625	cds-bpSLO_000623	cds-bpuSUM_000627	cds-bt91E135_000622	cds-btBTE5EL_000622	cds-bvRMA01_000625
group_1327		DUF2764 family protein	cds-baBA2_000092	cds-bcCo53_000093	cds-bhDAH_000094	cds-bhYOR_000093	cds-bpSLO_000092	cds-bpuSUM_000095	cds-bt91E135_000092	cds-btBTE5EL_000092	cds-bvRMA01_000092
group_1326		ribonuclease HII	cds-baBA2_000044	cds-bcCo53_000045	cds-bhDAH_000046	cds-bhYOR_000045	cds-bpSLO_000045	cds-bpuSUM_000047	cds-bt91E135_000045	cds-btBTE5EL_000045	cds-bvRMA01_000045
group_1324		ABC transporter permease	cds-baBA2_000078	cds-bcCo53_000079	cds-bhDAH_000080	cds-bhYOR_000079	cds-bpSLO_000078	cds-bpuSUM_000081	cds-bt91E135_000078	cds-btBTE5EL_000078	cds-bvRMA01_000078
group_1321		serine hydroxymethyltransferase	cds-baBA2_000591	cds-bcCo53_000597	cds-bhDAH_000604	cds-bhYOR_000600	cds-bpSLO_000599	cds-bpuSUM_000603	cds-bt91E135_000598	cds-btBTE5EL_000598	cds-bvRMA01_000601
group_1320		50S ribosomal protein L25/general stress protein Ctc	cds-baBA2_000785	cds-bcCo53_000792	cds-bhDAH_000802	cds-bhYOR_000798	cds-bpSLO_000796	cds-bpuSUM_000797	cds-bt91E135_000794	cds-btBTE5EL_000792	cds-bvRMA01_000797
grpE	grpE	nucleotide exchange factor GrpE	cds-baBA2_000512	cds-bcCo53_000517	cds-bhDAH_000521	cds-bhYOR_000519	cds-bpSLO_000516	cds-bpuSUM_000520	cds-bt91E135_000516	cds-btBTE5EL_000517	cds-bvRMA01_000519
rplE	rplE	50S ribosomal protein L5	cds-baBA2_000484	cds-bcCo53_000489	cds-bhDAH_000493	cds-bhYOR_000491	cds-bpSLO_000488	cds-bpuSUM_000492	cds-bt91E135_000488	cds-btBTE5EL_000489	cds-bvRMA01_000491
group_1315		polymer-forming cytoskeletal protein	cds-baBA2_000234	cds-bcCo53_000242	cds-bhDAH_000243	cds-bhYOR_000241	cds-bpSLO_000239	cds-bpuSUM_000243	cds-bt91E135_000239	cds-btBTE5EL_000239	cds-bvRMA01_000241
group_1313		hypothetical protein	cds-baBA2_000503	cds-bcCo53_000508	cds-bhDAH_000512	cds-bhYOR_000510	cds-bpSLO_000507	cds-bpuSUM_000511	cds-bt91E135_000507	cds-btBTE5EL_000508	cds-bvRMA01_000510
group_1308		DNA-3-methyladenine glycosylase	cds-baBA2_000411	cds-bcCo53_000416	cds-bhDAH_000419	cds-bhYOR_000417	cds-bpSLO_000415	cds-bpuSUM_000419	cds-bt91E135_000415	cds-btBTE5EL_000415	cds-bvRMA01_000417
nusG	nusG	transcription termination/antitermination factor NusG	cds-baBA2_000377	cds-bcCo53_000384	cds-bhDAH_000386	cds-bhYOR_000384	cds-bpSLO_000382	cds-bpuSUM_000386	cds-bt91E135_000382	cds-btBTE5EL_000382	cds-bvRMA01_000384
frr	frr	ribosome recycling factor	cds-baBA2_000118	cds-bcCo53_000119	cds-bhDAH_000120	cds-bhYOR_000119	cds-bpSLO_000118	cds-bpuSUM_000121	cds-bt91E135_000118	cds-btBTE5EL_000118	cds-bvRMA01_000118
group_1302		M23 family metallopeptidase	cds-baBA2_000253	cds-bcCo53_000261	cds-bhDAH_000262	cds-bhYOR_000260	cds-bpSLO_000258	cds-bpuSUM_000262	cds-bt91E135_000258	cds-btBTE5EL_000258	cds-bvRMA01_000260
group_1295		cysteine desulfurase	cds-baBA2_000081	cds-bcCo53_000082	cds-bhDAH_000083	cds-bhYOR_000082	cds-bpSLO_000081	cds-bpuSUM_000084	cds-bt91E135_000081	cds-btBTE5EL_000081	cds-bvRMA01_000081
group_1292		M18 family aminopeptidase	cds-baBA2_000622	cds-bcCo53_000628	cds-bhDAH_000636	cds-bhYOR_000632	cds-bpSLO_000630	cds-bpuSUM_000634	cds-bt91E135_000629	cds-btBTE5EL_000629	cds-bvRMA01_000632
group_1283		hydroxymethylglutaryl-CoA reductase degradative	cds-baBA2_000679	cds-bcCo53_000685	cds-bhDAH_000694	cds-bhYOR_000689	cds-bpSLO_000686	cds-bpuSUM_000691	cds-bt91E135_000686	cds-btBTE5EL_000685	cds-bvRMA01_000689
group_1282		translation initiation factor IF-3	cds-baBA2_000181	cds-bcCo53_000183	cds-bhDAH_000185	cds-bhYOR_000183	cds-bpSLO_000182	cds-bpuSUM_000185	cds-bt91E135_000182	cds-btBTE5EL_000182	cds-bvRMA01_000183
serS	serS	serine--tRNA ligase	cds-baBA2_000218	cds-bcCo53_000221	cds-bhDAH_000222	cds-bhYOR_000220	cds-bpSLO_000219	cds-bpuSUM_000222	cds-bt91E135_000219	cds-btBTE5EL_000219	cds-bvRMA01_000220
group_1280		flagellar hook-associated protein 3	cds-baBA2_000173	cds-bcCo53_000175	cds-bhDAH_000177	cds-bhYOR_000175	cds-bpSLO_000174	cds-bpuSUM_000177	cds-bt91E135_000174	cds-btBTE5EL_000174	cds-bvRMA01_000175
group_1279		ComEC/Rec2 family competence protein	cds-baBA2_000581	cds-bcCo53_000587	cds-bhDAH_000594	cds-bhYOR_000590	cds-bpSLO_000589	cds-bpuSUM_000593	cds-bt91E135_000588	cds-btBTE5EL_000588	cds-bvRMA01_000591
group_1274		DUF226 domain-containing protein	cds-baBA2_000973	cds-bcCo53_001221	cds-bhDAH_001282	cds-bhYOR_001205	cds-bpSLO_001145	cds-bpuSUM_001549	cds-bt91E135_001192	cds-btBTE5EL_001202	cds-bvRMA01_001012
murA	murA	UDP-N-acetylglucosamine 1-carboxyvinyltransferase	cds-baBA2_000467	cds-bcCo53_000472	cds-bhDAH_000476	cds-bhYOR_000474	cds-bpSLO_000471	cds-bpuSUM_000475	cds-bt91E135_000471	cds-btBTE5EL_000472	cds-bvRMA01_000474
crr	crr	PTS glucose transporter subunit IIA	cds-baBA2_000551	cds-bcCo53_000558	cds-bhDAH_000562	cds-bhYOR_000560	cds-bpSLO_000557	cds-bpuSUM_000561	cds-bt91E135_000556	cds-btBTE5EL_000557	cds-bvRMA01_000559
group_1270		hypothetical protein	cds-baBA2_000071	1_refound_17	cds-bhDAH_000073	cds-bhYOR_000072	4_refound_136	cds-bpuSUM_000074	6_refound_215	7_refound_252	8_refound_303
nadD	nadD	nicotinate (nicotinamide) nucleotide adenylyltransferase	cds-baBA2_000780	cds-bcCo53_000787	cds-bhDAH_000797	cds-bhYOR_000793	cds-bpSLO_000791	cds-bpuSUM_000792	cds-bt91E135_000789	cds-btBTE5EL_000787	cds-bvRMA01_000792
group_1267		YggT family protein	cds-baBA2_000571	cds-bcCo53_000578	cds-bhDAH_000584	cds-bhYOR_000581	cds-bpSLO_000579	cds-bpuSUM_000583	cds-bt91E135_000578	cds-btBTE5EL_000578	cds-bvRMA01_000581
group_1264		adenylosuccinate synthase	cds-baBA2_000409	cds-bcCo53_000414	cds-bhDAH_000417	cds-bhYOR_000415	cds-bpSLO_000413	cds-bpuSUM_000417	cds-bt91E135_000413	cds-btBTE5EL_000413	cds-bvRMA01_000415
group_1258		hypothetical protein	cds-baBA2_000520	cds-bcCo53_000526	cds-bhDAH_000530	cds-bhYOR_000528	cds-bpSLO_000525	cds-bpuSUM_000529	cds-bt91E135_000524	cds-btBTE5EL_000525	cds-bvRMA01_000527
group_1256		YigZ family protein	cds-baBA2_000419	cds-bcCo53_000424	cds-bhDAH_000428	cds-bhYOR_000426	cds-bpSLO_000423	cds-bpuSUM_000427	cds-bt91E135_000423	cds-btBTE5EL_000424	cds-bvRMA01_000426
efp	efp	elongation factor P	cds-baBA2_000207	cds-bcCo53_000210	cds-bhDAH_000211	cds-bhYOR_000209	cds-bpSLO_000208	cds-bpuSUM_000211	cds-bt91E135_000208	cds-btBTE5EL_000208	cds-bvRMA01_000209
group_1251		LptF/LptG family permease	cds-baBA2_000808	cds-bcCo53_000815	cds-bhDAH_000825	cds-bhYOR_000822	cds-bpSLO_000819	cds-bpuSUM_000820	cds-bt91E135_000817	cds-btBTE5EL_000815	cds-bvRMA01_000820
group_1250		DUF735 family protein	cds-baBA2_000978	cds-bcCo53_001227	cds-bhDAH_001288	cds-bhYOR_001211	cds-bpSLO_001151	cds-bpuSUM_001555	cds-bt91E135_001198	cds-btBTE5EL_001208	cds-bvRMA01_001018
clpP	clpP	ATP-dependent Clp endopeptidase proteolytic subunit ClpP	cds-baBA2_000603	cds-bcCo53_000609	cds-bhDAH_000617	cds-bhYOR_000613	cds-bpSLO_000611	cds-bpuSUM_000615	cds-bt91E135_000610	cds-btBTE5EL_000610	cds-bvRMA01_000613
clpX	clpX	ATP-dependent protease ATP-binding subunit ClpX	cds-baBA2_000604	cds-bcCo53_000610	cds-bhDAH_000618	cds-bhYOR_000614	cds-bpSLO_000612	cds-bpuSUM_000616	cds-bt91E135_000611	cds-btBTE5EL_000611	cds-bvRMA01_000614
group_1242		hypothetical protein	cds-baBA2_000568	cds-bcCo53_000575	cds-bhDAH_000581	cds-bhYOR_000578	cds-bpSLO_000576	cds-bpuSUM_000580	cds-bt91E135_000575	cds-btBTE5EL_000575	cds-bvRMA01_000578
group_1241		tetratricopeptide repeat protein	cds-baBA2_000162	cds-bcCo53_000164	cds-bhDAH_000166	cds-bhYOR_000164	cds-bpSLO_000163	cds-bpuSUM_000166	cds-bt91E135_000163	cds-btBTE5EL_000163	cds-bvRMA01_000164
group_1236		ribonuclease H family protein	cds-baBA2_000842	cds-bcCo53_000848	cds-bhDAH_000858	cds-bhYOR_000855	cds-bpSLO_000853	cds-bpuSUM_000853	cds-bt91E135_000851	cds-btBTE5EL_000849	cds-bvRMA01_000853
group_1235		ATP-dependent Clp protease proteolytic subunit	cds-baBA2_000754	cds-bcCo53_000761	cds-bhDAH_000771	cds-bhYOR_000767	cds-bpSLO_000765	cds-bpuSUM_000766	cds-bt91E135_000763	cds-btBTE5EL_000761	cds-bvRMA01_000766
group_1234		phosphoribosyltransferase	cds-baBA2_000100	cds-bcCo53_000101	cds-bhDAH_000102	cds-bhYOR_000101	cds-bpSLO_000100	cds-bpuSUM_000103	cds-bt91E135_000100	cds-btBTE5EL_000100	cds-bvRMA01_000100
group_1233		hypothetical protein	cds-baBA2_000585	1_refound_21	cds-bhDAH_000598	cds-bhYOR_000594	cds-bpSLO_000593	cds-bpuSUM_000597	cds-bt91E135_000592	cds-btBTE5EL_000592	cds-bvRMA01_000595
group_1232		hypothetical protein	cds-baBA2_000343	cds-bcCo53_000351	cds-bhDAH_000352	cds-bhYOR_000350	cds-bpSLO_000348	cds-bpuSUM_000352	cds-bt91E135_000348	cds-btBTE5EL_000348	cds-bvRMA01_000350
group_1230		V-type ATP synthase subunit E	cds-baBA2_000093	cds-bcCo53_000094	cds-bhDAH_000095	cds-bhYOR_000094	cds-bpSLO_000093	cds-bpuSUM_000096	cds-bt91E135_000093	cds-btBTE5EL_000093	cds-bvRMA01_000093
secY	secY	preprotein translocase subunit SecY	cds-baBA2_000492	cds-bcCo53_000497	cds-bhDAH_000501	cds-bhYOR_000499	cds-bpSLO_000496	cds-bpuSUM_000500	cds-bt91E135_000496	cds-btBTE5EL_000497	cds-bvRMA01_000499
rdgB	rdgB	RdgB/HAM1 family non-canonical purine NTP pyrophosphatase	cds-baBA2_000236	cds-bcCo53_000244	cds-bhDAH_000245	cds-bhYOR_000243	cds-bpSLO_000241	cds-bpuSUM_000245	cds-bt91E135_000241	cds-btBTE5EL_000241	cds-bvRMA01_000243
eno	eno	phosphopyruvate hydratase	cds-baBA2_000324	cds-bcCo53_000332	cds-bhDAH_000333	cds-bhYOR_000331	cds-bpSLO_000329	cds-bpuSUM_000333	cds-bt91E135_000329	cds-btBTE5EL_000329	cds-bvRMA01_000331
group_1219		FliI/YscN family ATPase	cds-baBA2_000279	cds-bcCo53_000287	cds-bhDAH_000288	cds-bhYOR_000286	cds-bpSLO_000284	cds-bpuSUM_000288	cds-bt91E135_000284	cds-btBTE5EL_000284	cds-bvRMA01_000286
group_1213		deoxynucleoside kinase	cds-baBA2_000231		cds-bhDAH_000235	cds-bhYOR_000233	cds-bpSLO_000232	cds-bpuSUM_000235	cds-bt91E135_000232	cds-btBTE5EL_000232	cds-bvRMA01_000233
group_1206		DedA family protein	cds-baBA2_000239	cds-bcCo53_000247	cds-bhDAH_000248	cds-bhYOR_000246	cds-bpSLO_000244	cds-bpuSUM_000248	cds-bt91E135_000244	cds-btBTE5EL_000244	cds-bvRMA01_000246
der	der	ribosome biogenesis GTPase Der	cds-baBA2_000502	cds-bcCo53_000507	cds-bhDAH_000511	cds-bhYOR_000509	cds-bpSLO_000506	cds-bpuSUM_000510	cds-bt91E135_000506	cds-btBTE5EL_000507	cds-bvRMA01_000509
tilS	tilS	tRNA lysidine(34) synthetase TilS	cds-baBA2_000787	cds-bcCo53_000794	cds-bhDAH_000804	cds-bhYOR_000800	cds-bpSLO_000798	cds-bpuSUM_000799	cds-bt91E135_000796	cds-btBTE5EL_000794	cds-bvRMA01_000799
group_1204		Maf family protein	cds-baBA2_000121	cds-bcCo53_000122	cds-bhDAH_000123	cds-bhYOR_000122	cds-bpSLO_000121	cds-bpuSUM_000124	cds-bt91E135_000121	cds-btBTE5EL_000121	cds-bvRMA01_000121
group_1203		TrkH family potassium uptake protein	cds-baBA2_000719	cds-bcCo53_000727	cds-bhDAH_000736	cds-bhYOR_000731	cds-bpSLO_000728	cds-bpuSUM_000730	cds-bt91E135_000728	cds-btBTE5EL_000726	cds-bvRMA01_000731
group_1200		superoxide dismutase	cds-baBA2_000147	cds-bcCo53_000148	cds-bhDAH_000150	cds-bhYOR_000148	cds-bpSLO_000147	cds-bpuSUM_000150	cds-bt91E135_000147	cds-btBTE5EL_000147	cds-bvRMA01_000148
rodA	rodA	rod shape-determining protein RodA	cds-baBA2_000714	cds-bcCo53_000722	cds-bhDAH_000731	cds-bhYOR_000726	cds-bpSLO_000723	cds-bpuSUM_000725	cds-bt91E135_000723	cds-btBTE5EL_000721	cds-bvRMA01_000726
group_1194		flagellar protein	cds-baBA2_000277	cds-bcCo53_000285	cds-bhDAH_000286	cds-bhYOR_000284	cds-bpSLO_000282	cds-bpuSUM_000286	cds-bt91E135_000282	cds-btBTE5EL_000282	cds-bvRMA01_000284
group_1193		V-type ATP synthase subunit B	cds-baBA2_000090	cds-bcCo53_000091	cds-bhDAH_000092	cds-bhYOR_000091	cds-bpSLO_000090	cds-bpuSUM_000093	cds-bt91E135_000090	cds-btBTE5EL_000090	cds-bvRMA01_000090
group_1185		hypothetical protein	cds-baBA2_000792	cds-bcCo53_000799	cds-bhDAH_000809	cds-bhYOR_000805	cds-bpSLO_000803	cds-bpuSUM_000804	cds-bt91E135_000801	cds-btBTE5EL_000799	cds-bvRMA01_000804
group_1184		glucosaminidase domain-containing protein	cds-baBA2_000519	cds-bcCo53_000525	cds-bhDAH_000529	cds-bhYOR_000527	cds-bpSLO_000524	cds-bpuSUM_000528	cds-bt91E135_000523	cds-btBTE5EL_000524	cds-bvRMA01_000526
udk	udk	uridine kinase	cds-baBA2_000014	cds-bcCo53_000016	cds-bhDAH_000015	cds-bhYOR_000015	cds-bpSLO_000015	cds-bpuSUM_000017	cds-bt91E135_000015	cds-btBTE5EL_000015	cds-bvRMA01_000015
flgE	flgE	flagellar hook protein FlgE	cds-baBA2_000274	cds-bcCo53_000282	cds-bhDAH_000283	cds-bhYOR_000281	cds-bpSLO_000279	cds-bpuSUM_000283	cds-bt91E135_000279	cds-btBTE5EL_000279	cds-bvRMA01_000281
group_1175		CoA-disulfide reductase	cds-baBA2_000723	cds-bcCo53_000731	cds-bhDAH_000740	cds-bhYOR_000735	cds-bpSLO_000732	cds-bpuSUM_000734	cds-bt91E135_000732	cds-btBTE5EL_000730	cds-bvRMA01_000735
group_1173		copper homeostasis protein CutC	cds-baBA2_000833	cds-bcCo53_000840	cds-bhDAH_000850	cds-bhYOR_000847	cds-bpSLO_000844	cds-bpuSUM_000845	cds-bt91E135_000842	cds-btBTE5EL_000840	cds-bvRMA01_000845
rpsD	rpsD	30S ribosomal protein S4	cds-baBA2_000607	cds-bcCo53_000613	cds-bhDAH_000621	cds-bhYOR_000617	cds-bpSLO_000615	cds-bpuSUM_000619	cds-bt91E135_000614	cds-btBTE5EL_000614	cds-bvRMA01_000617
group_1171		glycine--tRNA ligase	cds-baBA2_000355	cds-bcCo53_000362	cds-bhDAH_000364	cds-bhYOR_000362	cds-bpSLO_000360	cds-bpuSUM_000364	cds-bt91E135_000360	cds-btBTE5EL_000360	cds-bvRMA01_000362
rplD	rplD	50S ribosomal protein L4	cds-baBA2_000473	cds-bcCo53_000478	cds-bhDAH_000482	cds-bhYOR_000480	cds-bpSLO_000477	cds-bpuSUM_000481	cds-bt91E135_000477	cds-btBTE5EL_000478	cds-bvRMA01_000480
rplC	rplC	50S ribosomal protein L3	cds-baBA2_000472	cds-bcCo53_000477	cds-bhDAH_000481	cds-bhYOR_000479	cds-bpSLO_000476	cds-bpuSUM_000480	cds-bt91E135_000476	cds-btBTE5EL_000477	cds-bvRMA01_000479
group_1164		adenylate kinase	cds-baBA2_000401	cds-bcCo53_000406	cds-bhDAH_000409	cds-bhYOR_000407	cds-bpSLO_000405	cds-bpuSUM_000409	cds-bt91E135_000405	cds-btBTE5EL_000405	cds-bvRMA01_000407
group_1160		Na+/H+ antiporter NhaC family protein	cds-baBA2_000632	cds-bcCo53_000638	cds-bhDAH_000647	cds-bhYOR_000642	cds-bpSLO_000640	cds-bpuSUM_000644	cds-bt91E135_000639	cds-btBTE5EL_000639	cds-bvRMA01_000642
group_1159		MATE family efflux transporter	cds-baBA2_000575	cds-bcCo53_000581	cds-bhDAH_000588	cds-bhYOR_000584	cds-bpSLO_000583	cds-bpuSUM_000587	cds-bt91E135_000582	cds-btBTE5EL_000582	cds-bvRMA01_000585
group_1158		endonuclease III	cds-baBA2_000742	cds-bcCo53_000749	cds-bhDAH_000760	cds-bhYOR_000756	cds-bpSLO_000752	cds-bpuSUM_000754	cds-bt91E135_000751	cds-btBTE5EL_000749	cds-bvRMA01_000754
group_1157		Sapep family Mn(2+)-dependent dipeptidase	cds-baBA2_000562	cds-bcCo53_000570	cds-bhDAH_000574	cds-bhYOR_000572	cds-bpSLO_000569	cds-bpuSUM_000573	cds-bt91E135_000569	cds-btBTE5EL_000569	cds-bvRMA01_000572
group_1156		hypothetical protein	cds-baBA2_000026	cds-bcCo53_000027	cds-bhDAH_000028	cds-bhYOR_000027	cds-bpSLO_000027	cds-bpuSUM_000029	cds-bt91E135_000027	cds-btBTE5EL_000027	cds-bvRMA01_000027
group_1143		ATP-dependent 6-phosphofructokinase	cds-baBA2_000722	cds-bcCo53_000730	cds-bhDAH_000739	cds-bhYOR_000734	cds-bpSLO_000731	cds-bpuSUM_000733	cds-bt91E135_000731	cds-btBTE5EL_000729	cds-bvRMA01_000734
ffh	ffh	signal recognition particle protein	cds-baBA2_000688	cds-bcCo53_000694	cds-bhDAH_000703	cds-bhYOR_000698	cds-bpSLO_000695	cds-bpuSUM_000700	cds-bt91E135_000695	cds-btBTE5EL_000694	cds-bvRMA01_000698
hslU	hslU	HslU--HslV peptidase ATPase subunit	cds-baBA2_000286	cds-bcCo53_000294	cds-bhDAH_000295	cds-bhYOR_000293	cds-bpSLO_000291	cds-bpuSUM_000295	cds-bt91E135_000291	cds-btBTE5EL_000291	cds-bvRMA01_000293
group_1124		RNA methyltransferase	cds-baBA2_000050	cds-bcCo53_000051	cds-bhDAH_000052	cds-bhYOR_000051	cds-bpSLO_000051	cds-bpuSUM_000053	cds-bt91E135_000051	cds-btBTE5EL_000051	cds-bvRMA01_000051
group_1122		outer membrane lipoprotein carrier protein LolA	cds-baBA2_000333	cds-bcCo53_000341	cds-bhDAH_000342	cds-bhYOR_000340	cds-bpSLO_000338	cds-bpuSUM_000342	cds-bt91E135_000338	cds-btBTE5EL_000338	cds-bvRMA01_000340
group_1116		HAD family hydrolase	cds-baBA2_000670	cds-bcCo53_000676	cds-bhDAH_000685	cds-bhYOR_000680	cds-bpSLO_000677	cds-bpuSUM_000682	cds-bt91E135_000677	cds-btBTE5EL_000676	cds-bvRMA01_000680
group_1115		hypothetical protein	cds-baBA2_000182	cds-bcCo53_000184	2_refound_39	cds-bhYOR_000184	cds-bpSLO_000183	cds-bpuSUM_000186	cds-bt91E135_000183	cds-btBTE5EL_000183	cds-bvRMA01_000184
murD	murD	UDP-N-acetylmuramoyl-L-alanine--D-glutamate ligase	cds-baBA2_000576	cds-bcCo53_000582	cds-bhDAH_000589	cds-bhYOR_000585	cds-bpSLO_000584	cds-bpuSUM_000588	cds-bt91E135_000583	cds-btBTE5EL_000583	cds-bvRMA01_000586
cmk	cmk	(d)CMP kinase	cds-baBA2_000125	cds-bcCo53_000126	cds-bhDAH_000128	cds-bhYOR_000126	cds-bpSLO_000125	cds-bpuSUM_000128	cds-bt91E135_000125	cds-btBTE5EL_000125	cds-bvRMA01_000126
group_1111		hypothetical protein	cds-baBA2_000107	cds-bcCo53_000108	cds-bhDAH_000109	cds-bhYOR_000108	cds-bpSLO_000107	cds-bpuSUM_000110	cds-bt91E135_000107	cds-btBTE5EL_000107	cds-bvRMA01_000107
ung	ung	uracil-DNA glycosylase	cds-baBA2_000051	cds-bcCo53_000052	cds-bhDAH_000053	cds-bhYOR_000052	cds-bpSLO_000052	cds-bpuSUM_000054	cds-bt91E135_000052	cds-btBTE5EL_000052	cds-bvRMA01_000052
phoU	phoU	phosphate signaling complex protein PhoU	cds-baBA2_000040	cds-bcCo53_000041	cds-bhDAH_000042	cds-bhYOR_000041	cds-bpSLO_000041	cds-bpuSUM_000043	cds-bt91E135_000041	cds-btBTE5EL_000041	cds-bvRMA01_000041
group_1108		50S ribosomal protein L1	cds-baBA2_000375	cds-bcCo53_000382	cds-bhDAH_000384	cds-bhYOR_000382	cds-bpSLO_000380	cds-bpuSUM_000384	cds-bt91E135_000380	cds-btBTE5EL_000380	cds-bvRMA01_000382
mgtE	mgtE	magnesium transporter	cds-baBA2_000363	cds-bcCo53_000370	cds-bhDAH_000372	cds-bhYOR_000370	cds-bpSLO_000368	cds-bpuSUM_000372	cds-bt91E135_000368	cds-btBTE5EL_000368	cds-bvRMA01_000370
group_1103		ABC transporter ATP-binding protein	cds-baBA2_000077	cds-bcCo53_000078	cds-bhDAH_000079	cds-bhYOR_000078	cds-bpSLO_000077	cds-bpuSUM_000080	cds-bt91E135_000077	cds-btBTE5EL_000077	cds-bvRMA01_000077
rsmI	rsmI	16S rRNA (cytidine(1402)-2'-O)-methyltransferase	cds-baBA2_000416	cds-bcCo53_000421	cds-bhDAH_000425	cds-bhYOR_000423	cds-bpSLO_000420	cds-bpuSUM_000424	cds-bt91E135_000420	cds-btBTE5EL_000421	cds-bvRMA01_000423
group_1099		FGGY-family carbohydrate kinase	cds-baBA2_000537	cds-bcCo53_000544	cds-bhDAH_000548	cds-bhYOR_000546	cds-bpSLO_000543	cds-bpuSUM_000547	cds-bt91E135_000542	cds-btBTE5EL_000543	cds-bvRMA01_000545
rpiA	rpiA	ribose 5-phosphate isomerase A	cds-baBA2_000651	cds-bcCo53_000657	cds-bhDAH_000666	cds-bhYOR_000661	cds-bpSLO_000659	cds-bpuSUM_000663	cds-bt91E135_000658	cds-btBTE5EL_000658	cds-bvRMA01_000661
group_1098		HAD family hydrolase	cds-baBA2_000504	cds-bcCo53_000509	cds-bhDAH_000513	cds-bhYOR_000511	cds-bpSLO_000508	cds-bpuSUM_000512	cds-bt91E135_000508	cds-btBTE5EL_000509	cds-bvRMA01_000511
group_1096		hypothetical protein	cds-baBA2_000289	cds-bcCo53_000297	cds-bhDAH_000298	cds-bhYOR_000296	cds-bpSLO_000294	cds-bpuSUM_000298	cds-bt91E135_000294	cds-btBTE5EL_000294	cds-bvRMA01_000296
group_1095		UMP kinase	cds-baBA2_000564	cds-bcCo53_000572	cds-bhDAH_000576	cds-bhYOR_000574	cds-bpSLO_000571	cds-bpuSUM_000575	cds-bt91E135_000571	cds-btBTE5EL_000571	cds-bvRMA01_000574
pgeF	pgeF	peptidoglycan editing factor PgeF	cds-baBA2_000463	cds-bcCo53_000468	cds-bhDAH_000472	cds-bhYOR_000470	cds-bpSLO_000467	cds-bpuSUM_000471	cds-bt91E135_000467	cds-btBTE5EL_000468	cds-bvRMA01_000470
group_1094		hemolysin III family protein	cds-baBA2_000114	cds-bcCo53_000115	cds-bhDAH_000116	cds-bhYOR_000115	cds-bpSLO_000114	cds-bpuSUM_000117	cds-bt91E135_000114	cds-btBTE5EL_000114	cds-bvRMA01_000114
group_1093		queuosine precursor transporter	cds-baBA2_000048	cds-bcCo53_000049	cds-bhDAH_000050	cds-bhYOR_000049	cds-bpSLO_000049	cds-bpuSUM_000051	cds-bt91E135_000049	cds-btBTE5EL_000049	cds-bvRMA01_000049
group_1090		histidine--tRNA ligase	cds-baBA2_000132	cds-bcCo53_000133	cds-bhDAH_000135	cds-bhYOR_000133	cds-bpSLO_000132	cds-bpuSUM_000135	cds-bt91E135_000132	cds-btBTE5EL_000132	cds-bvRMA01_000133
uppS	uppS	di-transpoly-cis-decaprenylcistransferase	cds-baBA2_000117	cds-bcCo53_000118	cds-bhDAH_000119	cds-bhYOR_000118	cds-bpSLO_000117	cds-bpuSUM_000120	cds-bt91E135_000117	cds-btBTE5EL_000117	cds-bvRMA01_000117
group_1087		Bax inhibitor-1/YccA family protein	cds-baBA2_000530	cds-bcCo53_000537	cds-bhDAH_000541	cds-bhYOR_000539	cds-bpSLO_000536	cds-bpuSUM_000540	cds-bt91E135_000535	cds-btBTE5EL_000536	cds-bvRMA01_000538
group_1086		VUT family protein	cds-baBA2_000049	cds-bcCo53_000050	cds-bhDAH_000051	cds-bhYOR_000050	cds-bpSLO_000050	cds-bpuSUM_000052	cds-bt91E135_000050	cds-btBTE5EL_000050	cds-bvRMA01_000050
group_1081		6-phosphogluconolactonase	cds-baBA2_000215	cds-bcCo53_000218	cds-bhDAH_000219	cds-bhYOR_000217	cds-bpSLO_000216	cds-bpuSUM_000219	cds-bt91E135_000216	cds-btBTE5EL_000216	cds-bvRMA01_000217
group_1078		CDP-alcohol phosphatidyltransferase family protein	cds-baBA2_000238	cds-bcCo53_000246	cds-bhDAH_000247	cds-bhYOR_000245	cds-bpSLO_000243	cds-bpuSUM_000247	cds-bt91E135_000243	cds-btBTE5EL_000243	cds-bvRMA01_000245
group_1073		aminopeptidase	cds-baBA2_000350	cds-bcCo53_000357	cds-bhDAH_000359	cds-bhYOR_000357	cds-bpSLO_000355	cds-bpuSUM_000359	cds-bt91E135_000355	cds-btBTE5EL_000355	cds-bvRMA01_000357
group_1064		tetratricopeptide repeat protein	cds-baBA2_000252	cds-bcCo53_000260	cds-bhDAH_000261	cds-bhYOR_000259	cds-bpSLO_000257	cds-bpuSUM_000261	cds-bt91E135_000257	cds-btBTE5EL_000257	cds-bvRMA01_000259
group_1063		5'-methylthioadenosine/adenosylhomocysteine nucleosidase	cds-baBA2_000359	cds-bcCo53_000366	cds-bhDAH_000368	cds-bhYOR_000366	cds-bpSLO_000364	cds-bpuSUM_000368	cds-bt91E135_000364	cds-btBTE5EL_000364	cds-bvRMA01_000366
trmD	trmD	tRNA (guanosine(37)-N1)-methyltransferase TrmD	cds-baBA2_000692	cds-bcCo53_000698	cds-bhDAH_000707	cds-bhYOR_000702	cds-bpSLO_000699	cds-bpuSUM_000704	cds-bt91E135_000699	cds-btBTE5EL_000698	cds-bvRMA01_000702
dnaB	dnaB	replicative DNA helicase	cds-baBA2_000108	cds-bcCo53_000109	cds-bhDAH_000110	cds-bhYOR_000109	cds-bpSLO_000108	cds-bpuSUM_000111	cds-bt91E135_000108	cds-btBTE5EL_000108	cds-bvRMA01_000108
group_1061		protein jag	cds-baBA2_000432	cds-bcCo53_000437	cds-bhDAH_000441	cds-bhYOR_000439	cds-bpSLO_000436	cds-bpuSUM_000440	cds-bt91E135_000436	cds-btBTE5EL_000437	cds-bvRMA01_000439
group_1060		16S rRNA (uracil(1498)-N(3))-methyltransferase	cds-baBA2_000060	cds-bcCo53_000061	cds-bhDAH_000062	cds-bhYOR_000061	cds-bpSLO_000061	cds-bpuSUM_000063	cds-bt91E135_000061	cds-btBTE5EL_000061	cds-bvRMA01_000061
asnS	asnS	asparagine--tRNA ligase	cds-baBA2_000098	cds-bcCo53_000099	cds-bhDAH_000100	cds-bhYOR_000099	cds-bpSLO_000098	cds-bpuSUM_000101	cds-bt91E135_000098	cds-btBTE5EL_000098	cds-bvRMA01_000098
gnd	gnd	decarboxylating NADP(+)-dependent phosphogluconate dehydrogenase	cds-baBA2_000553	cds-bcCo53_000560	cds-bhDAH_000564	cds-bhYOR_000562	cds-bpSLO_000559	cds-bpuSUM_000563	cds-bt91E135_000558	cds-btBTE5EL_000559	cds-bvRMA01_000561
rnc	rnc	ribonuclease III	cds-baBA2_000698	cds-bcCo53_000706	cds-bhDAH_000715	cds-bhYOR_000711	cds-bpSLO_000708	cds-bpuSUM_000711	cds-bt91E135_000707	cds-btBTE5EL_000706	cds-bvRMA01_000710
group_1053		YebC/PmpR family DNA-binding transcriptional regulator	cds-baBA2_000024	cds-bcCo53_000025	cds-bhDAH_000026	cds-bhYOR_000025	cds-bpSLO_000025	cds-bpuSUM_000027	cds-bt91E135_000025	cds-btBTE5EL_000025	cds-bvRMA01_000025
group_1051		ABC transporter permease subunit	cds-baBA2_000750	cds-bcCo53_000757	cds-bhDAH_000767	cds-bhYOR_000763	cds-bpSLO_000760	cds-bpuSUM_000762	cds-bt91E135_000759	cds-btBTE5EL_000757	cds-bvRMA01_000762
rlmB	rlmB	23S rRNA (guanosine(2251)-2'-O)-methyltransferase RlmB	cds-baBA2_000509	cds-bcCo53_000514	cds-bhDAH_000518	cds-bhYOR_000516	cds-bpSLO_000513	cds-bpuSUM_000517	cds-bt91E135_000513	cds-btBTE5EL_000514	cds-bvRMA01_000516
mnmE	mnmE	tRNA uridine-5-carboxymethylaminomethyl(34) synthesis GTPase MnmE	cds-baBA2_000170	cds-bcCo53_000172	cds-bhDAH_000174	cds-bhYOR_000172	cds-bpSLO_000171	cds-bpuSUM_000174	cds-bt91E135_000171	cds-btBTE5EL_000171	cds-bvRMA01_000172
truA	truA	tRNA pseudouridine(38-40) synthase TruA	cds-baBA2_000011	cds-bcCo53_000013	cds-bhDAH_000012	cds-bhYOR_000012	cds-bpSLO_000012	cds-bpuSUM_000014	cds-bt91E135_000012	cds-btBTE5EL_000012	cds-bvRMA01_000012
group_1044		FtsQ-type POTRA domain-containing protein	cds-baBA2_000292	cds-bcCo53_000300	cds-bhDAH_000301	cds-bhYOR_000299	cds-bpSLO_000297	cds-bpuSUM_000301	cds-bt91E135_000297	cds-btBTE5EL_000297	cds-bvRMA01_000299
group_1043		adenylosuccinate lyase	cds-baBA2_000410	cds-bcCo53_000415	cds-bhDAH_000418	cds-bhYOR_000416	cds-bpSLO_000414	cds-bpuSUM_000418	cds-bt91E135_000414	cds-btBTE5EL_000414	cds-bvRMA01_000416
group_1038		Nif3-like dinuclear metal center hexameric protein	cds-baBA2_000464	cds-bcCo53_000469	cds-bhDAH_000473	cds-bhYOR_000471	cds-bpSLO_000468	cds-bpuSUM_000472	cds-bt91E135_000468	cds-btBTE5EL_000469	cds-bvRMA01_000471
group_1037		UDP-N-acetylmuramate--L-alanine ligase	cds-baBA2_000818	cds-bcCo53_000825	cds-bhDAH_000835	cds-bhYOR_000832	cds-bpSLO_000829	cds-bpuSUM_000830	cds-bt91E135_000827	cds-btBTE5EL_000825	cds-bvRMA01_000830
gpmA	gpmA	23-diphosphoglycerate-dependent phosphoglycerate mutase	cds-baBA2_000652	cds-bcCo53_000658	cds-bhDAH_000667	cds-bhYOR_000662	cds-bpSLO_000660	cds-bpuSUM_000664	cds-bt91E135_000659	cds-btBTE5EL_000659	cds-bvRMA01_000662
group_1029		DnaJ domain-containing protein	cds-baBA2_000592	cds-bcCo53_000598	cds-bhDAH_000605	cds-bhYOR_000601	cds-bpSLO_000600	cds-bpuSUM_000604	cds-bt91E135_000599	cds-btBTE5EL_000599	cds-bvRMA01_000602
group_1024		ParA family protein	cds-baBA2_000420	cds-bcCo53_000425	cds-bhDAH_000429	cds-bhYOR_000427	cds-bpSLO_000424	cds-bpuSUM_000428	cds-bt91E135_000424	cds-btBTE5EL_000425	cds-bvRMA01_000427
map	map	type I methionyl aminopeptidase	cds-baBA2_000102	cds-bcCo53_000103	cds-bhDAH_000104	cds-bhYOR_000103	cds-bpSLO_000102	cds-bpuSUM_000105	cds-bt91E135_000102	cds-btBTE5EL_000102	cds-bvRMA01_000102
group_1018		cation:dicarboxylase symporter family transporter	cds-baBA2_000724	cds-bcCo53_000732	cds-bhDAH_000741	cds-bhYOR_000736	cds-bpSLO_000733	cds-bpuSUM_000735	cds-bt91E135_000733	cds-btBTE5EL_000731	cds-bvRMA01_000736
group_1017		ParA family protein	cds-baBA2_000972	cds-bcCo53_001220	cds-bhDAH_001281	cds-bhYOR_001204	cds-bpSLO_001144	cds-bpuSUM_001548	cds-bt91E135_001191	cds-btBTE5EL_001201	cds-bvRMA01_001011
group_1012		zinc ribbon domain-containing protein	cds-baBA2_000707	cds-bcCo53_000715	cds-bhDAH_000724	cds-bhYOR_000719	cds-bpSLO_000716	cds-bpuSUM_000719	cds-bt91E135_000716	cds-btBTE5EL_000714	cds-bvRMA01_000719
group_1011		MBL fold metallo-hydrolase	cds-baBA2_000521	cds-bcCo53_000527	cds-bhDAH_000531	cds-bhYOR_000529	cds-bpSLO_000526	cds-bpuSUM_000530	cds-bt91E135_000525	cds-btBTE5EL_000526	cds-bvRMA01_000528
group_1010		hypothetical protein	cds-baBA2_000300	cds-bcCo53_000308	cds-bhDAH_000309	cds-bhYOR_000307	cds-bpSLO_000305	cds-bpuSUM_000309	cds-bt91E135_000305	cds-btBTE5EL_000305	cds-bvRMA01_000307
xth	xth	exodeoxyribonuclease III	cds-baBA2_000522	cds-bcCo53_000528	cds-bhDAH_000532	cds-bhYOR_000530	cds-bpSLO_000527	cds-bpuSUM_000531	cds-bt91E135_000526	cds-btBTE5EL_000527	cds-bvRMA01_000529
panF	panF	sodium/pantothenate symporter	cds-baBA2_000815	cds-bcCo53_000822	cds-bhDAH_000832	cds-bhYOR_000829	cds-bpSLO_000826	cds-bpuSUM_000827	cds-bt91E135_000824	cds-btBTE5EL_000822	cds-bvRMA01_000827
group_1002		phosphate ABC transporter ATP-binding protein	cds-baBA2_000211	cds-bcCo53_000214	cds-bhDAH_000215	cds-bhYOR_000213	cds-bpSLO_000212	cds-bpuSUM_000215	cds-bt91E135_000212	cds-btBTE5EL_000212	cds-bvRMA01_000213
group_1000		triose-phosphate isomerase	cds-baBA2_000053	cds-bcCo53_000054	cds-bhDAH_000055	cds-bhYOR_000054	cds-bpSLO_000054	cds-bpuSUM_000056	cds-bt91E135_000054	cds-btBTE5EL_000054	cds-bvRMA01_000054
pepD	pepD	beta-Ala-His dipeptidase	cds-baBA2_000597	cds-bcCo53_000603	cds-bhDAH_000611	cds-bhYOR_000607	cds-bpSLO_000605	cds-bpuSUM_000609	cds-bt91E135_000604	cds-btBTE5EL_000604	cds-bvRMA01_000607
group_996		hypothetical protein	cds-baBA2_000364	cds-bcCo53_000371	cds-bhDAH_000373	cds-bhYOR_000371	cds-bpSLO_000369	cds-bpuSUM_000373	cds-bt91E135_000369	cds-btBTE5EL_000369	cds-bvRMA01_000371
group_989		GerMN domain-containing protein	cds-baBA2_000501	cds-bcCo53_000506	cds-bhDAH_000510	cds-bhYOR_000508	cds-bpSLO_000505	cds-bpuSUM_000509	cds-bt91E135_000505	cds-btBTE5EL_000506	cds-bvRMA01_000508
group_988		TIGR00159 family protein	cds-baBA2_000007	cds-bcCo53_000009	cds-bhDAH_000008	cds-bhYOR_000008	cds-bpSLO_000008	cds-bpuSUM_000010	cds-bt91E135_000008	cds-btBTE5EL_000008	cds-bvRMA01_000008
rpsB	rpsB	30S ribosomal protein S2	cds-baBA2_000120	cds-bcCo53_000121	cds-bhDAH_000122	cds-bhYOR_000121	cds-bpSLO_000120	cds-bpuSUM_000123	cds-bt91E135_000120	cds-btBTE5EL_000120	cds-bvRMA01_000120
fliP	fliP	flagellar type III secretion system pore protein FliP	cds-baBA2_000266	cds-bcCo53_000274	cds-bhDAH_000275	cds-bhYOR_000273	cds-bpSLO_000271	cds-bpuSUM_000275	cds-bt91E135_000271	cds-btBTE5EL_000271	cds-bvRMA01_000273
pyk	pyk	pyruvate kinase	cds-baBA2_000335	cds-bcCo53_000343	cds-bhDAH_000344	cds-bhYOR_000342	cds-bpSLO_000340	cds-bpuSUM_000344	cds-bt91E135_000340	cds-btBTE5EL_000340	cds-bvRMA01_000342
group_983		HlyC/CorC family transporter	cds-baBA2_000057	cds-bcCo53_000058	cds-bhDAH_000059	cds-bhYOR_000058	cds-bpSLO_000058	cds-bpuSUM_000060	cds-bt91E135_000058	cds-btBTE5EL_000058	cds-bvRMA01_000058
group_981		S41 family peptidase	cds-baBA2_000345	cds-bcCo53_000353	cds-bhDAH_000354	cds-bhYOR_000352	cds-bpSLO_000350	cds-bpuSUM_000354	cds-bt91E135_000350	cds-btBTE5EL_000350	cds-bvRMA01_000352
group_978		TrkA family potassium uptake protein	cds-baBA2_000720	cds-bcCo53_000728	cds-bhDAH_000737	cds-bhYOR_000732	cds-bpSLO_000729	cds-bpuSUM_000731	cds-bt91E135_000729	cds-btBTE5EL_000727	cds-bvRMA01_000732
group_977		ParB/RepB/Spo0J family partition protein	cds-baBA2_000422	cds-bcCo53_000427	cds-bhDAH_000431	cds-bhYOR_000429	cds-bpSLO_000426	cds-bpuSUM_000430	cds-bt91E135_000426	cds-btBTE5EL_000427	cds-bvRMA01_000429
group_973		PilZ domain-containing protein	cds-baBA2_000728	cds-bcCo53_000736	cds-bhDAH_000745	cds-bhYOR_000740	cds-bpSLO_000737	cds-bpuSUM_000739	cds-bt91E135_000737	cds-btBTE5EL_000735	cds-bvRMA01_000740
group_972		hypothetical protein	cds-baBA2_000327	cds-bcCo53_000335	cds-bhDAH_000336	cds-bhYOR_000334	cds-bpSLO_000332	cds-bpuSUM_000336	cds-bt91E135_000332	cds-btBTE5EL_000332	cds-bvRMA01_000334
group_971		motility protein A	cds-baBA2_000272	cds-bcCo53_000280	cds-bhDAH_000281	cds-bhYOR_000279	cds-bpSLO_000277	cds-bpuSUM_000281	cds-bt91E135_000277	cds-btBTE5EL_000277	cds-bvRMA01_000279
motB	motB	flagellar motor protein MotB	cds-baBA2_000271	cds-bcCo53_000279	cds-bhDAH_000280	cds-bhYOR_000278	cds-bpSLO_000276	cds-bpuSUM_000280	cds-bt91E135_000276	cds-btBTE5EL_000276	cds-bvRMA01_000278
group_970		glucose-6-phosphate dehydrogenase	cds-baBA2_000631	cds-bcCo53_000637	cds-bhDAH_000645	cds-bhYOR_000641	cds-bpSLO_000639	cds-bpuSUM_000643	cds-bt91E135_000638	cds-btBTE5EL_000638	cds-bvRMA01_000641
group_965		phosphodiester glycosidase family protein	cds-baBA2_000825	cds-bcCo53_000832	cds-bhDAH_000842	cds-bhYOR_000839	cds-bpSLO_000836	cds-bpuSUM_000837	cds-bt91E135_000834	cds-btBTE5EL_000832	cds-bvRMA01_000837
fliR	fliR	flagellar biosynthetic protein FliR	cds-baBA2_000264	cds-bcCo53_000272	cds-bhDAH_000273	cds-bhYOR_000271	cds-bpSLO_000269	cds-bpuSUM_000273	cds-bt91E135_000269	cds-btBTE5EL_000269	cds-bvRMA01_000271
group_962		ABC transporter permease	cds-baBA2_000634	cds-bcCo53_000640	cds-bhDAH_000649	cds-bhYOR_000644	cds-bpSLO_000642	cds-bpuSUM_000646	cds-bt91E135_000641	cds-btBTE5EL_000641	cds-bvRMA01_000644
group_961		TlyA family rRNA (cytidine-2'-O)-methyltransferase	cds-baBA2_000500	cds-bcCo53_000505	cds-bhDAH_000509	cds-bhYOR_000507	cds-bpSLO_000504	cds-bpuSUM_000508	cds-bt91E135_000504	cds-btBTE5EL_000505	cds-bvRMA01_000507
group_960		TIGR00282 family metallophosphoesterase	cds-baBA2_000499	cds-bcCo53_000504	cds-bhDAH_000508	cds-bhYOR_000506	cds-bpSLO_000503	cds-bpuSUM_000507	cds-bt91E135_000503	cds-btBTE5EL_000504	cds-bvRMA01_000506
lptB	lptB	LPS export ABC transporter ATP-binding protein	cds-baBA2_000462	cds-bcCo53_000467	cds-bhDAH_000471	cds-bhYOR_000469	cds-bpSLO_000466	cds-bpuSUM_000470	cds-bt91E135_000466	cds-btBTE5EL_000467	cds-bvRMA01_000469
group_958		nicotinate phosphoribosyltransferase	cds-baBA2_000630	cds-bcCo53_000636	cds-bhDAH_000644	cds-bhYOR_000640	cds-bpSLO_000638	cds-bpuSUM_000642	cds-bt91E135_000637	cds-btBTE5EL_000637	cds-bvRMA01_000640
group_955		cysteine--tRNA ligase	cds-baBA2_000589	cds-bcCo53_000595	cds-bhDAH_000602	cds-bhYOR_000598	cds-bpSLO_000597	cds-bpuSUM_000601	cds-bt91E135_000596	cds-btBTE5EL_000596	cds-bvRMA01_000599
group_953		pyridoxamine kinase	cds-baBA2_000765	cds-bcCo53_000772	cds-bhDAH_000782	cds-bhYOR_000778	cds-bpSLO_000776	cds-bpuSUM_000777	cds-bt91E135_000774	cds-btBTE5EL_000772	cds-bvRMA01_000777
group_952		M15 family metallopeptidase	cds-baBA2_000573	cds-bcCo53_000580	cds-bhDAH_000586	cds-bhYOR_000583	cds-bpSLO_000581	cds-bpuSUM_000585	cds-bt91E135_000580	cds-btBTE5EL_000580	cds-bvRMA01_000583
gatA	gatA	Asp-tRNA(Asn)/Glu-tRNA(Gln) amidotransferase subunit GatA	cds-baBA2_000329	cds-bcCo53_000337	cds-bhDAH_000338	cds-bhYOR_000336	cds-bpSLO_000334	cds-bpuSUM_000338	cds-bt91E135_000334	cds-btBTE5EL_000334	cds-bvRMA01_000336
flgG	flgG	flagellar basal-body rod protein FlgG	cds-baBA2_000772	cds-bcCo53_000779	cds-bhDAH_000789	cds-bhYOR_000785	cds-bpSLO_000783	cds-bpuSUM_000784	cds-bt91E135_000781	cds-btBTE5EL_000779	cds-bvRMA01_000784
group_949		TatD family hydrolase	cds-baBA2_000184	cds-bcCo53_000186	cds-bhDAH_000187	cds-bhYOR_000186	cds-bpSLO_000185	cds-bpuSUM_000188	cds-bt91E135_000185	cds-btBTE5EL_000185	cds-bvRMA01_000186
group_948		undecaprenyl-diphosphate phosphatase	cds-baBA2_000249	cds-bcCo53_000257	cds-bhDAH_000258	cds-bhYOR_000256	cds-bpSLO_000254	cds-bpuSUM_000258	cds-bt91E135_000254	cds-btBTE5EL_000254	cds-bvRMA01_000256
nusA	nusA	transcription termination/antitermination protein NusA	cds-baBA2_000801	cds-bcCo53_000808	cds-bhDAH_000818	cds-bhYOR_000814	cds-bpSLO_000812	cds-bpuSUM_000813	cds-bt91E135_000810	cds-btBTE5EL_000808	cds-bvRMA01_000813
group_938		ABC transporter permease	cds-baBA2_000635	cds-bcCo53_000641	cds-bhDAH_000650	cds-bhYOR_000645	cds-bpSLO_000643	cds-bpuSUM_000647	cds-bt91E135_000642	cds-btBTE5EL_000642	cds-bvRMA01_000645
group_937		RNA polymerase sigma factor RpoD/SigA	cds-baBA2_000768	cds-bcCo53_000775	cds-bhDAH_000785	cds-bhYOR_000781	cds-bpSLO_000779	cds-bpuSUM_000780	cds-bt91E135_000777	cds-btBTE5EL_000775	cds-bvRMA01_000780
group_936		glucosamine-6-phosphate deaminase	cds-baBA2_000146	cds-bcCo53_000147	cds-bhDAH_000149	cds-bhYOR_000147	cds-bpSLO_000146	cds-bpuSUM_000149	cds-bt91E135_000146	cds-btBTE5EL_000146	cds-bvRMA01_000147
dnaA	dnaA	chromosomal replication initiator protein DnaA	cds-baBA2_000425	cds-bcCo53_000430	cds-bhDAH_000434	cds-bhYOR_000432	cds-bpSLO_000429	cds-bpuSUM_000433	cds-bt91E135_000429	cds-btBTE5EL_000430	cds-bvRMA01_000432
group_921		TIGR02757 family protein	cds-baBA2_000518	cds-bcCo53_000524	cds-bhDAH_000528	cds-bhYOR_000526	cds-bpSLO_000523	cds-bpuSUM_000527	cds-bt91E135_000522	cds-btBTE5EL_000523	cds-bvRMA01_000525
gatB	gatB	Asp-tRNA(Asn)/Glu-tRNA(Gln) amidotransferase subunit GatB	cds-baBA2_000328	cds-bcCo53_000336	cds-bhDAH_000337	cds-bhYOR_000335	cds-bpSLO_000333	cds-bpuSUM_000337	cds-bt91E135_000333	cds-btBTE5EL_000333	cds-bvRMA01_000335
group_910		YmdB family metallophosphoesterase	cds-baBA2_000466	cds-bcCo53_000471	cds-bhDAH_000475	cds-bhYOR_000473	cds-bpSLO_000470	cds-bpuSUM_000474	cds-bt91E135_000470	cds-btBTE5EL_000471	cds-bvRMA01_000473
group_909		FAD-dependent thymidylate synthase	cds-baBA2_000941	cds-bcCo53_001168	cds-bhDAH_001219	cds-bhYOR_001143	cds-bpSLO_001096	cds-bpuSUM_001513	cds-bt91E135_001141	cds-btBTE5EL_001152	cds-bvRMA01_000971
group_906		ZIP family metal transporter	cds-baBA2_000212	cds-bcCo53_000215	cds-bhDAH_000216	cds-bhYOR_000214	cds-bpSLO_000213	cds-bpuSUM_000216	cds-bt91E135_000213	cds-btBTE5EL_000213	cds-bvRMA01_000214
rpsC	rpsC	30S ribosomal protein S3		cds-bcCo53_000483	cds-bhDAH_000487	cds-bhYOR_000485	cds-bpSLO_000482	cds-bpuSUM_000486	cds-bt91E135_000482	cds-btBTE5EL_000483	cds-bvRMA01_000485
group_890		UTP--glucose-1-phosphate uridylyltransferase	cds-baBA2_000199	cds-bcCo53_000201	cds-bhDAH_000202	cds-bhYOR_000201	cds-bpSLO_000200	cds-bpuSUM_000203	cds-bt91E135_000200	cds-btBTE5EL_000200	cds-bvRMA01_000201
rplB	rplB	50S ribosomal protein L2	cds-baBA2_000475	cds-bcCo53_000480	cds-bhDAH_000484	cds-bhYOR_000482	cds-bpSLO_000479	cds-bpuSUM_000483	cds-bt91E135_000479	cds-btBTE5EL_000480	cds-bvRMA01_000482
prmC	prmC	peptide chain release factor N(5)-glutamine methyltransferase	cds-baBA2_000187	cds-bcCo53_000189	cds-bhDAH_000190	cds-bhYOR_000189	cds-bpSLO_000188	cds-bpuSUM_000191	cds-bt91E135_000188	cds-btBTE5EL_000188	cds-bvRMA01_000189
group_888		NAD(+)/NADH kinase	cds-baBA2_000302	cds-bcCo53_000310	cds-bhDAH_000311	cds-bhYOR_000309	cds-bpSLO_000307	cds-bpuSUM_000311	cds-bt91E135_000307	cds-btBTE5EL_000307	cds-bvRMA01_000309
group_887		elongation factor Ts	cds-baBA2_000119	cds-bcCo53_000120	cds-bhDAH_000121	cds-bhYOR_000120	cds-bpSLO_000119	cds-bpuSUM_000122	cds-bt91E135_000119	cds-btBTE5EL_000119	cds-bvRMA01_000119
group_881		protein-glutamate O-methyltransferase	cds-baBA2_000039	cds-bcCo53_000040	cds-bhDAH_000041	cds-bhYOR_000040	cds-bpSLO_000040	cds-bpuSUM_000042	cds-bt91E135_000040	cds-btBTE5EL_000040	cds-bvRMA01_000040
mreC	mreC	rod shape-determining protein MreC	cds-baBA2_000711	cds-bcCo53_000719	cds-bhDAH_000728	cds-bhYOR_000723	cds-bpSLO_000720	cds-bpuSUM_000723	cds-bt91E135_000720	cds-btBTE5EL_000718	cds-bvRMA01_000723
ftsY	ftsY	signal recognition particle-docking protein FtsY	cds-baBA2_000074	cds-bcCo53_000075	cds-bhDAH_000076	cds-bhYOR_000075	cds-bpSLO_000074	cds-bpuSUM_000077	cds-bt91E135_000074	cds-btBTE5EL_000074	cds-bvRMA01_000074
group_877		J domain-containing protein	cds-baBA2_000649	cds-bcCo53_000655	cds-bhDAH_000664	cds-bhYOR_000659	cds-bpSLO_000657	cds-bpuSUM_000661	cds-bt91E135_000656	cds-btBTE5EL_000656	cds-bvRMA01_000659
truB	truB	tRNA pseudouridine(55) synthase TruB	cds-baBA2_000804	cds-bcCo53_000811	cds-bhDAH_000821	cds-bhYOR_000817	cds-bpSLO_000815	cds-bpuSUM_000816	cds-bt91E135_000813	cds-btBTE5EL_000811	cds-bvRMA01_000816
flgF	flgF	flagellar basal-body rod protein FlgF	cds-baBA2_000773	cds-bcCo53_000780	cds-bhDAH_000790	cds-bhYOR_000786	cds-bpSLO_000784	cds-bpuSUM_000785	cds-bt91E135_000782	cds-btBTE5EL_000780	cds-bvRMA01_000785
group_876		DUF2225 domain-containing protein	cds-baBA2_000010	cds-bcCo53_000012	cds-bhDAH_000011	cds-bhYOR_000011	cds-bpSLO_000011	cds-bpuSUM_000013	cds-bt91E135_000011	cds-btBTE5EL_000011	cds-bvRMA01_000011
group_873		hypothetical protein	cds-baBA2_000382	cds-bcCo53_000389	cds-bhDAH_000391	cds-bhYOR_000389	cds-bpSLO_000387	cds-bpuSUM_000391	cds-bt91E135_000387	cds-btBTE5EL_000387	cds-bvRMA01_000389
group_872		substrate-binding domain-containing protein	cds-baBA2_000208	cds-bcCo53_000211	cds-bhDAH_000212	cds-bhYOR_000210	cds-bpSLO_000209	cds-bpuSUM_000212	cds-bt91E135_000209	cds-btBTE5EL_000209	cds-bvRMA01_000210
ylqF	ylqF	ribosome biogenesis GTPase YlqF	cds-baBA2_000637	cds-bcCo53_000643	cds-bhDAH_000652	cds-bhYOR_000647	cds-bpSLO_000645	cds-bpuSUM_000649	cds-bt91E135_000644	cds-btBTE5EL_000644	cds-bvRMA01_000647
group_861		hypothetical protein	cds-baBA2_000669	cds-bcCo53_000675	cds-bhDAH_000684	cds-bhYOR_000679	cds-bpSLO_000676	cds-bpuSUM_000681	cds-bt91E135_000676	cds-btBTE5EL_000675	cds-bvRMA01_000679
group_860		YicC family protein	cds-baBA2_000819	cds-bcCo53_000826	cds-bhDAH_000836	cds-bhYOR_000833	cds-bpSLO_000830	cds-bpuSUM_000831	cds-bt91E135_000828	cds-btBTE5EL_000826	cds-bvRMA01_000831
group_857		xanthine dehydrogenase family protein subunit M	cds-baBA2_000548	cds-bcCo53_000555	cds-bhDAH_000559	cds-bhYOR_000557	cds-bpSLO_000554	cds-bpuSUM_000558	cds-bt91E135_000553	cds-btBTE5EL_000554	cds-bvRMA01_000556
era	era	GTPase Era	cds-baBA2_000654	cds-bcCo53_000660	cds-bhDAH_000669	cds-bhYOR_000664	cds-bpSLO_000662	cds-bpuSUM_000666	cds-bt91E135_000661	cds-btBTE5EL_000661	cds-bvRMA01_000664
group_845		DNA/RNA non-specific endonuclease	cds-baBA2_000395	cds-bcCo53_000400	cds-bhDAH_000403	cds-bhYOR_000401	cds-bpSLO_000399	cds-bpuSUM_000403	cds-bt91E135_000399	cds-btBTE5EL_000399	cds-bvRMA01_000401
group_844		ABC transporter ATP-binding protein	cds-baBA2_000321	cds-bcCo53_000329	cds-bhDAH_000330	cds-bhYOR_000328	cds-bpSLO_000326	cds-bpuSUM_000330	cds-bt91E135_000326	cds-btBTE5EL_000326	cds-bvRMA01_000328
group_840		DUF58 domain-containing protein	cds-baBA2_000166	cds-bcCo53_000168	cds-bhDAH_000170	cds-bhYOR_000168	cds-bpSLO_000167	cds-bpuSUM_000170	cds-bt91E135_000167	cds-btBTE5EL_000167	cds-bvRMA01_000168
group_836		M23 family metallopeptidase	cds-baBA2_000759	cds-bcCo53_000766	cds-bhDAH_000776	cds-bhYOR_000772	cds-bpSLO_000770	cds-bpuSUM_000771	cds-bt91E135_000768	cds-btBTE5EL_000766	cds-bvRMA01_000771
group_835		MinD/ParA family protein	cds-baBA2_000260	cds-bcCo53_000268	cds-bhDAH_000269	cds-bhYOR_000267	cds-bpSLO_000265	cds-bpuSUM_000269	cds-bt91E135_000265	cds-btBTE5EL_000265	cds-bvRMA01_000267
group_826		1-acyl-sn-glycerol-3-phosphate acyltransferase	cds-baBA2_000316	cds-bcCo53_000324	cds-bhDAH_000325	cds-bhYOR_000323	cds-bpSLO_000321	cds-bpuSUM_000325	cds-bt91E135_000321	cds-btBTE5EL_000321	cds-bvRMA01_000323
group_822		Cof-type HAD-IIB family hydrolase	cds-baBA2_000066	cds-bcCo53_000067	cds-bhDAH_000068	cds-bhYOR_000067	cds-bpSLO_000067	cds-bpuSUM_000069	cds-bt91E135_000067	cds-btBTE5EL_000067	cds-bvRMA01_000067
group_820		glycine betaine ABC transporter substrate-binding protein	cds-baBA2_000140	cds-bcCo53_000141	cds-bhDAH_000143	cds-bhYOR_000141	cds-bpSLO_000140	cds-bpuSUM_000143	cds-bt91E135_000140	cds-btBTE5EL_000140	cds-bvRMA01_000141
secF	secF	protein translocase subunit SecF	cds-baBA2_000647	cds-bcCo53_000653	cds-bhDAH_000662	cds-bhYOR_000657	cds-bpSLO_000655	cds-bpuSUM_000659	cds-bt91E135_000654	cds-btBTE5EL_000654	cds-bvRMA01_000657
group_819		ABC transporter permease subunit	cds-baBA2_000141	cds-bcCo53_000142	cds-bhDAH_000144	cds-bhYOR_000142	cds-bpSLO_000141	cds-bpuSUM_000144	cds-bt91E135_000141	cds-btBTE5EL_000141	cds-bvRMA01_000142
group_813		bifunctional 510-methylenetetrahydrofolate dehydrogenase/510-methenyltetrahydrofolate cyclohydrolase	cds-baBA2_000025	cds-bcCo53_000026	cds-bhDAH_000027	cds-bhYOR_000026	cds-bpSLO_000026	cds-bpuSUM_000028	cds-bt91E135_000026	cds-btBTE5EL_000026	cds-bvRMA01_000026
rsmH	rsmH	16S rRNA (cytosine(1402)-N(4))-methyltransferase RsmH	cds-baBA2_000297	cds-bcCo53_000305	cds-bhDAH_000306	cds-bhYOR_000304	cds-bpSLO_000302	cds-bpuSUM_000306	cds-bt91E135_000302	cds-btBTE5EL_000302	cds-bvRMA01_000304
pstC	pstC	phosphate ABC transporter permease subunit PstC	cds-baBA2_000209	cds-bcCo53_000212	cds-bhDAH_000213	cds-bhYOR_000211	cds-bpSLO_000210	cds-bpuSUM_000213	cds-bt91E135_000210	cds-btBTE5EL_000210	cds-bvRMA01_000211
miaA	miaA	tRNA (adenosine(37)-N6)-dimethylallyltransferase MiaA	cds-baBA2_000822	cds-bcCo53_000829	cds-bhDAH_000839	cds-bhYOR_000836	cds-bpSLO_000833	cds-bpuSUM_000834	cds-bt91E135_000831	cds-btBTE5EL_000829	cds-bvRMA01_000834
group_803		UDP-N-acetylmuramate dehydrogenase	cds-baBA2_000588	cds-bcCo53_000594	cds-bhDAH_000601	cds-bhYOR_000597	cds-bpSLO_000596	cds-bpuSUM_000600	cds-bt91E135_000595	cds-btBTE5EL_000595	cds-bvRMA01_000598
group_800		ABC transporter permease	cds-baBA2_000319	cds-bcCo53_000327	cds-bhDAH_000328	cds-bhYOR_000326	cds-bpSLO_000324	cds-bpuSUM_000328	cds-bt91E135_000324	cds-btBTE5EL_000324	cds-bvRMA01_000326
fliH	fliH	flagellar assembly protein FliH	cds-baBA2_000280	cds-bcCo53_000288	cds-bhDAH_000289	cds-bhYOR_000287	cds-bpSLO_000285	cds-bpuSUM_000289	cds-bt91E135_000285	cds-btBTE5EL_000285	cds-bvRMA01_000287
group_795		ABC transporter ATP-binding protein	cds-baBA2_000751	cds-bcCo53_000758	cds-bhDAH_000768	cds-bhYOR_000764	cds-bpSLO_000761	cds-bpuSUM_000763	cds-bt91E135_000760	cds-btBTE5EL_000758	cds-bvRMA01_000763
group_794		ABC transporter permease	cds-baBA2_000673	cds-bcCo53_000679	cds-bhDAH_000688	cds-bhYOR_000683	cds-bpSLO_000680	cds-bpuSUM_000685	cds-bt91E135_000680	cds-btBTE5EL_000679	cds-bvRMA01_000683
group_791		hypothetical protein	cds-baBA2_000957	cds-bcCo53_001185	cds-bhDAH_001236	cds-bhYOR_001160	cds-bpSLO_001113	cds-bpuSUM_001529	cds-bt91E135_001158	cds-btBTE5EL_001169	cds-bvRMA01_000988
group_783		PleD family two-component system response regulator	cds-baBA2_000403	cds-bcCo53_000408	cds-bhDAH_000411	cds-bhYOR_000409	cds-bpSLO_000407	cds-bpuSUM_000411	cds-bt91E135_000407	cds-btBTE5EL_000407	cds-bvRMA01_000409
group_782		ABC transporter permease	cds-baBA2_000308	cds-bcCo53_000316	cds-bhDAH_000317	cds-bhYOR_000315	cds-bpSLO_000313	cds-bpuSUM_000317	cds-bt91E135_000313	cds-btBTE5EL_000313	cds-bvRMA01_000315
hflK	hflK	FtsH protease activity modulator HflK	cds-baBA2_000194	cds-bcCo53_000196	cds-bhDAH_000197	cds-bhYOR_000196	cds-bpSLO_000195	cds-bpuSUM_000198	cds-bt91E135_000195	cds-btBTE5EL_000195	cds-bvRMA01_000196
group_776		M23 family metallopeptidase	cds-baBA2_000246	cds-bcCo53_000254	cds-bhDAH_000255	cds-bhYOR_000253	cds-bpSLO_000251	cds-bpuSUM_000255	cds-bt91E135_000251	cds-btBTE5EL_000251	cds-bvRMA01_000253
mvaD	mvaD	diphosphomevalonate decarboxylase	cds-baBA2_000680	cds-bcCo53_000686	cds-bhDAH_000695	cds-bhYOR_000690	cds-bpSLO_000687	cds-bpuSUM_000692	cds-bt91E135_000687	cds-btBTE5EL_000686	cds-bvRMA01_000690
arcC	arcC	carbamate kinase	cds-baBA2_000847	cds-bcCo53_000853	cds-bhDAH_000863	cds-bhYOR_000860	cds-bpSLO_000858	cds-bpuSUM_000858	cds-bt91E135_000856	cds-btBTE5EL_000854	cds-bvRMA01_000858
rsgA	rsgA	ribosome small subunit-dependent GTPase A	cds-baBA2_000096	cds-bcCo53_000097	cds-bhDAH_000098	cds-bhYOR_000097	cds-bpSLO_000096	cds-bpuSUM_000099	cds-bt91E135_000096	cds-btBTE5EL_000096	cds-bvRMA01_000096
dprA	dprA	DNA-protecting protein DprA	cds-baBA2_000288	cds-bcCo53_000296	cds-bhDAH_000297	cds-bhYOR_000295	cds-bpSLO_000293	cds-bpuSUM_000297	cds-bt91E135_000293	cds-btBTE5EL_000293	cds-bvRMA01_000295
group_769		tetratricopeptide repeat protein	cds-baBA2_000130	cds-bcCo53_000131	cds-bhDAH_000133	cds-bhYOR_000131	cds-bpSLO_000130	cds-bpuSUM_000133	cds-bt91E135_000130	cds-btBTE5EL_000130	cds-bvRMA01_000131
group_766		L-lactate dehydrogenase	cds-baBA2_000084	cds-bcCo53_000085	cds-bhDAH_000086	cds-bhYOR_000085	cds-bpSLO_000084	cds-bpuSUM_000087	cds-bt91E135_000084	cds-btBTE5EL_000084	cds-bvRMA01_000084
group_765		hypothetical protein	cds-baBA2_000817	cds-bcCo53_000824	cds-bhDAH_000834	cds-bhYOR_000831	cds-bpSLO_000828	cds-bpuSUM_000829	cds-bt91E135_000826	cds-btBTE5EL_000824	cds-bvRMA01_000829
group_761		ROK family protein	cds-baBA2_000832	cds-bcCo53_000839	cds-bhDAH_000849	cds-bhYOR_000846	cds-bpSLO_000843	cds-bpuSUM_000844	cds-bt91E135_000841	cds-btBTE5EL_000839	cds-bvRMA01_000844
group_759		ribonuclease Z	cds-baBA2_000752	cds-bcCo53_000759	cds-bhDAH_000769	cds-bhYOR_000765	cds-bpSLO_000762	cds-bpuSUM_000764	cds-bt91E135_000761	cds-btBTE5EL_000759	cds-bvRMA01_000764
group_758		hypothetical protein	cds-baBA2_000659	cds-bcCo53_000665	cds-bhDAH_000674	cds-bhYOR_000669	cds-bpSLO_000666	cds-bpuSUM_000671	cds-bt91E135_000666	cds-btBTE5EL_000665	cds-bvRMA01_000669
group_757		bifunctional oligoribonuclease/PAP phosphatase NrnA	cds-baBA2_000612	cds-bcCo53_000618	cds-bhDAH_000626	cds-bhYOR_000622	cds-bpSLO_000620	cds-bpuSUM_000624	cds-bt91E135_000619	cds-btBTE5EL_000619	cds-bvRMA01_000622
group_756		prolipoprotein diacylglyceryl transferase	cds-baBA2_000348	cds-bcCo53_000355	cds-bhDAH_000357	cds-bhYOR_000355	cds-bpSLO_000353	cds-bpuSUM_000357	cds-bt91E135_000353	cds-btBTE5EL_000353	cds-bvRMA01_000355
group_753		RluA family pseudouridine synthase	cds-baBA2_000816	cds-bcCo53_000823	cds-bhDAH_000833	cds-bhYOR_000830	cds-bpSLO_000827	cds-bpuSUM_000828	cds-bt91E135_000825	cds-btBTE5EL_000823	cds-bvRMA01_000828
group_751		hypothetical protein	cds-baBA2_000618	cds-bcCo53_000624	cds-bhDAH_000632	cds-bhYOR_000628	cds-bpSLO_000626	cds-bpuSUM_000630	cds-bt91E135_000625	cds-btBTE5EL_000625	cds-bvRMA01_000628
group_750		YitT family protein	cds-baBA2_000016	cds-bcCo53_000018	cds-bhDAH_000017	cds-bhYOR_000017	cds-bpSLO_000017	cds-bpuSUM_000019	cds-bt91E135_000017	cds-btBTE5EL_000017	cds-bvRMA01_000017
group_747		P-loop NTPase	cds-baBA2_000721	cds-bcCo53_000729	cds-bhDAH_000738	cds-bhYOR_000733	cds-bpSLO_000730	cds-bpuSUM_000732	cds-bt91E135_000730	cds-btBTE5EL_000728	cds-bvRMA01_000733
hflC	hflC	protease modulator HflC	cds-baBA2_000195	cds-bcCo53_000197	cds-bhDAH_000198	cds-bhYOR_000197	cds-bpSLO_000196	cds-bpuSUM_000199	cds-bt91E135_000196	cds-btBTE5EL_000196	cds-bvRMA01_000197
trxB	trxB	thioredoxin-disulfide reductase	cds-baBA2_000508	cds-bcCo53_000513	cds-bhDAH_000517	cds-bhYOR_000515	cds-bpSLO_000512	cds-bpuSUM_000516	cds-bt91E135_000512	cds-btBTE5EL_000513	cds-bvRMA01_000515
lepB	lepB	signal peptidase I	cds-baBA2_000030	cds-bcCo53_000031	cds-bhDAH_000032	cds-bhYOR_000031	cds-bpSLO_000031	cds-bpuSUM_000033	cds-bt91E135_000031	cds-btBTE5EL_000031	cds-bvRMA01_000031
group_733		alpha/beta hydrolase	cds-baBA2_000640	cds-bcCo53_000646	cds-bhDAH_000655	cds-bhYOR_000650	cds-bpSLO_000648	cds-bpuSUM_000652	cds-bt91E135_000647	cds-btBTE5EL_000647	cds-bvRMA01_000650
group_732		hypothetical protein	cds-baBA2_000086	cds-bcCo53_000087	cds-bhDAH_000088	cds-bhYOR_000087	cds-bpSLO_000086	cds-bpuSUM_000089	cds-bt91E135_000086	cds-btBTE5EL_000086	cds-bvRMA01_000086
group_725		VWA domain-containing protein	cds-baBA2_000163	cds-bcCo53_000165	cds-bhDAH_000167	cds-bhYOR_000165	cds-bpSLO_000164	cds-bpuSUM_000167	cds-bt91E135_000164	cds-btBTE5EL_000164	cds-bvRMA01_000165
group_724		ATP-binding cassette domain-containing protein	cds-baBA2_000322	cds-bcCo53_000330	cds-bhDAH_000331	cds-bhYOR_000329	cds-bpSLO_000327	cds-bpuSUM_000331	cds-bt91E135_000327	cds-btBTE5EL_000327	cds-bvRMA01_000329
group_721		MoxR family ATPase	cds-baBA2_000167	cds-bcCo53_000169	cds-bhDAH_000171	cds-bhYOR_000169	cds-bpSLO_000168	cds-bpuSUM_000171	cds-bt91E135_000168	cds-btBTE5EL_000168	cds-bvRMA01_000169
argF	argF	ornithine carbamoyltransferase	cds-baBA2_000845	cds-bcCo53_000851	cds-bhDAH_000861	cds-bhYOR_000858	cds-bpSLO_000856	cds-bpuSUM_000856	cds-bt91E135_000854	cds-btBTE5EL_000852	cds-bvRMA01_000856
group_719		tRNA-dihydrouridine synthase		cds-bcCo53_000740	cds-bhDAH_000751	cds-bhYOR_000747	cds-bpSLO_000743	cds-bpuSUM_000745	cds-bt91E135_000742	cds-btBTE5EL_000740	cds-bvRMA01_000745
group_717		N-acetylmuramoyl-L-alanine amidase	cds-baBA2_000660	cds-bcCo53_000666	cds-bhDAH_000675	cds-bhYOR_000670	cds-bpSLO_000667	cds-bpuSUM_000672	cds-bt91E135_000667	cds-btBTE5EL_000666	cds-bvRMA01_000670
group_709		VWA domain-containing protein	cds-baBA2_000164	cds-bcCo53_000166	cds-bhDAH_000168	cds-bhYOR_000166	cds-bpSLO_000165	cds-bpuSUM_000168	cds-bt91E135_000165	cds-btBTE5EL_000165	cds-bvRMA01_000166
group_706		YbbR-like domain-containing protein	cds-baBA2_000008	cds-bcCo53_000010	cds-bhDAH_000009	cds-bhYOR_000009	cds-bpSLO_000009	cds-bpuSUM_000011	cds-bt91E135_000009	cds-btBTE5EL_000009	cds-bvRMA01_000009
group_702		flagellin	cds-baBA2_000143	cds-bcCo53_000144	cds-bhDAH_000146	cds-bhYOR_000144	cds-bpSLO_000143	cds-bpuSUM_000146	cds-bt91E135_000143	cds-btBTE5EL_000143	cds-bvRMA01_000144
dusA	dusA	tRNA dihydrouridine(20/20a) synthase DusA	cds-baBA2_000217	cds-bcCo53_000220	cds-bhDAH_000221	cds-bhYOR_000219	cds-bpSLO_000218	cds-bpuSUM_000221	cds-bt91E135_000218	cds-btBTE5EL_000218
gap	gap	type I glyceraldehyde-3-phosphate dehydrogenase	cds-baBA2_000055	cds-bcCo53_000056	cds-bhDAH_000057	cds-bhYOR_000056	cds-bpSLO_000056	cds-bpuSUM_000058	cds-bt91E135_000056	cds-btBTE5EL_000056	cds-bvRMA01_000056
group_695		DUF4340 domain-containing protein	cds-baBA2_000748	cds-bcCo53_000755	cds-bhDAH_000765	cds-bhYOR_000761	cds-bpSLO_000758	cds-bpuSUM_000760	cds-bt91E135_000757	cds-btBTE5EL_000755	cds-bvRMA01_000760
group_692		peptidylprolyl isomerase	cds-baBA2_000105	cds-bcCo53_000106	cds-bhDAH_000107	cds-bhYOR_000106	cds-bpSLO_000105	cds-bpuSUM_000108	cds-bt91E135_000105	cds-btBTE5EL_000105	cds-bvRMA01_000105
tsaD	tsaD	tRNA (adenosine(37)-N6)-threonylcarbamoyltransferase complex transferase subunit TsaD	cds-baBA2_000766	cds-bcCo53_000773	cds-bhDAH_000783	cds-bhYOR_000779	cds-bpSLO_000777	cds-bpuSUM_000778	cds-bt91E135_000775	cds-btBTE5EL_000773	cds-bvRMA01_000778
group_675		tetratricopeptide repeat protein	cds-baBA2_000383	cds-bcCo53_000390	cds-bhDAH_000392	cds-bhYOR_000390	cds-bpSLO_000388	cds-bpuSUM_000392	cds-bt91E135_000388	cds-btBTE5EL_000388	cds-bvRMA01_000390
glpQ	glpQ	glycerophosphodiester phosphodiesterase	cds-baBA2_000232	cds-bcCo53_000239	cds-bhDAH_000240	cds-bhYOR_000238	cds-bpSLO_000236	cds-bpuSUM_000240	cds-bt91E135_000236	cds-btBTE5EL_000236	cds-bvRMA01_000238
group_668		M23 family metallopeptidase	cds-baBA2_000235	cds-bcCo53_000243	cds-bhDAH_000244	cds-bhYOR_000242	cds-bpSLO_000240	cds-bpuSUM_000244	cds-bt91E135_000240	cds-btBTE5EL_000240	cds-bvRMA01_000242
group_662		DNA-directed RNA polymerase subunit alpha	cds-baBA2_000496	cds-bcCo53_000501	cds-bhDAH_000505	cds-bhYOR_000503	cds-bpSLO_000500	cds-bpuSUM_000504	cds-bt91E135_000500	cds-btBTE5EL_000501	cds-bvRMA01_000503
mltG	mltG	endolytic transglycosylase MltG	cds-baBA2_000704	cds-bcCo53_000712	cds-bhDAH_000721	cds-bhYOR_000716	cds-bpSLO_000713	cds-bpuSUM_000716	cds-bt91E135_000713	cds-btBTE5EL_000711	cds-bvRMA01_000716
queA	queA	tRNA preQ1(34) S-adenosylmethionine ribosyltransferase-isomerase QueA	cds-baBA2_000020	cds-bcCo53_000022	cds-bhDAH_000021	cds-bhYOR_000021	cds-bpSLO_000021	cds-bpuSUM_000023	cds-bt91E135_000021	cds-btBTE5EL_000021	cds-bvRMA01_000021
fliG	fliG	flagellar motor switch protein FliG	cds-baBA2_000281	cds-bcCo53_000289	cds-bhDAH_000290	cds-bhYOR_000288	cds-bpSLO_000286	cds-bpuSUM_000290	cds-bt91E135_000286	cds-btBTE5EL_000286	cds-bvRMA01_000288
group_642		flagellar filament outer layer protein FlaA	cds-baBA2_000662	cds-bcCo53_000668	cds-bhDAH_000677	cds-bhYOR_000672	cds-bpSLO_000669	cds-bpuSUM_000674	cds-bt91E135_000669	cds-btBTE5EL_000668	cds-bvRMA01_000672
group_639		hypothetical protein	cds-baBA2_000762	cds-bcCo53_000769	cds-bhDAH_000779	cds-bhYOR_000775	cds-bpSLO_000773	cds-bpuSUM_000774	cds-bt91E135_000771	cds-btBTE5EL_000769	cds-bvRMA01_000774
group_638		BMP family ABC transporter substrate-binding protein	cds-baBA2_000310	cds-bcCo53_000318	cds-bhDAH_000319	cds-bhYOR_000317	cds-bpSLO_000315	cds-bpuSUM_000319	cds-bt91E135_000315	cds-btBTE5EL_000315	cds-bvRMA01_000317
group_626		hypothetical protein	cds-baBA2_000668	cds-bcCo53_000674	cds-bhDAH_000683	cds-bhYOR_000678	cds-bpSLO_000675	cds-bpuSUM_000680	cds-bt91E135_000675	cds-btBTE5EL_000674	cds-bvRMA01_000678
group_625		ABC transporter ATP-binding protein	cds-baBA2_000636	cds-bcCo53_000642	cds-bhDAH_000651	cds-bhYOR_000646	cds-bpSLO_000644	cds-bpuSUM_000648	cds-bt91E135_000643	cds-btBTE5EL_000643	cds-bvRMA01_000646
group_624		polyprenyl synthetase family protein	cds-baBA2_000305	cds-bcCo53_000313	cds-bhDAH_000314	cds-bhYOR_000312	cds-bpSLO_000310	cds-bpuSUM_000314	cds-bt91E135_000310	cds-btBTE5EL_000310	cds-bvRMA01_000312
group_615		rod shape-determining protein	cds-baBA2_000710	cds-bcCo53_000718	cds-bhDAH_000727	cds-bhYOR_000722	cds-bpSLO_000719	cds-bpuSUM_000722	cds-bt91E135_000719	cds-btBTE5EL_000717	cds-bvRMA01_000722
group_614		ABC transporter substrate-binding protein	cds-baBA2_000633	cds-bcCo53_000639	cds-bhDAH_000648	cds-bhYOR_000643	cds-bpSLO_000641	cds-bpuSUM_000645	cds-bt91E135_000640	cds-btBTE5EL_000640	cds-bvRMA01_000643
group_613		peptidoglycan bridge formation glycyltransferase FemA/FemB family protein	cds-baBA2_000577	cds-bcCo53_000583	cds-bhDAH_000590	cds-bhYOR_000586	cds-bpSLO_000585	cds-bpuSUM_000589	cds-bt91E135_000584	cds-btBTE5EL_000584	cds-bvRMA01_000587
group_604		NAD(P)H-dependent glycerol-3-phosphate dehydrogenase	cds-baBA2_000352	cds-bcCo53_000359	cds-bhDAH_000361	cds-bhYOR_000359	cds-bpSLO_000357	cds-bpuSUM_000361	cds-bt91E135_000357	cds-btBTE5EL_000357	cds-bvRMA01_000359
group_601		ABC transporter permease	cds-baBA2_000320	cds-bcCo53_000328	cds-bhDAH_000329	cds-bhYOR_000327	cds-bpSLO_000325	cds-bpuSUM_000329	cds-bt91E135_000325	cds-btBTE5EL_000325	cds-bvRMA01_000327
group_599		phospho-N-acetylmuramoyl-pentapeptide-transferase	cds-baBA2_000294	cds-bcCo53_000302	cds-bhDAH_000303	cds-bhYOR_000301	cds-bpSLO_000299	cds-bpuSUM_000303	cds-bt91E135_000299	cds-btBTE5EL_000299	cds-bvRMA01_000301
group_591		NAD-dependent epimerase/dehydratase family protein	cds-baBA2_000433	cds-bcCo53_000438	cds-bhDAH_000442	cds-bhYOR_000440	cds-bpSLO_000437	cds-bpuSUM_000441	cds-bt91E135_000437	cds-btBTE5EL_000438	cds-bvRMA01_000440
fliM	fliM	flagellar motor switch protein FliM	cds-baBA2_000269	cds-bcCo53_000277	cds-bhDAH_000278	cds-bhYOR_000276	cds-bpSLO_000274	cds-bpuSUM_000278	cds-bt91E135_000274	cds-btBTE5EL_000274	cds-bvRMA01_000276
ruvB	ruvB	Holliday junction branch migration DNA helicase RuvB	cds-baBA2_000021	cds-bcCo53_000023	cds-bhDAH_000022	cds-bhYOR_000022	cds-bpSLO_000022	cds-bpuSUM_000024	cds-bt91E135_000022	cds-btBTE5EL_000022	cds-bvRMA01_000022
prfB	prfB	peptide chain release factor 2			2_refound_42	cds-bhYOR_000073	4_refound_143	cds-bpuSUM_000075	6_refound_220	7_refound_259	8_refound_307
group_585		FAD-binding oxidoreductase	cds-baBA2_000753	cds-bcCo53_000760	cds-bhDAH_000770	cds-bhYOR_000766	cds-bpSLO_000763	cds-bpuSUM_000765	cds-bt91E135_000762	cds-btBTE5EL_000760	cds-bvRMA01_000765
fni	fni	type 2 isopentenyl-diphosphate Delta-isomerase	cds-baBA2_000678	cds-bcCo53_000684	cds-bhDAH_000693	cds-bhYOR_000688	cds-bpSLO_000685	cds-bpuSUM_000690	cds-bt91E135_000685	cds-btBTE5EL_000684	cds-bvRMA01_000688
mnmA	mnmA	tRNA 2-thiouridine(34) synthase MnmA	cds-baBA2_000676	cds-bcCo53_000682	cds-bhDAH_000691	cds-bhYOR_000686	cds-bpSLO_000683	cds-bpuSUM_000688	cds-bt91E135_000683	cds-btBTE5EL_000682	cds-bvRMA01_000686
group_578		glycosyltransferase family 2 protein	cds-baBA2_000565	cds-bcCo53_000573	cds-bhDAH_000577	cds-bhYOR_000575	cds-bpSLO_000572	cds-bpuSUM_000576	cds-bt91E135_000572	cds-btBTE5EL_000572	cds-bvRMA01_000575
group_568		DNA replication/repair protein RecF	cds-baBA2_000427	cds-bcCo53_000432	cds-bhDAH_000436	cds-bhYOR_000434	cds-bpSLO_000431	cds-bpuSUM_000435	cds-bt91E135_000431	cds-btBTE5EL_000432	cds-bvRMA01_000434
group_560		LptF/LptG family permease	cds-baBA2_000809	cds-bcCo53_000816	cds-bhDAH_000826	cds-bhYOR_000823	cds-bpSLO_000820	cds-bpuSUM_000821	cds-bt91E135_000818	cds-btBTE5EL_000816	cds-bvRMA01_000821
prfA	prfA	peptide chain release factor 1	cds-baBA2_000186	cds-bcCo53_000188	cds-bhDAH_000189	cds-bhYOR_000188	cds-bpSLO_000187	cds-bpuSUM_000190	cds-bt91E135_000187	cds-btBTE5EL_000187	cds-bvRMA01_000188
murG	murG	undecaprenyldiphospho-muramoylpentapeptide beta-N-acetylglucosaminyltransferase	cds-baBA2_000764	cds-bcCo53_000771	cds-bhDAH_000781	cds-bhYOR_000777	cds-bpSLO_000775	cds-bpuSUM_000776	cds-bt91E135_000773	cds-btBTE5EL_000771	cds-bvRMA01_000776
fbaA	fbaA	class II fructose-bisphosphate aldolase	cds-baBA2_000434	cds-bcCo53_000439	cds-bhDAH_000443	cds-bhYOR_000441	cds-bpSLO_000438	cds-bpuSUM_000442	cds-bt91E135_000438	cds-btBTE5EL_000439	cds-bvRMA01_000441
group_516		D-alanine--D-alanine ligase	cds-baBA2_000190	cds-bcCo53_000192	cds-bhDAH_000193	cds-bhYOR_000192	cds-bpSLO_000191	cds-bpuSUM_000194	cds-bt91E135_000191	cds-btBTE5EL_000191	cds-bvRMA01_000192
alr	alr	alanine racemase	cds-baBA2_000151	cds-bcCo53_000153	cds-bhDAH_000155	cds-bhYOR_000153	cds-bpSLO_000152	cds-bpuSUM_000155	cds-bt91E135_000152	cds-btBTE5EL_000152	cds-bvRMA01_000153
group_476		DUF226 domain-containing protein	0_refound_16	cds-bcCo53_001585	2_refound_81	cds-bhYOR_001295	cds-bpSLO_001408	cds-bpuSUM_001836	cds-bt91E135_001403	cds-btBTE5EL_001504	cds-bvRMA01_001224;cds-bvRMA01_001192
group_475		hypothetical protein	0_refound_13	cds-bcCo53_001583	cds-bhDAH_001484	cds-bhYOR_001293	cds-bpSLO_001406	cds-bpuSUM_001834	cds-bt91E135_001401	cds-btBTE5EL_001502	cds-bvRMA01_001190;cds-bvRMA01_001222
group_474		hypothetical protein	cds-baBA2_000899	cds-bcCo53_001576	cds-bhDAH_001477	cds-bhYOR_001286	cds-bpSLO_001399	cds-bpuSUM_001827	cds-bt91E135_001394	cds-btBTE5EL_001495	cds-bvRMA01_001183;cds-bvRMA01_001215
group_473		hypothetical protein	cds-baBA2_000896	cds-bcCo53_001573	cds-bhDAH_001474	cds-bhYOR_001283	cds-bpSLO_001396	cds-bpuSUM_001824	cds-bt91E135_001391	cds-btBTE5EL_001492	cds-bvRMA01_001180;cds-bvRMA01_001212
group_454		UTP--glucose-1-phosphate uridylyltransferase	cds-baBA2_000915;0_refound_14	1_refound_35	2_refound_77;cds-bhDAH_000867	cds-bhYOR_000867	cds-bpSLO_000864;cds-bpSLO_000003	cds-bpuSUM_001816	cds-bt91E135_001229;cds-bt91E135_000862;cds-bt91E135_001088;cds-bt91E135_000003	cds-btBTE5EL_001099;cds-btBTE5EL_000860	cds-bvRMA01_000003;cds-bvRMA01_000920;cds-bvRMA01_001042;cds-bvRMA01_000864
group_442		hypothetical protein	cds-baBA2_000903	cds-bcCo53_001581	cds-bhDAH_001482		cds-bpSLO_001404	cds-bpuSUM_001832	cds-bt91E135_001399	cds-btBTE5EL_001500	cds-bvRMA01_001188;cds-bvRMA01_001220
group_440		chromosome replication/partitioning protein	cds-baBA2_000909	cds-bcCo53_001587	cds-bhDAH_001488	cds-bhYOR_001297		cds-bpuSUM_001838	6_refound_248	7_refound_291	cds-bvRMA01_001194;cds-bvRMA01_001226
group_432		PTS transporter subunit EIIC	cds-baBA2_000901	cds-bcCo53_001579	cds-bhDAH_001480	cds-bhYOR_001289	cds-bpSLO_001402	cds-bpuSUM_001830	cds-bt91E135_001397	cds-btBTE5EL_001498	cds-bvRMA01_001218;cds-bvRMA01_001186
group_428		phosphoglucomutase	cds-baBA2_000916;cds-baBA2_000003		cds-bhDAH_000004;cds-bhDAH_000866	cds-bhYOR_000004;cds-bhYOR_000866	cds-bpSLO_000863;cds-bpSLO_001183;cds-bpSLO_000004	cds-bpuSUM_000006;cds-bpuSUM_001467;cds-bpuSUM_000863	cds-bt91E135_000004;cds-bt91E135_000861;cds-bt91E135_001089	cds-btBTE5EL_000004;cds-btBTE5EL_000859	cds-bvRMA01_000921;cds-bvRMA01_000004;cds-bvRMA01_000863;cds-bvRMA01_001041
group_427		ParA family protein		cds-bcCo53_001586		cds-bhYOR_001296	cds-bpSLO_001409	cds-bpuSUM_001837	cds-bt91E135_001404	cds-btBTE5EL_001505	cds-bvRMA01_001225;cds-bvRMA01_001193
group_426		Telomere resolvase ResT	cds-baBA2_000904	cds-bcCo53_001582	cds-bhDAH_001483	cds-bhYOR_001292	cds-bpSLO_001405	cds-bpuSUM_001833	cds-bt91E135_001400	cds-btBTE5EL_001501	cds-bvRMA01_001221;cds-bvRMA01_001189
group_425		acylphosphatase	cds-baBA2_000902	cds-bcCo53_001580	cds-bhDAH_001481	cds-bhYOR_001290	cds-bpSLO_001403	cds-bpuSUM_001831	cds-bt91E135_001398	cds-btBTE5EL_001499	cds-bvRMA01_001219;cds-bvRMA01_001187
group_424		ankyrin repeat domain-containing protein	cds-baBA2_000900	cds-bcCo53_001577	cds-bhDAH_001478	cds-bhYOR_001287	cds-bpSLO_001400	cds-bpuSUM_001828	cds-bt91E135_001395	cds-btBTE5EL_001496	cds-bvRMA01_001184;cds-bvRMA01_001216
group_422		ImmA/IrrE family metallo-endopeptidase	cds-baBA2_000898	cds-bcCo53_001575	cds-bhDAH_001476	cds-bhYOR_001285	cds-bpSLO_001398	cds-bpuSUM_001826	cds-bt91E135_001393	cds-btBTE5EL_001494	cds-bvRMA01_001182;cds-bvRMA01_001214
group_421		hypothetical protein	cds-baBA2_000897	cds-bcCo53_001574	cds-bhDAH_001475	cds-bhYOR_001284	cds-bpSLO_001397	cds-bpuSUM_001825	cds-bt91E135_001392	cds-btBTE5EL_001493	cds-bvRMA01_001181;cds-bvRMA01_001213
group_420		NCS2 family permease	cds-baBA2_000895	cds-bcCo53_001572	cds-bhDAH_001473	cds-bhYOR_001282	cds-bpSLO_001395	cds-bpuSUM_001823	cds-bt91E135_001390	cds-btBTE5EL_001491	cds-bvRMA01_001179;cds-bvRMA01_001211
group_419		5'-methylthioadenosine/adenosylhomocysteine nucleosidase	cds-baBA2_000893	cds-bcCo53_001569	cds-bhDAH_001470	cds-bhYOR_001279	cds-bpSLO_001392	cds-bpuSUM_001820	cds-bt91E135_001387	cds-btBTE5EL_001488	cds-bvRMA01_001208;cds-bvRMA01_001176
guaA	guaA;	glutamine-hydrolyzing GMP synthase;GMP synthase (glutamine-hydrolyzing)	cds-baBA2_000892;cds-baBA2_000912	cds-bcCo53_001568	cds-bhDAH_001469	cds-bhYOR_001278	cds-bpSLO_001391	cds-bpuSUM_001819	cds-bt91E135_001386	cds-btBTE5EL_001487	cds-bvRMA01_001207;cds-bvRMA01_001175
guaB	guaB	IMP dehydrogenase	cds-baBA2_000913;cds-baBA2_000891	cds-bcCo53_001567	cds-bhDAH_001468	cds-bhYOR_001277	cds-bpSLO_001390	cds-bpuSUM_001818	cds-bt91E135_001385	cds-btBTE5EL_001486	cds-bvRMA01_001206;cds-bvRMA01_001174
coaBC	coaBC	bifunctional phosphopantothenoylcysteine decarboxylase/phosphopantothenate--cysteine ligase CoaBC	cds-baBA2_000813	cds-bcCo53_000820	cds-bhDAH_000830	cds-bhYOR_000827	cds-bpSLO_000824	cds-bpuSUM_000825	cds-bt91E135_000822	cds-btBTE5EL_000820	cds-bvRMA01_000825
group_417		hypothetical protein	cds-baBA2_000006	cds-bcCo53_000008	cds-bhDAH_000007	cds-bhYOR_000863;cds-bhYOR_000007	cds-bpSLO_000007;cds-bpSLO_000860	cds-bpuSUM_000009;cds-bpuSUM_000860	cds-bt91E135_000858;cds-bt91E135_000007	cds-btBTE5EL_000856;cds-btBTE5EL_000007	cds-bvRMA01_000860;cds-bvRMA01_000007
group_416		AI-2E family transporter	cds-baBA2_000005	cds-bcCo53_000007	cds-bhDAH_000006	cds-bhYOR_000006;cds-bhYOR_000864	cds-bpSLO_000861;cds-bpSLO_000006	cds-bpuSUM_000861	cds-bt91E135_000859;cds-bt91E135_000006	cds-btBTE5EL_000006;cds-btBTE5EL_000857	cds-bvRMA01_000861;cds-bvRMA01_000006
trpS	trpS	tryptophan--tRNA ligase	cds-baBA2_000004	cds-bcCo53_000006	cds-bhDAH_000005	cds-bhYOR_000865;cds-bhYOR_000005	cds-bpSLO_000862;cds-bpSLO_000005	cds-bpuSUM_000007;cds-bpuSUM_000862	cds-bt91E135_000005;cds-bt91E135_000860	cds-btBTE5EL_000005;cds-btBTE5EL_000858	cds-bvRMA01_000005;cds-bvRMA01_000862
group_414		hypothetical protein	cds-baBA2_000906	cds-bcCo53_001584	cds-bhDAH_001485	cds-bhYOR_001294	cds-bpSLO_001407	cds-bpuSUM_001835	cds-bt91E135_001402	cds-btBTE5EL_001503	cds-bvRMA01_001191;cds-bvRMA01_001223
group_409		glycoside hydrolase family 3 protein	cds-baBA2_000914;cds-baBA2_000001	cds-bcCo53_001114	cds-bhDAH_000002;cds-bhDAH_000868	cds-bhYOR_000002	cds-bpSLO_000865;cds-bpSLO_000002;cds-bpSLO_001185	cds-bpuSUM_001815;cds-bpuSUM_001566	cds-bt91E135_000863;cds-bt91E135_001230;cds-bt91E135_000002;cds-bt91E135_001382	cds-btBTE5EL_001242;cds-btBTE5EL_000861;cds-btBTE5EL_000002;cds-btBTE5EL_001098;cds-btBTE5EL_001483	cds-bvRMA01_000919;cds-bvRMA01_001203;cds-bvRMA01_000002;cds-bvRMA01_001171;cds-bvRMA01_001043
group_383		DUF1073 domain-containing protein	cds-baBA2_000960	cds-bcCo53_001188	cds-bhDAH_001239	cds-bhYOR_001163	cds-bpSLO_001116	cds-bpuSUM_001532	cds-bt91E135_001161	cds-btBTE5EL_001172	cds-bvRMA01_000991
arcA	arcA	arginine deiminase	cds-baBA2_000844	cds-bcCo53_000850	cds-bhDAH_000860	cds-bhYOR_000857	cds-bpSLO_000855	cds-bpuSUM_000855	cds-bt91E135_000853	cds-btBTE5EL_000851	cds-bvRMA01_000855
group_248		PBSX family phage terminase large subunit	cds-baBA2_000969	cds-bcCo53_001217	cds-bhDAH_001278	cds-bhYOR_001201	cds-bpSLO_001141	cds-bpuSUM_001545	cds-bt91E135_001188	cds-btBTE5EL_001198	cds-bvRMA01_001008
group_229		sigma-54-dependent Fis family transcriptional regulator	cds-baBA2_000760	cds-bcCo53_000767	cds-bhDAH_000777	cds-bhYOR_000773	cds-bpSLO_000771	cds-bpuSUM_000772	cds-bt91E135_000769	cds-btBTE5EL_000767	cds-bvRMA01_000772
group_195		YfcC family protein	cds-baBA2_000846	cds-bcCo53_000852	cds-bhDAH_000862	cds-bhYOR_000859	cds-bpSLO_000857	cds-bpuSUM_000857	cds-bt91E135_000855	cds-btBTE5EL_000853	cds-bvRMA01_000857
group_180		PTS transporter subunit EIIC	cds-baBA2_000827	cds-bcCo53_000834	cds-bhDAH_000844	cds-bhYOR_000841	cds-bpSLO_000838	cds-bpuSUM_000839	cds-bt91E135_000836	cds-btBTE5EL_000834	cds-bvRMA01_000839
group_154		sugar ABC transporter ATP-binding protein	cds-baBA2_000309	cds-bcCo53_000317	cds-bhDAH_000318	cds-bhYOR_000316	cds-bpSLO_000314	cds-bpuSUM_000318	cds-bt91E135_000314	cds-btBTE5EL_000314	cds-bvRMA01_000316
group_150		proline--tRNA ligase	cds-baBA2_000388	cds-bcCo53_000394	cds-bhDAH_000397	cds-bhYOR_000395	cds-bpSLO_000393	cds-bpuSUM_000397	cds-bt91E135_000393	cds-btBTE5EL_000393	cds-bvRMA01_000395
group_147		SUMF1/EgtB/PvdO family nonheme iron enzyme	cds-baBA2_000031	cds-bcCo53_000032	cds-bhDAH_000033	cds-bhYOR_000032	cds-bpSLO_000032	cds-bpuSUM_000034	cds-bt91E135_000032	cds-btBTE5EL_000032	cds-bvRMA01_000032
group_146		hypothetical protein	cds-baBA2_000069	cds-bcCo53_000070	cds-bhDAH_000071	cds-bhYOR_000070	cds-bpSLO_000070	cds-bpuSUM_000072	cds-bt91E135_000070	cds-btBTE5EL_000070	cds-bvRMA01_000070
group_139		lactate permease LctP family transporter	cds-baBA2_000594	cds-bcCo53_000600	cds-bhDAH_000607	cds-bhYOR_000603	cds-bpSLO_000602	cds-bpuSUM_000606	cds-bt91E135_000601	cds-btBTE5EL_000601	cds-bvRMA01_000604
group_138		Gldg family protein	cds-baBA2_000749	cds-bcCo53_000756	cds-bhDAH_000766	cds-bhYOR_000762	cds-bpSLO_000759	cds-bpuSUM_000761	cds-bt91E135_000758	cds-btBTE5EL_000756	cds-bvRMA01_000761
group_133		Hsp70 family protein	cds-baBA2_000255	cds-bcCo53_000263	cds-bhDAH_000264	cds-bhYOR_000262	cds-bpSLO_000260	cds-bpuSUM_000264	cds-bt91E135_000260	cds-btBTE5EL_000260	cds-bvRMA01_000262
group_132		fibronectin type III domain-containing protein	cds-baBA2_000447	cds-bcCo53_000452	cds-bhDAH_000456	cds-bhYOR_000454	cds-bpSLO_000451	cds-bpuSUM_000455	cds-bt91E135_000451	cds-btBTE5EL_000452	cds-bvRMA01_000454
group_130		UDP-N-acetylmuramoyl-L-alanyl-D-glutamate--26-diaminopimelate ligase	cds-baBA2_000191	cds-bcCo53_000193	cds-bhDAH_000194	cds-bhYOR_000193	cds-bpSLO_000192	cds-bpuSUM_000195	cds-bt91E135_000192	cds-btBTE5EL_000192	cds-bvRMA01_000193
group_128		YifB family Mg chelatase-like AAA ATPase	cds-baBA2_000083	cds-bcCo53_000084	cds-bhDAH_000085	cds-bhYOR_000084	cds-bpSLO_000083	cds-bpuSUM_000086	cds-bt91E135_000083	cds-btBTE5EL_000083	cds-bvRMA01_000083
rny	rny	ribonuclease Y	cds-baBA2_000498	cds-bcCo53_000503	cds-bhDAH_000507	cds-bhYOR_000505	cds-bpSLO_000502	cds-bpuSUM_000506	cds-bt91E135_000502	cds-btBTE5EL_000503	cds-bvRMA01_000505
pstA	pstA	phosphate ABC transporter permease PstA	cds-baBA2_000210	cds-bcCo53_000213	cds-bhDAH_000214	cds-bhYOR_000212	cds-bpSLO_000211	cds-bpuSUM_000214	cds-bt91E135_000211	cds-btBTE5EL_000211	cds-bvRMA01_000212
group_125		PTS transporter subunit EIIC	cds-baBA2_000639	cds-bcCo53_000645	cds-bhDAH_000654	cds-bhYOR_000649	cds-bpSLO_000647	cds-bpuSUM_000651	cds-bt91E135_000646	cds-btBTE5EL_000646	cds-bvRMA01_000649
group_124		phenylalanine--tRNA ligase subunit alpha	cds-baBA2_000506	cds-bcCo53_000511	cds-bhDAH_000515	cds-bhYOR_000513	cds-bpSLO_000510	cds-bpuSUM_000514	cds-bt91E135_000510	cds-btBTE5EL_000511	cds-bvRMA01_000513
rho	rho	transcription termination factor Rho	cds-baBA2_000222	cds-bcCo53_000225	cds-bhDAH_000226	cds-bhYOR_000224	cds-bpSLO_000223	cds-bpuSUM_000226	cds-bt91E135_000223	cds-btBTE5EL_000223	cds-bvRMA01_000224
group_120		hypothetical protein	cds-baBA2_000197	cds-bcCo53_000199	cds-bhDAH_000200	cds-bhYOR_000199	cds-bpSLO_000198	cds-bpuSUM_000201	cds-bt91E135_000198	cds-btBTE5EL_000198	cds-bvRMA01_000199
group_116		hypothetical protein	cds-baBA2_000338	cds-bcCo53_000346	cds-bhDAH_000347	cds-bhYOR_000345	cds-bpSLO_000343	cds-bpuSUM_000347	cds-bt91E135_000343	cds-btBTE5EL_000343	cds-bvRMA01_000345
lysS	lysS	lysine--tRNA ligase	cds-baBA2_000653	cds-bcCo53_000659	cds-bhDAH_000668	cds-bhYOR_000663	cds-bpSLO_000661	cds-bpuSUM_000665	cds-bt91E135_000660	cds-btBTE5EL_000660	cds-bvRMA01_000663
nadE	nadE	NAD(+) synthase	cds-baBA2_000513	cds-bcCo53_000519	cds-bhDAH_000523	cds-bhYOR_000521	cds-bpSLO_000518	cds-bpuSUM_000522	cds-bt91E135_000517	cds-btBTE5EL_000518	cds-bvRMA01_000520
lnt	lnt	apolipoprotein N-acyltransferase	cds-baBA2_000229	cds-bcCo53_000232	cds-bhDAH_000233	cds-bhYOR_000231	cds-bpSLO_000230	cds-bpuSUM_000233	cds-bt91E135_000230	cds-btBTE5EL_000230	cds-bvRMA01_000231
group_113		glucose-6-phosphate isomerase	cds-baBA2_000725	cds-bcCo53_000733	cds-bhDAH_000742	cds-bhYOR_000737	cds-bpSLO_000734	cds-bpuSUM_000736	cds-bt91E135_000734	cds-btBTE5EL_000732	cds-bvRMA01_000737
group_111		SpoIIE family protein phosphatase	cds-baBA2_000514		cds-bhDAH_000524	cds-bhYOR_000522	cds-bpSLO_000519	cds-bpuSUM_000523	cds-bt91E135_000518	cds-btBTE5EL_000519	cds-bvRMA01_000521
group_108		ABC transporter ATP-binding protein	cds-baBA2_000671	cds-bcCo53_000677	cds-bhDAH_000686	cds-bhYOR_000681	cds-bpSLO_000678	cds-bpuSUM_000683	cds-bt91E135_000678	cds-btBTE5EL_000677	cds-bvRMA01_000681
group_107		hypothetical protein	cds-baBA2_000152	cds-bcCo53_000154	cds-bhDAH_000156	cds-bhYOR_000154	cds-bpSLO_000153	cds-bpuSUM_000156	cds-bt91E135_000153	cds-btBTE5EL_000153	cds-bvRMA01_000154
group_100		peptide ABC transporter substrate-binding protein	cds-baBA2_000317		cds-bhDAH_000326	cds-bhYOR_000324	cds-bpSLO_000322	cds-bpuSUM_000326	cds-bt91E135_000322	cds-btBTE5EL_000322	cds-bvRMA01_000324
group_96		peptide ABC transporter substrate-binding protein	cds-baBA2_000318	cds-bcCo53_000326	cds-bhDAH_000327	cds-bhYOR_000325	cds-bpSLO_000323	cds-bpuSUM_000327	cds-bt91E135_000323	cds-btBTE5EL_000323	cds-bvRMA01_000325
pyrG	pyrG	CTP synthase (glutamine hydrolyzing)	cds-baBA2_000567	cds-bcCo53_000574	cds-bhDAH_000580	cds-bhYOR_000577	cds-bpSLO_000575	cds-bpuSUM_000579	cds-bt91E135_000574	cds-btBTE5EL_000574	cds-bvRMA01_000577
group_93		ATP-binding cassette domain-containing protein	cds-baBA2_000737	cds-bcCo53_000744	cds-bhDAH_000755	cds-bhYOR_000751	cds-bpSLO_000747	cds-bpuSUM_000749	cds-bt91E135_000746	cds-btBTE5EL_000744	cds-bvRMA01_000749
groL	groL	chaperonin GroEL	cds-baBA2_000643	cds-bcCo53_000649	cds-bhDAH_000658	cds-bhYOR_000653	cds-bpSLO_000651	cds-bpuSUM_000655	cds-bt91E135_000650	cds-btBTE5EL_000650	cds-bvRMA01_000653
yidC	yidC	membrane protein insertase YidC	cds-baBA2_000431	cds-bcCo53_000436	cds-bhDAH_000440	cds-bhYOR_000438	cds-bpSLO_000435	cds-bpuSUM_000439	cds-bt91E135_000435	cds-btBTE5EL_000436	cds-bvRMA01_000438
group_90		trypsin-like peptidase domain-containing protein	cds-baBA2_000790	cds-bcCo53_000797	cds-bhDAH_000807	cds-bhYOR_000803	cds-bpSLO_000801	cds-bpuSUM_000802	cds-bt91E135_000799	cds-btBTE5EL_000797	cds-bvRMA01_000802
dnaX	dnaX	DNA polymerase III subunit gamma/tau	cds-baBA2_000455	cds-bcCo53_000460	cds-bhDAH_000464	cds-bhYOR_000462	cds-bpSLO_000459	cds-bpuSUM_000463	cds-bt91E135_000459	cds-btBTE5EL_000460	cds-bvRMA01_000462
group_89		N utilization substance protein B	cds-baBA2_000103	cds-bcCo53_000104	cds-bhDAH_000105	cds-bhYOR_000104	cds-bpSLO_000103	cds-bpuSUM_000106	cds-bt91E135_000103	cds-btBTE5EL_000103	cds-bvRMA01_000103
group_88		30S ribosomal protein S1	cds-baBA2_000124	cds-bcCo53_000125	cds-bhDAH_000127			cds-bpuSUM_000127	cds-bt91E135_000124		cds-bvRMA01_000125
group_87		diphosphate--fructose-6-phosphate 1-phosphotransferase	cds-baBA2_000019	cds-bcCo53_000021	cds-bhDAH_000020	cds-bhYOR_000020	cds-bpSLO_000020	cds-bpuSUM_000022	cds-bt91E135_000020	cds-btBTE5EL_000020	cds-bvRMA01_000020
group_85		phenylalanine--tRNA ligase subunit beta	cds-baBA2_000507	cds-bcCo53_000512	cds-bhDAH_000516	cds-bhYOR_000514	cds-bpSLO_000511	cds-bpuSUM_000515	cds-bt91E135_000511	cds-btBTE5EL_000512	cds-bvRMA01_000514
group_84		histidine kinase	cds-baBA2_000642	cds-bcCo53_000648	cds-bhDAH_000657	cds-bhYOR_000652	cds-bpSLO_000650	cds-bpuSUM_000654	cds-bt91E135_000649	cds-btBTE5EL_000649	cds-bvRMA01_000652
fliF	fliF	flagellar M-ring protein FliF	cds-baBA2_000282	cds-bcCo53_000290	cds-bhDAH_000291	cds-bhYOR_000289	cds-bpSLO_000287	cds-bpuSUM_000291	cds-bt91E135_000287	cds-btBTE5EL_000287	cds-bvRMA01_000289
group_81		PTS transporter subunit EIIC	cds-baBA2_000113	cds-bcCo53_000114	cds-bhDAH_000115	cds-bhYOR_000114	cds-bpSLO_000113	cds-bpuSUM_000116	cds-bt91E135_000113	cds-btBTE5EL_000113	cds-bvRMA01_000113
group_79		phospho-sugar mutase	cds-baBA2_000837	cds-bcCo53_000844	cds-bhDAH_000854	cds-bhYOR_000851	cds-bpSLO_000848	cds-bpuSUM_000849	cds-bt91E135_000846	cds-btBTE5EL_000844	cds-bvRMA01_000849
group_78		hypothetical protein	cds-baBA2_000200	cds-bcCo53_000202	cds-bhDAH_000203	cds-bhYOR_000202	cds-bpSLO_000201	cds-bpuSUM_000204	cds-bt91E135_000201	cds-btBTE5EL_000201	cds-bvRMA01_000202
ptsP	ptsP	phosphoenolpyruvate--protein phosphotransferase	cds-baBA2_000550	cds-bcCo53_000557	cds-bhDAH_000561	cds-bhYOR_000559	cds-bpSLO_000556	cds-bpuSUM_000560	cds-bt91E135_000555	cds-btBTE5EL_000556	cds-bvRMA01_000558
group_76		V-type ATP synthase subunit A	cds-baBA2_000091	cds-bcCo53_000092	cds-bhDAH_000093	cds-bhYOR_000092	cds-bpSLO_000091	cds-bpuSUM_000094	cds-bt91E135_000091	cds-btBTE5EL_000091	cds-bvRMA01_000091
secD	secD	protein translocase subunit SecD	cds-baBA2_000646	cds-bcCo53_000652	cds-bhDAH_000661	cds-bhYOR_000656	cds-bpSLO_000654	cds-bpuSUM_000658	cds-bt91E135_000653	cds-btBTE5EL_000653	cds-bvRMA01_000656
group_75		threonine--tRNA ligase	cds-baBA2_000715	cds-bcCo53_000723	cds-bhDAH_000732	cds-bhYOR_000727	cds-bpSLO_000724	cds-bpuSUM_000726	cds-bt91E135_000724	cds-btBTE5EL_000722	cds-bvRMA01_000727
group_74		hypothetical protein	cds-baBA2_000154	cds-bcCo53_000156	cds-bhDAH_000158	cds-bhYOR_000156	cds-bpSLO_000155	cds-bpuSUM_000158	cds-bt91E135_000155	cds-btBTE5EL_000155	cds-bvRMA01_000156
aspS	aspS	aspartate--tRNA ligase	cds-baBA2_000436	cds-bcCo53_000441	cds-bhDAH_000445	cds-bhYOR_000443	cds-bpSLO_000440	cds-bpuSUM_000444	cds-bt91E135_000440	cds-btBTE5EL_000441	cds-bvRMA01_000443
group_72		arginine--tRNA ligase	cds-baBA2_000584	cds-bcCo53_000590	cds-bhDAH_000597	cds-bhYOR_000593	cds-bpSLO_000592	cds-bpuSUM_000596	cds-bt91E135_000591	cds-btBTE5EL_000591	cds-bvRMA01_000594
pepF	pepF	oligoendopeptidase F	cds-baBA2_000237	cds-bcCo53_000245	cds-bhDAH_000246	cds-bhYOR_000244	cds-bpSLO_000242	cds-bpuSUM_000246	cds-bt91E135_000242	cds-btBTE5EL_000242	cds-bvRMA01_000244
group_70		hypothetical protein	cds-baBA2_000560	cds-bcCo53_000568	cds-bhDAH_000572	cds-bhYOR_000570	cds-bpSLO_000567	cds-bpuSUM_000571	cds-bt91E135_000567	cds-btBTE5EL_000567	cds-bvRMA01_000570
group_68		aminopeptidase P family N-terminal domain-containing protein	cds-baBA2_000065	cds-bcCo53_000066	cds-bhDAH_000067	cds-bhYOR_000066	cds-bpSLO_000066	cds-bpuSUM_000068	cds-bt91E135_000066	cds-btBTE5EL_000066	cds-bvRMA01_000066
dnaG	dnaG	DNA primase	cds-baBA2_000705	cds-bcCo53_000713	cds-bhDAH_000722	cds-bhYOR_000717	cds-bpSLO_000714	cds-bpuSUM_000717	cds-bt91E135_000714	cds-btBTE5EL_000712	cds-bvRMA01_000717
group_66		alanine--tRNA ligase	cds-baBA2_000213	cds-bcCo53_000216	cds-bhDAH_000217	cds-bhYOR_000215	cds-bpSLO_000214	cds-bpuSUM_000217	cds-bt91E135_000214	cds-btBTE5EL_000214	cds-bvRMA01_000215
group_65		type IIA DNA topoisomerase subunit B	cds-baBA2_000035	cds-bcCo53_000036	cds-bhDAH_000037	cds-bhYOR_000036	cds-bpSLO_000036	cds-bpuSUM_000038	cds-bt91E135_000036	cds-btBTE5EL_000036	cds-bvRMA01_000036
mrdA	mrdA	penicillin-binding protein 2	cds-baBA2_000713	cds-bcCo53_000721	cds-bhDAH_000730	cds-bhYOR_000725	cds-bpSLO_000722	cds-bpuSUM_000724	cds-bt91E135_000722	cds-btBTE5EL_000720	cds-bvRMA01_000725
uvrC	uvrC	excinuclease ABC subunit C	cds-baBA2_000446	cds-bcCo53_000451	cds-bhDAH_000455	cds-bhYOR_000453	cds-bpSLO_000450	cds-bpuSUM_000454	cds-bt91E135_000450	cds-btBTE5EL_000451	cds-bvRMA01_000453
recD	recD	exodeoxyribonuclease V subunit alpha	cds-baBA2_000627	cds-bcCo53_000633	cds-bhDAH_000641	cds-bhYOR_000637	cds-bpSLO_000635	cds-bpuSUM_000639	cds-bt91E135_000634	cds-btBTE5EL_000634	cds-bvRMA01_000637
lepA	lepA	elongation factor 4	cds-baBA2_000085	cds-bcCo53_000086	cds-bhDAH_000087	cds-bhYOR_000086	cds-bpSLO_000085	cds-bpuSUM_000088	cds-bt91E135_000085	cds-btBTE5EL_000085	cds-bvRMA01_000085
group_60		V-type ATP synthase subunit I	cds-baBA2_000088	cds-bcCo53_000089	cds-bhDAH_000090	cds-bhYOR_000089	cds-bpSLO_000088	cds-bpuSUM_000091	cds-bt91E135_000088	cds-btBTE5EL_000088	cds-bvRMA01_000088
mutL	mutL	DNA mismatch repair endonuclease MutL	cds-baBA2_000203	cds-bcCo53_000206	cds-bhDAH_000207	cds-bhYOR_000205	cds-bpSLO_000204	cds-bpuSUM_000207	cds-bt91E135_000204	cds-btBTE5EL_000204	cds-bvRMA01_000205
group_59		PTS sugar transporter subunit IIA	cds-baBA2_000624	cds-bcCo53_000630	cds-bhDAH_000638	cds-bhYOR_000634	cds-bpSLO_000632	cds-bpuSUM_000636	cds-bt91E135_000631	cds-btBTE5EL_000631	cds-bvRMA01_000634
htpG	htpG	molecular chaperone HtpG	cds-baBA2_000552	cds-bcCo53_000559	cds-bhDAH_000563	cds-bhYOR_000561	cds-bpSLO_000558	cds-bpuSUM_000562	cds-bt91E135_000557	cds-btBTE5EL_000558	cds-bvRMA01_000560
group_58		hypothetical protein	cds-baBA2_000156	cds-bcCo53_000158	cds-bhDAH_000160	cds-bhYOR_000158	cds-bpSLO_000157	cds-bpuSUM_000160	cds-bt91E135_000157	cds-btBTE5EL_000157	cds-bvRMA01_000158
mnmG	mnmG	tRNA uridine-5-carboxymethylaminomethyl(34) synthesis enzyme MnmG	cds-baBA2_000169	cds-bcCo53_000171	cds-bhDAH_000173	cds-bhYOR_000171	cds-bpSLO_000170	cds-bpuSUM_000173	cds-bt91E135_000170	cds-btBTE5EL_000170	cds-bvRMA01_000171
group_56		penicillin-binding protein	cds-baBA2_000133	cds-bcCo53_000134	cds-bhDAH_000136	cds-bhYOR_000134	cds-bpSLO_000133	cds-bpuSUM_000136	cds-bt91E135_000133	cds-btBTE5EL_000133	cds-bvRMA01_000134
group_55		PTS sugar transporter subunit IIA	cds-baBA2_000393	cds-bcCo53_000398	cds-bhDAH_000401	cds-bhYOR_000399	cds-bpSLO_000397	cds-bpuSUM_000401	cds-bt91E135_000397	cds-btBTE5EL_000397	cds-bvRMA01_000399
flgK	flgK	flagellar hook-associated protein FlgK	cds-baBA2_000172	cds-bcCo53_000174	cds-bhDAH_000176	cds-bhYOR_000174	cds-bpSLO_000173	cds-bpuSUM_000176	cds-bt91E135_000173	cds-btBTE5EL_000173	cds-bvRMA01_000174
group_54		DNA topoisomerase IV subunit A	cds-baBA2_000034	cds-bcCo53_000035	cds-bhDAH_000036	cds-bhYOR_000035	cds-bpSLO_000035	cds-bpuSUM_000037	cds-bt91E135_000035	cds-btBTE5EL_000035	cds-bvRMA01_000035
rpoD	rpoD	RNA polymerase sigma factor RpoD	cds-baBA2_000706	cds-bcCo53_000714	cds-bhDAH_000723	cds-bhYOR_000718	cds-bpSLO_000715	cds-bpuSUM_000718	cds-bt91E135_000715	cds-btBTE5EL_000713	cds-bvRMA01_000718
group_53		AMP-binding protein	cds-baBA2_000134	cds-bcCo53_000135	cds-bhDAH_000137	cds-bhYOR_000135	cds-bpSLO_000134	cds-bpuSUM_000137	cds-bt91E135_000134	cds-btBTE5EL_000134	cds-bvRMA01_000135
dnaK	dnaK	molecular chaperone DnaK	cds-baBA2_000511	cds-bcCo53_000516	cds-bhDAH_000520	cds-bhYOR_000518	cds-bpSLO_000515	cds-bpuSUM_000519	cds-bt91E135_000515	cds-btBTE5EL_000516	cds-bvRMA01_000518
group_52		DUF342 domain-containing protein	cds-baBA2_000258	cds-bcCo53_000266	cds-bhDAH_000267	cds-bhYOR_000265	cds-bpSLO_000263	cds-bpuSUM_000267	cds-bt91E135_000263	cds-btBTE5EL_000263	cds-bvRMA01_000265
group_51		methyl-accepting chemotaxis protein	cds-baBA2_000675	cds-bcCo53_000681	cds-bhDAH_000690	cds-bhYOR_000685	cds-bpSLO_000682	cds-bpuSUM_000687	cds-bt91E135_000682	cds-btBTE5EL_000681	cds-bvRMA01_000685
gyrB	gyrB	DNA topoisomerase (ATP-hydrolyzing) subunit B	cds-baBA2_000424	cds-bcCo53_000429	cds-bhDAH_000433	cds-bhYOR_000431	cds-bpSLO_000428	cds-bpuSUM_000432	cds-bt91E135_000428	cds-btBTE5EL_000429	cds-bvRMA01_000431
ftsH	ftsH	ATP-dependent zinc metalloprotease FtsH	cds-baBA2_000788	cds-bcCo53_000795	cds-bhDAH_000805	cds-bhYOR_000801	cds-bpSLO_000799	cds-bpuSUM_000800	cds-bt91E135_000797	cds-btBTE5EL_000795	cds-bvRMA01_000800
group_50		AMP-binding protein	cds-baBA2_000583	cds-bcCo53_000589	cds-bhDAH_000596	cds-bhYOR_000592	cds-bpSLO_000591	cds-bpuSUM_000595	cds-bt91E135_000590	cds-btBTE5EL_000590	cds-bvRMA01_000593
uvrB	uvrB	excinuclease ABC subunit B	cds-baBA2_000838	cds-bcCo53_000845	cds-bhDAH_000855	cds-bhYOR_000852	cds-bpSLO_000849	cds-bpuSUM_000850	cds-bt91E135_000847	cds-btBTE5EL_000845	cds-bvRMA01_000850
priA	priA	primosomal protein N'	cds-baBA2_000013	cds-bcCo53_000015	cds-bhDAH_000014	cds-bhYOR_000014	cds-bpSLO_000014	cds-bpuSUM_000016	cds-bt91E135_000014	cds-btBTE5EL_000014	cds-bvRMA01_000014
group_48		tetratricopeptide repeat protein	cds-baBA2_000056	cds-bcCo53_000057	cds-bhDAH_000058	cds-bhYOR_000057	cds-bpSLO_000057	cds-bpuSUM_000059	cds-bt91E135_000057	cds-btBTE5EL_000057	cds-bvRMA01_000057
group_47		EAL domain-containing protein	cds-baBA2_000349	cds-bcCo53_000356	cds-bhDAH_000358	cds-bhYOR_000356	cds-bpSLO_000354	cds-bpuSUM_000358	cds-bt91E135_000354	cds-btBTE5EL_000354	cds-bvRMA01_000356
fliD	fliD	flagellar filament capping protein FliD	cds-baBA2_000144	cds-bcCo53_000145	cds-bhDAH_000147	cds-bhYOR_000145	cds-bpSLO_000144	cds-bpuSUM_000147	cds-bt91E135_000144	cds-btBTE5EL_000144	cds-bvRMA01_000145
group_46		RelA/SpoT family protein	cds-baBA2_000188	cds-bcCo53_000190	cds-bhDAH_000191	cds-bhYOR_000190	cds-bpSLO_000189	cds-bpuSUM_000192	cds-bt91E135_000189	cds-btBTE5EL_000189	cds-bvRMA01_000190
group_45		elongation factor G	cds-baBA2_000686	cds-bcCo53_000692	cds-bhDAH_000701	cds-bhYOR_000696	cds-bpSLO_000693	cds-bpuSUM_000698	cds-bt91E135_000693	cds-btBTE5EL_000692	cds-bvRMA01_000696
group_41		elongation factor G	cds-baBA2_000531	cds-bcCo53_000538	cds-bhDAH_000542	cds-bhYOR_000540	cds-bpSLO_000537	cds-bpuSUM_000541	cds-bt91E135_000536	cds-btBTE5EL_000537	cds-bvRMA01_000539
recG	recG	ATP-dependent DNA helicase RecG	cds-baBA2_000572	cds-bcCo53_000579	cds-bhDAH_000585	cds-bhYOR_000582	cds-bpSLO_000580	cds-bpuSUM_000584	cds-bt91E135_000579	cds-btBTE5EL_000579	cds-bvRMA01_000582
group_39		LysM peptidoglycan-binding domain-containing protein	cds-baBA2_000619	cds-bcCo53_000625	cds-bhDAH_000633	cds-bhYOR_000629	cds-bpSLO_000627	cds-bpuSUM_000631	cds-bt91E135_000626	cds-btBTE5EL_000626	cds-bvRMA01_000629
nrdE	nrdE	class 1b ribonucleoside-diphosphate reductase subunit alpha	cds-baBA2_000939	cds-bcCo53_001166	cds-bhDAH_001217	cds-bhYOR_001141	cds-bpSLO_001094	cds-bpuSUM_001511	cds-bt91E135_001139	cds-btBTE5EL_001150	cds-bvRMA01_000969
flhA	flhA	flagellar biosynthesis protein FlhA	cds-baBA2_000262	cds-bcCo53_000270	cds-bhDAH_000271	cds-bhYOR_000269	cds-bpSLO_000267	cds-bpuSUM_000271	cds-bt91E135_000267	cds-btBTE5EL_000267	cds-bvRMA01_000269
group_35		ATP-dependent helicase	cds-baBA2_000331	cds-bcCo53_000339	cds-bhDAH_000340	cds-bhYOR_000338	cds-bpSLO_000336	cds-bpuSUM_000340	cds-bt91E135_000336	cds-btBTE5EL_000336	cds-bvRMA01_000338
recJ	recJ	single-stranded-DNA-specific exonuclease RecJ	cds-baBA2_000245	cds-bcCo53_000253	cds-bhDAH_000254	cds-bhYOR_000252	cds-bpSLO_000250	cds-bpuSUM_000254	cds-bt91E135_000250	cds-btBTE5EL_000250	cds-bvRMA01_000252
group_34		cation:proton antiporter	cds-baBA2_000437	cds-bcCo53_000442	cds-bhDAH_000446	cds-bhYOR_000444	cds-bpSLO_000441	cds-bpuSUM_000445	cds-bt91E135_000441	cds-btBTE5EL_000442	cds-bvRMA01_000444
pnp	pnp	polyribonucleotide nucleotidyltransferase	cds-baBA2_000806	cds-bcCo53_000813	cds-bhDAH_000823	cds-bhYOR_000820	cds-bpSLO_000817	cds-bpuSUM_000818	cds-bt91E135_000815	cds-btBTE5EL_000813	cds-bvRMA01_000818
group_33		chemotaxis protein CheA	cds-baBA2_000558	cds-bcCo53_000566	cds-bhDAH_000570	cds-bhYOR_000568	cds-bpSLO_000565	cds-bpuSUM_000569	cds-bt91E135_000565	cds-btBTE5EL_000565	cds-bvRMA01_000568
metG	metG	methionine--tRNA ligase	cds-baBA2_000578	cds-bcCo53_000584	cds-bhDAH_000591	cds-bhYOR_000587	cds-bpSLO_000586	cds-bpuSUM_000590	cds-bt91E135_000585	cds-btBTE5EL_000585	cds-bvRMA01_000588
group_31		methyl-accepting chemotaxis protein	cds-baBA2_000586	cds-bcCo53_000592	cds-bhDAH_000599	cds-bhYOR_000595	cds-bpSLO_000594	cds-bpuSUM_000598	cds-bt91E135_000593	cds-btBTE5EL_000593	cds-bvRMA01_000596
group_25		RND family transporter	cds-baBA2_000242	cds-bcCo53_000250	cds-bhDAH_000251	cds-bhYOR_000249	cds-bpSLO_000247	cds-bpuSUM_000251	cds-bt91E135_000247	cds-btBTE5EL_000247	cds-bvRMA01_000249
group_24		RnfABCDGE type electron transport complex subunit D	cds-baBA2_000070	cds-bcCo53_000071	cds-bhDAH_000072	cds-bhYOR_000071	cds-bpSLO_000071	cds-bpuSUM_000073	cds-bt91E135_000071	cds-btBTE5EL_000071	cds-bvRMA01_000071
group_23		DNA translocase FtsK	cds-baBA2_000248	cds-bcCo53_000256	cds-bhDAH_000257	cds-bhYOR_000255	cds-bpSLO_000253	cds-bpuSUM_000257	cds-bt91E135_000253	cds-btBTE5EL_000253	cds-bvRMA01_000255
gyrA	gyrA	DNA topoisomerase (ATP-hydrolyzing) subunit A	cds-baBA2_000423	cds-bcCo53_000428	cds-bhDAH_000432	cds-bhYOR_000430	cds-bpSLO_000427	cds-bpuSUM_000431	cds-bt91E135_000427	cds-btBTE5EL_000428	cds-bvRMA01_000430
group_22	lon	endopeptidase La	cds-baBA2_000605	cds-bcCo53_000611	cds-bhDAH_000619	cds-bhYOR_000615	cds-bpSLO_000613	cds-bpuSUM_000617	cds-bt91E135_000612	cds-btBTE5EL_000612	cds-bvRMA01_000615
lon	lon	endopeptidase La	cds-baBA2_000243	cds-bcCo53_000251	cds-bhDAH_000252	cds-bhYOR_000250	cds-bpSLO_000248	cds-bpuSUM_000252	cds-bt91E135_000248	cds-btBTE5EL_000248	cds-bvRMA01_000250
group_20		AAA family ATPase	cds-baBA2_000043	cds-bcCo53_000044	cds-bhDAH_000045	cds-bhYOR_000044	cds-bpSLO_000044	cds-bpuSUM_000046	cds-bt91E135_000044	cds-btBTE5EL_000044	cds-bvRMA01_000044
group_19		hypothetical protein	cds-baBA2_000869	cds-bcCo53_001416	cds-bhDAH_001316	cds-bhYOR_001241	cds-bpSLO_001453	cds-bpuSUM_001737	cds-bt91E135_001238	cds-btBTE5EL_001563	cds-bvRMA01_001077
group_17		ATP-dependent RNA helicase	cds-baBA2_000828	cds-bcCo53_000835	cds-bhDAH_000845	cds-bhYOR_000842	cds-bpSLO_000839	cds-bpuSUM_000840	cds-bt91E135_000837	cds-btBTE5EL_000835	cds-bvRMA01_000840
leuS	leuS	leucine--tRNA ligase	cds-baBA2_000241	cds-bcCo53_000249	cds-bhDAH_000250	cds-bhYOR_000248	cds-bpSLO_000246	cds-bpuSUM_000250	cds-bt91E135_000246	cds-btBTE5EL_000246	cds-bvRMA01_000248
group_16		chemotaxis protein CheA	cds-baBA2_000663	cds-bcCo53_000669	cds-bhDAH_000678	cds-bhYOR_000673	cds-bpSLO_000670	cds-bpuSUM_000675	cds-bt91E135_000670	cds-btBTE5EL_000669	cds-bvRMA01_000673
topA	topA	type I DNA topoisomerase	cds-baBA2_000829	cds-bcCo53_000836	cds-bhDAH_000846	cds-bhYOR_000843	cds-bpSLO_000840	cds-bpuSUM_000841	cds-bt91E135_000838	cds-btBTE5EL_000836	cds-bvRMA01_000841
mutS	mutS	DNA mismatch repair protein MutS	cds-baBA2_000798	cds-bcCo53_000805	cds-bhDAH_000815	cds-bhYOR_000811	cds-bpSLO_000809	cds-bpuSUM_000810	cds-bt91E135_000807	cds-btBTE5EL_000805	cds-bvRMA01_000810
valS	valS	valine--tRNA ligase	cds-baBA2_000734	cds-bcCo53_000741	cds-bhDAH_000752	cds-bhYOR_000748	cds-bpSLO_000744	cds-bpuSUM_000746	cds-bt91E135_000743	cds-btBTE5EL_000741	cds-bvRMA01_000746
secA	secA	preprotein translocase subunit SecA	cds-baBA2_000148	cds-bcCo53_000149	cds-bhDAH_000151	cds-bhYOR_000149	cds-bpSLO_000148	cds-bpuSUM_000151	cds-bt91E135_000148	cds-btBTE5EL_000148	cds-bvRMA01_000149
greA	greA	transcription elongation factor GreA	cds-baBA2_000129	cds-bcCo53_000130	cds-bhDAH_000132	cds-bhYOR_000130	cds-bpSLO_000129	cds-bpuSUM_000132	cds-bt91E135_000129	cds-btBTE5EL_000129	cds-bvRMA01_000130
polA	polA	DNA polymerase I	cds-baBA2_000540	cds-bcCo53_000547	cds-bhDAH_000551	cds-bhYOR_000549	cds-bpSLO_000546	cds-bpuSUM_000550	cds-bt91E135_000545	cds-btBTE5EL_000546	cds-bvRMA01_000548
uvrA	uvrA	excinuclease ABC subunit UvrA	cds-baBA2_000839	cds-bcCo53_000846	cds-bhDAH_000856	cds-bhYOR_000853	cds-bpSLO_000850	cds-bpuSUM_000851	cds-bt91E135_000848	cds-btBTE5EL_000846	cds-bvRMA01_000851
group_9		hypothetical protein		cds-bcCo53_000323	cds-bhDAH_000324	cds-bhYOR_000322	cds-bpSLO_000320	cds-bpuSUM_000324	cds-bt91E135_000320	cds-btBTE5EL_000320	cds-bvRMA01_000322
group_8		insulinase family protein	cds-baBA2_000220	cds-bcCo53_000223	cds-bhDAH_000224	cds-bhYOR_000222	cds-bpSLO_000221	cds-bpuSUM_000224	cds-bt91E135_000221	cds-btBTE5EL_000221	cds-bvRMA01_000222
group_6		isoleucine--tRNA ligase	cds-baBA2_000835	cds-bcCo53_000842	cds-bhDAH_000852	cds-bhYOR_000849	cds-bpSLO_000846	cds-bpuSUM_000847	cds-bt91E135_000844	cds-btBTE5EL_000842	cds-bvRMA01_000847
group_2		efflux RND transporter permease subunit	0_refound_7	1_refound_25	2_refound_59	3_refound_110	cds-bpSLO_000136	cds-bpuSUM_000139	cds-bt91E135_000136	cds-btBTE5EL_000136	cds-bvRMA01_000137
mfd	mfd	transcription-repair coupling factor	cds-baBA2_000617	cds-bcCo53_000623	cds-bhDAH_000631	cds-bhYOR_000627	cds-bpSLO_000625	cds-bpuSUM_000629	cds-bt91E135_000624	cds-btBTE5EL_000624	cds-bvRMA01_000627
recB	recB	exodeoxyribonuclease V subunit beta	cds-baBA2_000628	cds-bcCo53_000634	cds-bhDAH_000642	cds-bhYOR_000638	cds-bpSLO_000636	cds-bpuSUM_000640	cds-bt91E135_000635	cds-btBTE5EL_000635	cds-bvRMA01_000638
dnaE	dnaE	DNA polymerase III subunit alpha	cds-baBA2_000570	cds-bcCo53_000577	cds-bhDAH_000583	cds-bhYOR_000580	cds-bpSLO_000578	cds-bpuSUM_000582	cds-bt91E135_000577	cds-btBTE5EL_000577	cds-bvRMA01_000580
rpoB	rpoB	DNA-directed RNA polymerase subunit beta	cds-baBA2_000372	cds-bcCo53_000379	cds-bhDAH_000381	cds-bhYOR_000379	cds-bpSLO_000377	cds-bpuSUM_000381	cds-bt91E135_000377	cds-btBTE5EL_000377	cds-bvRMA01_000379
rpoC	rpoC	DNA-directed RNA polymerase subunit beta'	cds-baBA2_000371	cds-bcCo53_000378	cds-bhDAH_000380	cds-bhYOR_000378	cds-bpSLO_000376	cds-bpuSUM_000380	cds-bt91E135_000376	cds-btBTE5EL_000376	cds-bvRMA01_000378
group_2151		BlyA family holin		cds-bcCo53_001225	cds-bhDAH_001286	cds-bhYOR_001209	cds-bpSLO_001149	cds-bpuSUM_001553	cds-bt91E135_001196	cds-btBTE5EL_001206	cds-bvRMA01_001016
group_2147		hypothetical protein		cds-bcCo53_000531	cds-bhDAH_000535	cds-bhYOR_000533	cds-bpSLO_000530	cds-bpuSUM_000534	cds-bt91E135_000529	cds-btBTE5EL_000530	cds-bvRMA01_000532
group_2141		DUF764 family protein	cds-baBA2_000954		cds-bhDAH_001233	cds-bhYOR_001157	cds-bpSLO_001110	cds-bpuSUM_001526	cds-bt91E135_001155	cds-btBTE5EL_001166	cds-bvRMA01_000985
group_2140		hypothetical protein		cds-bcCo53_000552	cds-bhDAH_000556	cds-bhYOR_000554	cds-bpSLO_000551	cds-bpuSUM_000555	cds-bt91E135_000550	cds-btBTE5EL_000551	cds-bvRMA01_000553
group_2137		hypothetical protein	cds-baBA2_000975		cds-bhDAH_001284	cds-bhYOR_001207	cds-bpSLO_001147	cds-bpuSUM_001551	cds-bt91E135_001194	cds-btBTE5EL_001204	cds-bvRMA01_001014
group_2119		DUF3996 domain-containing protein		cds-bcCo53_000562	cds-bhDAH_000566	cds-bhYOR_000564	cds-bpSLO_000561	cds-bpuSUM_000565	cds-bt91E135_000560	cds-btBTE5EL_000561	cds-bvRMA01_000563
group_2112		TolC family protein		cds-bcCo53_000139	cds-bhDAH_000141	cds-bhYOR_000139	cds-bpSLO_000138	cds-bpuSUM_000141	cds-bt91E135_000138	cds-btBTE5EL_000138	cds-bvRMA01_000139
group_2096		hypothetical protein		cds-bcCo53_000700	cds-bhDAH_000709	cds-bhYOR_000704	cds-bpSLO_000701	cds-bpuSUM_000706	cds-bt91E135_000701	cds-btBTE5EL_000700	cds-bvRMA01_000704
group_2081		hypothetical protein		cds-bcCo53_000540	cds-bhDAH_000544	cds-bhYOR_000542	cds-bpSLO_000539	cds-bpuSUM_000543	cds-bt91E135_000538	cds-btBTE5EL_000539	cds-bvRMA01_000541
group_2022		S2/P23 family protein		cds-bcCo53_001169	cds-bhDAH_001220	cds-bhYOR_001144	cds-bpSLO_001097	cds-bpuSUM_001514	cds-bt91E135_001142	cds-btBTE5EL_001153	cds-bvRMA01_000972
recN	recN	DNA repair protein RecN	cds-baBA2_000301		cds-bhDAH_000310		cds-bpSLO_000306	cds-bpuSUM_000310	cds-bt91E135_000306	cds-btBTE5EL_000306	cds-bvRMA01_000308
group_1993		SIMPL domain-containing protein	cds-baBA2_000216		cds-bhDAH_000220	cds-bhYOR_000218	cds-bpSLO_000217		cds-bt91E135_000217	cds-btBTE5EL_000217	cds-bvRMA01_000218
group_1987		BMP family protein		cds-bcCo53_000374	cds-bhDAH_000376	cds-bhYOR_000374	cds-bpSLO_000372	cds-bpuSUM_000376	cds-bt91E135_000372	cds-btBTE5EL_000372	cds-bvRMA01_000374
group_1969		DUF3996 domain-containing protein		cds-bcCo53_000396	cds-bhDAH_000399	cds-bhYOR_000397	cds-bpSLO_000395	cds-bpuSUM_000399	cds-bt91E135_000395	cds-btBTE5EL_000395	cds-bvRMA01_000397
group_1937		hypothetical protein			cds-bhDAH_000101	cds-bhYOR_000100	cds-bpSLO_000099	cds-bpuSUM_000102	cds-bt91E135_000099	cds-btBTE5EL_000099	cds-bvRMA01_000099
group_1932		BMP family protein		cds-bcCo53_000372	cds-bhDAH_000374	cds-bhYOR_000372	cds-bpSLO_000370	cds-bpuSUM_000374	cds-bt91E135_000370	cds-btBTE5EL_000370	cds-bvRMA01_000372
group_1924		aquaporin family protein		cds-bcCo53_000236	cds-bhDAH_000237	cds-bhYOR_000235	cds-bpSLO_000233	cds-bpuSUM_000237	cds-bt91E135_000233	cds-btBTE5EL_000233	cds-bvRMA01_000235
group_1889		hypothetical protein		cds-bcCo53_000267	cds-bhDAH_000268	cds-bhYOR_000266	cds-bpSLO_000264	cds-bpuSUM_000268	cds-bt91E135_000264	cds-btBTE5EL_000264	cds-bvRMA01_000266
group_1638		EscU/YscU/HrcU family type III secretion system export apparatus switch protein		cds-bcCo53_000701	cds-bhDAH_000710	cds-bhYOR_000705	cds-bpSLO_000702		cds-bt91E135_000702	cds-btBTE5EL_000701	cds-bvRMA01_000705
group_1479		FAD-dependent thymidylate synthase;thymidylate synthase (FAD)		cds-bcCo53_001417	cds-bhDAH_001313;cds-bhDAH_001492	cds-bhYOR_001310;cds-bhYOR_001492	4_refound_180;cds-bpSLO_001525;cds-bpSLO_001417	cds-bpuSUM_001592;cds-bpuSUM_001857;cds-bpuSUM_001729;cds-bpuSUM_001978;cds-bpuSUM_001773;cds-bpuSUM_001854	cds-bt91E135_001245	cds-btBTE5EL_001441;cds-btBTE5EL_001328	cds-bvRMA01_001136;cds-bvRMA01_001200;cds-bvRMA01_001105
group_1467		hypothetical protein		1_refound_26	2_refound_60	3_refound_111	cds-bpSLO_000351	cds-bpuSUM_000355	6_refound_222	cds-btBTE5EL_000351	8_refound_310
hpt	hpt	hypoxanthine phosphoribosyltransferase		cds-bcCo53_000413	cds-bhDAH_000416	cds-bhYOR_000414	cds-bpSLO_000412	cds-bpuSUM_000416	cds-bt91E135_000412	cds-btBTE5EL_000412	cds-bvRMA01_000414
glpT	glpT	glycerol-3-phosphate transporter		cds-bcCo53_000238	cds-bhDAH_000239	cds-bhYOR_000237	cds-bpSLO_000235		cds-bt91E135_000235	cds-btBTE5EL_000235	cds-bvRMA01_000237
group_903		DNA adenine methylase		cds-bcCo53_000464	cds-bhDAH_000468	cds-bhYOR_000466	cds-bpSLO_000463	cds-bpuSUM_000467	cds-bt91E135_000463	cds-btBTE5EL_000464	cds-bvRMA01_000466
group_718		flagellar basal body P-ring protein FlgI	cds-baBA2_000770		cds-bhDAH_000787	cds-bhYOR_000783	cds-bpSLO_000781	cds-bpuSUM_000782	cds-bt91E135_000779	cds-btBTE5EL_000777	cds-bvRMA01_000782
group_484		hypothetical protein		cds-bcCo53_000903;cds-bcCo53_001065;cds-bcCo53_000861;cds-bcCo53_000990;cds-bcCo53_001035;cds-bcCo53_000946	cds-bhDAH_000875;cds-bhDAH_000952;cds-bhDAH_000999;cds-bhDAH_000960	cds-bhYOR_001584;cds-bhYOR_000919;cds-bhYOR_001004;cds-bhYOR_001540;cds-bhYOR_000876;cds-bhYOR_000961	cds-bpSLO_000872;cds-bpSLO_000997;cds-bpSLO_000914;cds-bpSLO_000955	cds-bpuSUM_001079;cds-bpuSUM_001204;cds-bpuSUM_001245;cds-bpuSUM_001374;cds-bpuSUM_001414;cds-bpuSUM_001161	cds-bt91E135_001002;cds-bt91E135_001032;cds-bt91E135_000871;cds-bt91E135_000915;cds-bt91E135_000959	cds-btBTE5EL_001046;cds-btBTE5EL_000869;cds-btBTE5EL_000957;cds-btBTE5EL_000912	cds-bvRMA01_000872
group_441		oligopeptide permease-like protein		cds-bcCo53_001588	cds-bhDAH_001489	cds-bhYOR_001298	cds-bpSLO_001411	cds-bpuSUM_001839	cds-bt91E135_001406	cds-btBTE5EL_001507	cds-bvRMA01_001195;cds-bvRMA01_001227
group_429		hypothetical protein		cds-bcCo53_000904;cds-bcCo53_000862;cds-bcCo53_000991;cds-bcCo53_001066;cds-bcCo53_000947;cds-bcCo53_001036	cds-bhDAH_000961;cds-bhDAH_000876;cds-bhDAH_000951;cds-bhDAH_001000	cds-bhYOR_001583;cds-bhYOR_000920;cds-bhYOR_001005;cds-bhYOR_000877;cds-bhYOR_000962;cds-bhYOR_001539	cds-bpSLO_000956;cds-bpSLO_000873;cds-bpSLO_000915;cds-bpSLO_000998	cds-bpuSUM_001205;cds-bpuSUM_001162;cds-bpuSUM_001375;cds-bpuSUM_001415;cds-bpuSUM_001246;cds-bpuSUM_001080	cds-bt91E135_001003;cds-bt91E135_001033;cds-bt91E135_000960;cds-bt91E135_000916;cds-bt91E135_000872	cds-btBTE5EL_000870;cds-btBTE5EL_000958;cds-btBTE5EL_000913;cds-btBTE5EL_001047;cds-btBTE5EL_001004	cds-bvRMA01_000873
group_418		PTS transporter subunit EIIC		cds-bcCo53_001578	cds-bhDAH_001479	cds-bhYOR_001288	cds-bpSLO_001401	cds-bpuSUM_001829	cds-bt91E135_001396	cds-btBTE5EL_001497	cds-bvRMA01_001217;cds-bvRMA01_001185
group_370		hypothetical protein		cds-bcCo53_001113	cds-bhDAH_000869;cds-bhDAH_000001	cds-bhYOR_000001;cds-bhYOR_000869	cds-bpSLO_000866;cds-bpSLO_000001;cds-bpSLO_001186	cds-bpuSUM_001567;cds-bpuSUM_001814	cds-bt91E135_001086;cds-bt91E135_000864;cds-bt91E135_001231;cds-bt91E135_000001;cds-bt91E135_001381	cds-btBTE5EL_000001;cds-btBTE5EL_001482	8_refound_317;8_refound_320;8_refound_321;8_refound_329;8_refound_322
group_332		hypothetical protein		1_refound_37;cds-bcCo53_000985	2_refound_75;cds-bhDAH_001032;2_refound_74	3_refound_131;3_refound_130;cds-bhYOR_001432	cds-bpSLO_001560;cds-bpSLO_000908;cds-bpSLO_001224;cds-bpSLO_000949;cds-bpSLO_001197;cds-bpSLO_000867;cds-bpSLO_001276;cds-bpSLO_001366;cds-bpSLO_001333	cds-bpuSUM_001239;cds-bpuSUM_001155;cds-bpuSUM_001073;cds-bpuSUM_001198;cds-bpuSUM_001115;cds-bpuSUM_001031;cds-bpuSUM_001884;cds-bpuSUM_001369;cds-bpuSUM_001580;cds-bpuSUM_001698;cds-bpuSUM_001282;cds-bpuSUM_001409;cds-bpuSUM_000949	cds-bt91E135_001374;cds-bt91E135_001026;cds-bt91E135_000997;cds-bt91E135_000953;cds-bt91E135_000909;cds-bt91E135_001551;cds-bt91E135_000865	cds-btBTE5EL_000863;cds-btBTE5EL_001311;cds-btBTE5EL_001418;cds-btBTE5EL_000951;cds-btBTE5EL_000998;7_refound_302	cds-bvRMA01_001150
group_318		PBSX family phage terminase large subunit;hypothetical protein		cds-bcCo53_000931;cds-bcCo53_001051;cds-bcCo53_000888;cds-bcCo53_001091;1_refound_38;cds-bcCo53_000974	cds-bhDAH_000925;2_refound_83;cds-bhDAH_000983;cds-bhDAH_001090;cds-bhDAH_001022	cds-bhYOR_000988;cds-bhYOR_000946;cds-bhYOR_001326;cds-bhYOR_001417;cds-bhYOR_000903;cds-bhYOR_001032;cds-bhYOR_001557	cds-bpSLO_001023;cds-bpSLO_001284;cds-bpSLO_001543;4_refound_181;cds-bpSLO_000939;cds-bpSLO_001488;cds-bpSLO_001242;cds-bpSLO_001473	cds-bpuSUM_001106;cds-bpuSUM_000981;cds-bpuSUM_001950;cds-bpuSUM_001022;cds-bpuSUM_000900;cds-bpuSUM_001146;cds-bpuSUM_001230;cds-bpuSUM_001442;cds-bpuSUM_001065;cds-bpuSUM_000941;cds-bpuSUM_001400;cds-bpuSUM_001187;cds-bpuSUM_001272	cds-bt91E135_001450;cds-bt91E135_001530;cds-bt91E135_001325;cds-bt91E135_000987;cds-bt91E135_000942;cds-bt91E135_001330;cds-bt91E135_000899;cds-bt91E135_001522;cds-bt91E135_001318;cds-bt91E135_001063	cds-btBTE5EL_000987;cds-btBTE5EL_000940;cds-btBTE5EL_001391;cds-btBTE5EL_001074;cds-btBTE5EL_001378;cds-btBTE5EL_001029;cds-btBTE5EL_001559;cds-btBTE5EL_001605;cds-btBTE5EL_000897	cds-bvRMA01_000898
group_314		hypothetical protein;DUF1357 family protein		cds-bcCo53_001014;cds-bcCo53_001084;1_refound_34;cds-bcCo53_001087;cds-bcCo53_000970;cds-bcCo53_000927;cds-bcCo53_000885;cds-bcCo53_001010;cds-bcCo53_000881;cds-bcCo53_000923;cds-bcCo53_001045	cds-bhDAH_001019;2_refound_80;cds-bhDAH_000980;cds-bhDAH_000932	cds-bhYOR_000939;cds-bhYOR_001560;cds-bhYOR_001520;cds-bhYOR_001517;cds-bhYOR_001564;cds-bhYOR_000985;cds-bhYOR_001028;cds-bhYOR_000896;cds-bhYOR_000943;cds-bhYOR_000981;cds-bhYOR_001024	cds-bpSLO_000932;cds-bpSLO_001016;cds-bpSLO_000891;cds-bpSLO_000974	cds-bpuSUM_001223;cds-bpuSUM_000933;cds-bpuSUM_001180;cds-bpuSUM_001141;cds-bpuSUM_001227;cds-bpuSUM_001099;cds-bpuSUM_000974;cds-bpuSUM_001184;cds-bpuSUM_000934;cds-bpuSUM_001353;cds-bpuSUM_001265;cds-bpuSUM_001098;cds-bpuSUM_001439;cds-bpuSUM_001057;cds-bpuSUM_001269;cds-bpuSUM_000895;cds-bpuSUM_001397;cds-bpuSUM_001309;cds-bpuSUM_001015;cds-bpuSUM_001014	cds-bt91E135_000892;cds-bt91E135_000935;cds-bt91E135_001052;cds-bt91E135_001024;cds-bt91E135_000980;cds-bt91E135_001023;cds-bt91E135_000891;cds-bt91E135_000979;cds-bt91E135_001053	cds-btBTE5EL_000890;cds-btBTE5EL_000932;cds-btBTE5EL_001067;cds-btBTE5EL_000933;cds-btBTE5EL_001021;cds-btBTE5EL_000889;cds-btBTE5EL_001022;cds-btBTE5EL_000977;cds-btBTE5EL_001066;cds-btBTE5EL_001556;cds-btBTE5EL_000978	cds-bvRMA01_000891
group_283		hypothetical protein;apolipoprotein A1/A4/E family protein;exonuclease VII large subunit-containing protein;DUF1640 domain-containing protein		cds-bcCo53_001475	cds-bhDAH_000901;cds-bhDAH_001021;cds-bhDAH_000926;cds-bhDAH_000982	cds-bhYOR_001600;cds-bhYOR_000987;cds-bhYOR_001515;cds-bhYOR_000945	cds-bpSLO_001464;cds-bpSLO_001547;cds-bpSLO_001022;cds-bpSLO_000897;cds-bpSLO_001509;cds-bpSLO_001519;cds-bpSLO_001210;cds-bpSLO_001350;cds-bpSLO_001577;cds-bpSLO_001511;cds-bpSLO_001422	cds-bpuSUM_001877;cds-bpuSUM_001963;cds-bpuSUM_001788;5_refound_205;cds-bpuSUM_001954;cds-bpuSUM_001725;cds-bpuSUM_001908;cds-bpuSUM_001670	cds-bt91E135_000941;cds-bt91E135_001470;cds-bt91E135_001411;cds-bt91E135_001543;cds-bt91E135_001062;cds-bt91E135_000986;cds-bt91E135_001426;cds-bt91E135_001327;cds-bt91E135_000898	cds-btBTE5EL_000985;cds-btBTE5EL_000939;cds-btBTE5EL_000984;cds-btBTE5EL_001453;cds-btBTE5EL_001471;cds-btBTE5EL_001558;cds-btBTE5EL_001073	cds-bvRMA01_001111;cds-bvRMA01_001094;cds-bvRMA01_001164
group_192		hypothetical protein		cds-bcCo53_001660;cds-bcCo53_001373;cds-bcCo53_001349;cds-bcCo53_001295	cds-bhDAH_001073;cds-bhDAH_001111;cds-bhDAH_001074;cds-bhDAH_001112		cds-bpSLO_001294;4_refound_142	cds-bpuSUM_001629;cds-bpuSUM_001598;5_refound_189	cds-bt91E135_001276;cds-bt91E135_001251;6_refound_218	7_refound_257;cds-btBTE5EL_001248	cds-bvRMA01_001047;8_refound_306
group_156		hypothetical protein	cds-baBA2_000865;cds-baBA2_000874	cds-bcCo53_001412	cds-bhDAH_001321	cds-bhYOR_001246	cds-bpSLO_001457	cds-bpuSUM_001733	cds-bt91E135_001234		cds-bvRMA01_001072
glpK	glpK	glycerol kinase GlpK		cds-bcCo53_000237	cds-bhDAH_000238	cds-bhYOR_000236	cds-bpSLO_000234	cds-bpuSUM_000238	cds-bt91E135_000234	cds-btBTE5EL_000234	cds-bvRMA01_000236
group_117		glycerol-3-phosphate dehydrogenase/oxidase		cds-bcCo53_000240	cds-bhDAH_000241	cds-bhYOR_000239	cds-bpSLO_000237	cds-bpuSUM_000241	cds-bt91E135_000237	cds-btBTE5EL_000237	cds-bvRMA01_000239
group_44		isochorismatase family protein;nicotinamidase	cds-baBA2_000871		cds-bhDAH_001318	cds-bhYOR_001243	cds-bpSLO_001455	cds-bpuSUM_001735	cds-bt91E135_001236	cds-btBTE5EL_001565	cds-bvRMA01_001075
group_40		DEAD/DEAH box helicase	cds-baBA2_000732		cds-bhDAH_000749	cds-bhYOR_000744	cds-bpSLO_000741	cds-bpuSUM_000743	cds-bt91E135_000741	cds-btBTE5EL_000739	cds-bvRMA01_000744
group_2190		hypothetical protein			cds-bhDAH_001226	cds-bhYOR_001150	cds-bpSLO_001103	cds-bpuSUM_001519	cds-bt91E135_001148	cds-btBTE5EL_001159	cds-bvRMA01_000978
group_2169		DUF1640 domain-containing protein;hypothetical protein		cds-bcCo53_001335	cds-bhDAH_000958	cds-bhYOR_000874	cds-bpSLO_001337	cds-bpuSUM_001243	cds-bt91E135_000913	cds-btBTE5EL_000955
group_2126		hypothetical protein			cds-bhDAH_000764	cds-bhYOR_000760	cds-bpSLO_000756	cds-bpuSUM_000758	cds-bt91E135_000755	cds-btBTE5EL_000753	cds-bvRMA01_000758
group_2059		hypothetical protein			cds-bhDAH_001317	cds-bhYOR_001242	cds-bpSLO_001454	cds-bpuSUM_001736	cds-bt91E135_001237	cds-btBTE5EL_001564	cds-bvRMA01_001076
group_2055		hypothetical protein	cds-baBA2_000739	cds-bcCo53_000746			cds-bpSLO_000749	cds-bpuSUM_000751	cds-bt91E135_000748	cds-btBTE5EL_000746	cds-bvRMA01_000751
group_2004		TIGR00159 family protein			cds-bhDAH_000865	cds-bhYOR_000862	cds-bpSLO_000859	cds-bpuSUM_000859	cds-bt91E135_000857	cds-btBTE5EL_000855	cds-bvRMA01_000859
group_1912		ABC transporter permease			cds-bhDAH_000579	3_refound_126	cds-bpSLO_000574	cds-bpuSUM_000578	6_refound_245	7_refound_285	8_refound_326
group_1875		hypothetical protein			cds-bhDAH_000260	cds-bhYOR_000258	cds-bpSLO_000256	cds-bpuSUM_000260	cds-bt91E135_000256	cds-btBTE5EL_000256	cds-bvRMA01_000258
group_1827		hypothetical protein			2_refound_66	3_refound_117	4_refound_161	5_refound_197	6_refound_238	7_refound_276	cds-bvRMA01_001021
group_1727		holin BlyA family			cds-bhDAH_001002;cds-bhDAH_000949;cds-bhDAH_000963;cds-bhDAH_000878	cds-bhYOR_000964;cds-bhYOR_001007;cds-bhYOR_000879;cds-bhYOR_001581;cds-bhYOR_000922;cds-bhYOR_001537	cds-bpSLO_000916;cds-bpSLO_000957;cds-bpSLO_000874;cds-bpSLO_000999	cds-bpuSUM_001247;cds-bpuSUM_001163;cds-bpuSUM_001416;cds-bpuSUM_001376;cds-bpuSUM_001206;cds-bpuSUM_001081	cds-bt91E135_000918;cds-bt91E135_001005;cds-bt91E135_001035;cds-bt91E135_000962;cds-bt91E135_000874	cds-btBTE5EL_001006;cds-btBTE5EL_000915;cds-btBTE5EL_000960;cds-btBTE5EL_001049;cds-btBTE5EL_000872	cds-bvRMA01_000874
group_1639		DUF787 family protein		cds-bcCo53_001079;cds-bcCo53_000961;cds-bcCo53_001005;cds-bcCo53_000876;cds-bcCo53_000918	cds-bhDAH_000975;cds-bhDAH_000890;cds-bhDAH_000937;cds-bhDAH_001014	cds-bhYOR_000976;cds-bhYOR_000934;cds-bhYOR_001019;cds-bhYOR_001525;cds-bhYOR_001569;cds-bhYOR_000891	cds-bpSLO_001011;cds-bpSLO_000969;cds-bpSLO_000886;cds-bpSLO_000927	cds-bpuSUM_001260;cds-bpuSUM_001175;cds-bpuSUM_001093;cds-bpuSUM_001430;cds-bpuSUM_001388;cds-bpuSUM_001218	cds-bt91E135_000930;cds-bt91E135_001018;cds-bt91E135_001047;cds-bt91E135_000886;cds-bt91E135_000974	cds-btBTE5EL_000884;cds-btBTE5EL_001061;cds-btBTE5EL_000972;cds-btBTE5EL_001016;cds-btBTE5EL_000927
rpoN	rpoN	RNA polymerase factor sigma-54	cds-baBA2_000440	cds-bcCo53_000445
group_1240		hypothetical protein			2_refound_64	3_refound_114	4_refound_147	cds-bpuSUM_001516	6_refound_228	7_refound_267	8_refound_315
group_912		ABC transporter ATP-binding protein			cds-bhDAH_000578	cds-bhYOR_000576	cds-bpSLO_000573	cds-bpuSUM_000577	cds-bt91E135_000573	cds-btBTE5EL_000573	cds-bvRMA01_000576
group_497		hypothetical protein;DUF1640 domain-containing protein			cds-bhDAH_001424	cds-bhYOR_001327;cds-bhYOR_001410	cds-bpSLO_001471;cds-bpSLO_001449	cds-bpuSUM_001796;cds-bpuSUM_001575	cds-bt91E135_001481;cds-bt91E135_001445	cds-btBTE5EL_001372;cds-btBTE5EL_001528	cds-bvRMA01_001127
group_496		variable large family protein			cds-bhDAH_001417	cds-bhYOR_001430	cds-bpSLO_001437;cds-bpSLO_001544	cds-bpuSUM_001919;cds-bpuSUM_001589	cds-bt91E135_001523;cds-bt91E135_001449	cds-btBTE5EL_001591;cds-btBTE5EL_001452	cds-bvRMA01_001081
group_494		hypothetical protein			cds-bhDAH_000902	cds-bhYOR_001304	cds-bpSLO_001508;cds-bpSLO_001576;cds-bpSLO_001241;cds-bpSLO_001539	cds-bpuSUM_001576;cds-bpuSUM_001797	cds-bt91E135_001060;cds-bt91E135_001313	cds-btBTE5EL_001466;cds-btBTE5EL_001470;cds-btBTE5EL_001324;cds-btBTE5EL_001610;cds-btBTE5EL_001609	cds-bvRMA01_001126;cds-bvRMA01_001145
group_487		hypothetical protein		cds-bcCo53_001376;cds-bcCo53_001664	cds-bhDAH_001373		cds-bpSLO_001298	cds-bpuSUM_001602;cds-bpuSUM_001633	cds-bt91E135_001280;cds-bt91E135_001255	cds-btBTE5EL_001252	cds-bvRMA01_001057
group_470		DUF226 domain-containing protein		cds-bcCo53_001303;cds-bcCo53_001686	cds-bhDAH_001033	cds-bhYOR_001433	cds-bpSLO_001334;cds-bpSLO_001198	cds-bpuSUM_001581;cds-bpuSUM_001074	cds-bt91E135_001552		8_refound_331
group_462		hypothetical protein		cds-bcCo53_001390	cds-bhDAH_001388		cds-bpSLO_001312	cds-bpuSUM_001648;cds-bpuSUM_001617	cds-bt91E135_001295;cds-bt91E135_001265	cds-btBTE5EL_001261	cds-bvRMA01_001060
group_451		DUF261 family protein		cds-bcCo53_001392	cds-bhDAH_001390		cds-bpSLO_001314	cds-bpuSUM_001650;cds-bpuSUM_001619	cds-bt91E135_001297;cds-bt91E135_001267	cds-btBTE5EL_001263	cds-bvRMA01_001062
group_450		hypothetical protein		cds-bcCo53_001391	cds-bhDAH_001389		cds-bpSLO_001313	cds-bpuSUM_001618;cds-bpuSUM_001649	cds-bt91E135_001266;cds-bt91E135_001296	cds-btBTE5EL_001262	cds-bvRMA01_001061
group_449		hypothetical protein		cds-bcCo53_001665;cds-bcCo53_001377	cds-bhDAH_001375;cds-bhDAH_001374		4_refound_175	cds-bpuSUM_001603;cds-bpuSUM_001604;cds-bpuSUM_001634;cds-bpuSUM_001635	cds-bt91E135_001282;cds-bt91E135_001256;6_refound_249	cds-btBTE5EL_001253	cds-bvRMA01_001058
ade	ade	adenine deaminase	cds-baBA2_000894			cds-bhYOR_001280	cds-bpSLO_001393	cds-bpuSUM_001821	cds-bt91E135_001388	cds-btBTE5EL_001489	cds-bvRMA01_001177;cds-bvRMA01_001209
group_412		hypothetical protein					cds-bpSLO_001394	cds-bpuSUM_001822	cds-bt91E135_001389	cds-btBTE5EL_001490	cds-bvRMA01_001178;cds-bvRMA01_001210
group_381		DUF1073 domain-containing protein		cds-bcCo53_001088;cds-bcCo53_000928;cds-bcCo53_001049;cds-bcCo53_001015;cds-bcCo53_000886;cds-bcCo53_000971	cds-bhDAH_000981;cds-bhDAH_000900;cds-bhDAH_001020	cds-bhYOR_001029;cds-bhYOR_000986;cds-bhYOR_001516;cds-bhYOR_000944;cds-bhYOR_001559	cds-bpSLO_000896;cds-bpSLO_000937;cds-bpSLO_001021	cds-bpuSUM_001440;cds-bpuSUM_001185;cds-bpuSUM_001398;cds-bpuSUM_001104;cds-bpuSUM_001270	cds-bt91E135_001058;cds-bt91E135_001456;cds-bt91E135_001516;cds-bt91E135_000897;cds-bt91E135_000985;cds-bt91E135_000940	cds-btBTE5EL_000983;cds-btBTE5EL_001027;cds-btBTE5EL_001072;cds-btBTE5EL_000938;cds-btBTE5EL_000895
group_369		hypothetical protein			cds-bhDAH_001395	cds-bhYOR_000902	cds-bpSLO_001548;cds-bpSLO_001319	cds-bpuSUM_001870;cds-bpuSUM_001962;cds-bpuSUM_001875;cds-bpuSUM_001921;cds-bpuSUM_001789	cds-bt91E135_001322	cds-btBTE5EL_001339;cds-btBTE5EL_001606	cds-bvRMA01_001163;cds-bvRMA01_001112
group_368		variable large family protein			cds-bhDAH_001418	cds-bhYOR_001320	cds-bpSLO_001288	cds-bpuSUM_001791;cds-bpuSUM_001960	cds-bt91E135_001422	cds-btBTE5EL_001332	cds-bvRMA01_001167
group_319		DUF603 domain-containing protein			cds-bhDAH_000904;cds-bhDAH_000984;cds-bhDAH_001458;cds-bhDAH_001023;cds-bhDAH_000924	cds-bhYOR_000947;cds-bhYOR_001556;cds-bhYOR_001598;cds-bhYOR_001325;cds-bhYOR_000904;cds-bhYOR_000989;cds-bhYOR_001033	cds-bpSLO_001024;cds-bpSLO_000899;cds-bpSLO_000982;cds-bpSLO_000940	cds-bpuSUM_001743;cds-bpuSUM_000901;cds-bpuSUM_000942;cds-bpuSUM_001023;cds-bpuSUM_001949;cds-bpuSUM_001066;cds-bpuSUM_001188;cds-bpuSUM_001443;cds-bpuSUM_001401;cds-bpuSUM_001107;cds-bpuSUM_001362;cds-bpuSUM_001273;cds-bpuSUM_000982;cds-bpuSUM_001318	cds-bt91E135_001064;cds-bt91E135_000943;cds-bt91E135_000900;cds-bt91E135_000988;cds-bt91E135_001548	cds-btBTE5EL_001379;cds-btBTE5EL_000898;cds-btBTE5EL_001075;cds-btBTE5EL_001030;cds-btBTE5EL_000941;cds-btBTE5EL_000988	8_refound_328
group_289		hypothetical protein;Variable small protein 24			cds-bhDAH_001456	cds-bhYOR_001445	cds-bpSLO_001244;cds-bpSLO_001360;cds-bpSLO_001530;cds-bpSLO_001486;cds-bpSLO_001434;cds-bpSLO_001412	cds-bpuSUM_001864;cds-bpuSUM_001896	cds-bt91E135_001475	cds-btBTE5EL_001283;cds-btBTE5EL_001508;cds-btBTE5EL_001281;cds-btBTE5EL_001580;cds-btBTE5EL_001510;cds-btBTE5EL_001448	cds-bvRMA01_001142;8_refound_318;cds-bvRMA01_001196;cds-bvRMA01_001109
group_279		variable large family protein			cds-bhDAH_001433;cds-bhDAH_001060;cds-bhDAH_001097;cds-bhDAH_001094	cds-bhYOR_001474;cds-bhYOR_001414;cds-bhYOR_001411	cds-bpSLO_001342;cds-bpSLO_001357;cds-bpSLO_001211;cds-bpSLO_001590;cds-bpSLO_001237;cds-bpSLO_001431;cds-bpSLO_001445;cds-bpSLO_001527;cds-bpSLO_001239;cds-bpSLO_001235;cds-bpSLO_001415;cds-bpSLO_001282	cds-bpuSUM_001710;cds-bpuSUM_001785;cds-bpuSUM_001901;cds-bpuSUM_001865;cds-bpuSUM_001903;cds-bpuSUM_001842;cds-bpuSUM_001927;cds-bpuSUM_001893;cds-bpuSUM_001804;cds-bpuSUM_001966;cds-bpuSUM_001958;cds-bpuSUM_001866;cds-bpuSUM_001673;cds-bpuSUM_001793	cds-bt91E135_001314;cds-bt91E135_001310;cds-bt91E135_001370;cds-bt91E135_001474;cds-bt91E135_001534;cds-bt91E135_001319;cds-bt91E135_001531;cds-bt91E135_001484;cds-bt91E135_001441	cds-btBTE5EL_001449;cds-btBTE5EL_001390;cds-btBTE5EL_001375;cds-btBTE5EL_001326	cds-bvRMA01_001198;cds-bvRMA01_001107;cds-bvRMA01_001138
group_271		Mlp family lipoprotein			cds-bhDAH_000923	cds-bhYOR_001555;cds-bhYOR_001512	cds-bpSLO_000983;cds-bpSLO_001331;cds-bpSLO_000900;cds-bpSLO_001025;cds-bpSLO_000941	cds-bpuSUM_001024;cds-bpuSUM_001108;cds-bpuSUM_000902;cds-bpuSUM_001319	cds-bt91E135_000901;cds-bt91E135_000945;cds-bt91E135_001549	cds-btBTE5EL_000990;cds-btBTE5EL_001032;cds-btBTE5EL_001077;cds-btBTE5EL_000899	cds-bvRMA01_001115
group_253		variable large family protein			cds-bhDAH_001329	cds-bhYOR_001496;cds-bhYOR_001602;cds-bhYOR_001317;cds-bhYOR_001262;cds-bhYOR_001339	cds-bpSLO_001253;cds-bpSLO_001375;cds-bpSLO_001520;cds-bpSLO_001531;cds-bpSLO_001424;cds-bpSLO_001348;cds-bpSLO_001575;cds-bpSLO_001218;cds-bpSLO_001372;cds-bpSLO_001489;cds-bpSLO_001466;cds-bpSLO_001572;cds-bpSLO_001478;cds-bpSLO_001540;cds-bpSLO_001421;cds-bpSLO_001384;cds-bpSLO_001351;cds-bpSLO_001580;cds-bpSLO_001463	cds-bpuSUM_001851;cds-bpuSUM_001904;cds-bpuSUM_001868;cds-bpuSUM_001871;cds-bpuSUM_001860;cds-bpuSUM_001726;cds-bpuSUM_001714;cds-bpuSUM_001716;cds-bpuSUM_001721;cds-bpuSUM_001975;cds-bpuSUM_001909;cds-bpuSUM_001665	cds-bt91E135_001241;cds-bt91E135_001323;cds-bt91E135_001537;cds-bt91E135_001487;cds-bt91E135_001425;cds-bt91E135_001472	cds-btBTE5EL_001282;cds-btBTE5EL_001607;cds-btBTE5EL_001509;cds-btBTE5EL_001370;cds-btBTE5EL_001611;cds-btBTE5EL_001323;cds-btBTE5EL_001603;cds-btBTE5EL_001301;cds-btBTE5EL_001526;cds-btBTE5EL_001459	cds-bvRMA01_001197;cds-bvRMA01_001143;cds-bvRMA01_001139;cds-bvRMA01_001108;cds-bvRMA01_001088;cds-bvRMA01_001110;cds-bvRMA01_001231;cds-bvRMA01_001131;cds-bvRMA01_001165
group_252		variable large family protein;hypothetical protein			cds-bhDAH_001095;cds-bhDAH_001100;cds-bhDAH_001346	cds-bhYOR_001494;cds-bhYOR_001475;cds-bhYOR_001260;cds-bhYOR_001477;cds-bhYOR_001413	cds-bpSLO_001215;cds-bpSLO_001425;cds-bpSLO_001428;cds-bpSLO_001587;cds-bpSLO_001532;cds-bpSLO_001578;cds-bpSLO_001470;cds-bpSLO_001435;cds-bpSLO_001584;cds-bpSLO_001518;cds-bpSLO_001219;cds-bpSLO_001427;cds-bpSLO_001345;cds-bpSLO_001574;cds-bpSLO_001510;cds-bpSLO_001474;cds-bpSLO_001469;cds-bpSLO_001347;cds-bpSLO_001467;cds-bpSLO_001260;cds-bpSLO_001446	cds-bpuSUM_001892;cds-bpuSUM_001779;cds-bpuSUM_001850;cds-bpuSUM_001708;cds-bpuSUM_001790;cds-bpuSUM_001806;cds-bpuSUM_001672;cds-bpuSUM_001934;cds-bpuSUM_001961;cds-bpuSUM_001953;cds-bpuSUM_001861;cds-bpuSUM_001848;cds-bpuSUM_001972;cds-bpuSUM_001922;cds-bpuSUM_001898;cds-bpuSUM_001777;cds-bpuSUM_001974	cds-bt91E135_001545;cds-bt91E135_001541;cds-bt91E135_001446;cds-bt91E135_001368;cds-bt91E135_001448;cds-bt91E135_001443;cds-bt91E135_001424;cds-bt91E135_001524;cds-bt91E135_001428	cds-btBTE5EL_001395;cds-btBTE5EL_001335;cds-btBTE5EL_001608;cds-btBTE5EL_001511;cds-btBTE5EL_001465;cds-btBTE5EL_001616;cds-btBTE5EL_001322;cds-btBTE5EL_001284;cds-btBTE5EL_001529	cds-bvRMA01_001089;cds-bvRMA01_001230;cds-bvRMA01_001120;cds-bvRMA01_001130;cds-bvRMA01_001096
group_241		DUF226 domain-containing protein		cds-bcCo53_001338	cds-bhDAH_000871	cds-bhYOR_000956;cds-bhYOR_000914	cds-bpSLO_000868	cds-bpuSUM_001240	cds-bt91E135_000998	cds-btBTE5EL_000999
group_238		DUF244 domain-containing protein;hypothetical protein			cds-bhDAH_001031;cds-bhDAH_000911;cds-bhDAH_000916;cds-bhDAH_000992	cds-bhYOR_000996;cds-bhYOR_001548;cds-bhYOR_001547;cds-bhYOR_001040;cds-bhYOR_000954;cds-bhYOR_000912;cds-bhYOR_001590	cds-bpSLO_001275;cds-bpSLO_001196	cds-bpuSUM_001579;cds-bpuSUM_001697	cds-bt91E135_001550	cds-btBTE5EL_001381;cds-btBTE5EL_001382;cds-btBTE5EL_001383	cds-bvRMA01_001149
group_175		DNA adenine methylase;hypothetical protein		cds-bcCo53_000935;cds-bcCo53_001095;cds-bcCo53_000892;cds-bcCo53_001023;cds-bcCo53_000979	cds-bhDAH_000987;cds-bhDAH_001026;cds-bhDAH_000906;cds-bhDAH_000921	cds-bhYOR_001035;cds-bhYOR_001553;cds-bhYOR_000991;cds-bhYOR_000907;cds-bhYOR_001595;cds-bhYOR_000949	cds-bpSLO_000902;cds-bpSLO_001553;cds-bpSLO_001267;cds-bpSLO_000943;cds-bpSLO_001027;cds-bpSLO_001268;cds-bpSLO_001269;cds-bpSLO_000985	cds-bpuSUM_001234;cds-bpuSUM_001192;cds-bpuSUM_001276;cds-bpuSUM_001446;cds-bpuSUM_001150;cds-bpuSUM_001110;cds-bpuSUM_001404	cds-bt91E135_001068;cds-bt91E135_000947;cds-bt91E135_000991;cds-bt91E135_000903	cds-btBTE5EL_001034;cds-btBTE5EL_000992;cds-btBTE5EL_000901;cds-btBTE5EL_000945;cds-btBTE5EL_001079;cds-btBTE5EL_001344
group_174		tyrosine-type recombinase/integrase;site-specific integrase;hypothetical protein		cds-bcCo53_000978;cds-bcCo53_000934;cds-bcCo53_001054;cds-bcCo53_001022;cds-bcCo53_001094;cds-bcCo53_000891	cds-bhDAH_001025;cds-bhDAH_000986;cds-bhDAH_000922	cds-bhYOR_000906;cds-bhYOR_001554;cds-bhYOR_000948;cds-bhYOR_000990;cds-bhYOR_001596	cds-bpSLO_001552;cds-bpSLO_000901;cds-bpSLO_001266;4_refound_179;cds-bpSLO_000942	cds-bpuSUM_000903;cds-bpuSUM_001149;cds-bpuSUM_001275;cds-bpuSUM_001403;cds-bpuSUM_001191;cds-bpuSUM_001233;cds-bpuSUM_001445;cds-bpuSUM_001025;cds-bpuSUM_001109	cds-bt91E135_000990;cds-bt91E135_000946;cds-bt91E135_000902;cds-bt91E135_001066	cds-btBTE5EL_000944;cds-btBTE5EL_001033;cds-btBTE5EL_000900;7_refound_301
group_2305		hypothetical protein				cds-bhYOR_001608	cds-bpSLO_001290	cds-bpuSUM_001690	cds-bt91E135_001508	cds-btBTE5EL_001330	cds-bvRMA01_001134;cds-bvRMA01_001085
group_2300		hypothetical protein					cds-bpSLO_001231;cds-bpSLO_001353;cds-bpSLO_001419;cds-bpSLO_001256;cds-bpSLO_001232;cds-bpSLO_001321;cds-bpSLO_001387;cds-bpSLO_001461;cds-bpSLO_001388;cds-bpSLO_001208	5_refound_203	6_refound_243	cds-btBTE5EL_001364;cds-btBTE5EL_001480;cds-btBTE5EL_001270;cds-btBTE5EL_001621
group_2175		hypothetical protein			cds-bhDAH_001222	cds-bhYOR_001146	cds-bpSLO_001099		cds-bt91E135_001144	cds-btBTE5EL_001155	cds-bvRMA01_000974
group_2144	fliD;	flagellar filament capping protein FliD;apolipoprotein A1/A4/E family protein;BdrQ protein			cds-bhDAH_001370		cds-bpSLO_001295	cds-bpuSUM_001599	cds-bt91E135_001252	cds-btBTE5EL_001249	cds-bvRMA01_001046
group_2102		ERF family protein				3_refound_129	cds-bpSLO_001202	cds-bpuSUM_001584	6_refound_247		cds-bvRMA01_001156
group_2066		hypothetical protein	cds-baBA2_000841				cds-bpSLO_000852		cds-bt91E135_000850	cds-btBTE5EL_000848
group_2062		hypothetical protein		cds-bcCo53_001156			cds-bpSLO_001084	cds-bpuSUM_001506	cds-bt91E135_001129	cds-btBTE5EL_001140	cds-bvRMA01_000957
group_1813		hypothetical protein				cds-bhYOR_000818	4_refound_144		6_refound_221	7_refound_260	8_refound_308
group_1754		hypothetical protein;right-handed parallel beta-helix repeat-containing protein		cds-bcCo53_001389;cds-bcCo53_001677	cds-bhDAH_001387		cds-bpSLO_001311	cds-bpuSUM_001647;cds-bpuSUM_001616	cds-bt91E135_001294;cds-bt91E135_001264	7_refound_296
group_1750		hypothetical protein		cds-bcCo53_001676;cds-bcCo53_001388	cds-bhDAH_001386		cds-bpSLO_001310	cds-bpuSUM_001615;cds-bpuSUM_001646	cds-bt91E135_001293;cds-bt91E135_001263
group_1734		hypothetical protein			2_refound_61		cds-bpSLO_000742	cds-bpuSUM_000744	6_refound_223	7_refound_261	8_refound_311
group_1618		DUF792 family protein		cds-bcCo53_001074	cds-bhDAH_000942;cds-bhDAH_001009;cds-bhDAH_000970;cds-bhDAH_000885	cds-bhYOR_001574;cds-bhYOR_001014;cds-bhYOR_000929;cds-bhYOR_000971;3_refound_121	cds-bpSLO_000922;cds-bpSLO_000881;cds-bpSLO_000964;cds-bpSLO_001006	cds-bpuSUM_001213;cds-bpuSUM_001254;cds-bpuSUM_001383;cds-bpuSUM_001170;cds-bpuSUM_001425;cds-bpuSUM_001088	cds-bt91E135_000881
group_1617		DUF777 family protein		cds-bcCo53_001072	cds-bhDAH_000968;cds-bhDAH_000944;cds-bhDAH_000883;cds-bhDAH_001007	cds-bhYOR_001576;cds-bhYOR_000969;cds-bhYOR_000927;cds-bhYOR_001012;3_refound_120	cds-bpSLO_000879;cds-bpSLO_000962;cds-bpSLO_001004	cds-bpuSUM_001423;cds-bpuSUM_001381;cds-bpuSUM_001211;cds-bpuSUM_001252;cds-bpuSUM_001086;cds-bpuSUM_001168	cds-bt91E135_000879
group_1440		DUF1463 family protein		1_refound_28	cds-bhDAH_000974;cds-bhDAH_001013;cds-bhDAH_000938;cds-bhDAH_000889	cds-bhYOR_000933;cds-bhYOR_001570;cds-bhYOR_000975;cds-bhYOR_001018;cds-bhYOR_001526	cds-bpSLO_001010;cds-bpSLO_000968;cds-bpSLO_000926;cds-bpSLO_000885	cds-bpuSUM_001259;cds-bpuSUM_001092;cds-bpuSUM_001174;cds-bpuSUM_001217;cds-bpuSUM_001387;cds-bpuSUM_001429	cds-bt91E135_000885
ruvC	ruvC	crossover junction endodeoxyribonuclease RuvC	cds-baBA2_000023				cds-bpSLO_000024	cds-bpuSUM_000026	cds-bt91E135_000024	cds-btBTE5EL_000024	cds-bvRMA01_000024
group_1376		P13 family porin				3_refound_109	cds-bpSLO_000034	cds-bpuSUM_000036	cds-bt91E135_000034	cds-btBTE5EL_000034	cds-bvRMA01_000034
group_1211		hypothetical protein		cds-bcCo53_001157			cds-bpSLO_001085	cds-bpuSUM_001507	cds-bt91E135_001130	cds-btBTE5EL_001141	cds-bvRMA01_000958
group_1134		MATE family efflux transporter	cds-baBA2_000574				cds-bpSLO_000582		cds-bt91E135_000581	cds-btBTE5EL_000581	cds-bvRMA01_000584
group_500		hypothetical protein;vsp protein				cds-bhYOR_001605	cds-bpSLO_001541;cds-bpSLO_001281	cds-bpuSUM_001801	cds-bt91E135_001525;cds-bt91E135_001447	cds-btBTE5EL_001451;cds-btBTE5EL_001273	cds-bvRMA01_001121
group_495		variable large family protein			cds-bhDAH_001431		cds-bpSLO_001568;cds-bpSLO_001373	cds-bpuSUM_001723;cds-bpuSUM_001906	cds-bt91E135_001482	cds-btBTE5EL_001369;cds-btBTE5EL_001600	cds-bvRMA01_001092;cds-bvRMA01_001140
group_492		hypothetical protein		cds-bcCo53_001387;cds-bcCo53_001675	cds-bhDAH_001385		cds-bpSLO_001309	cds-bpuSUM_001645;cds-bpuSUM_001614	cds-bt91E135_001262;cds-bt91E135_001292	cds-btBTE5EL_001258
group_486		hypothetical protein		cds-bcCo53_001378;cds-bcCo53_001666	cds-bhDAH_001376		cds-bpSLO_001300	cds-bpuSUM_001605;cds-bpuSUM_001636	cds-bt91E135_001283;cds-bt91E135_001257	cds-btBTE5EL_001254
group_483		tape measure protein;hypothetical protein			cds-bhDAH_001371		cds-bpSLO_001296	cds-bpuSUM_001600;cds-bpuSUM_001631	cds-bt91E135_001278;cds-bt91E135_001253	cds-btBTE5EL_001250	cds-bvRMA01_001054;cds-bvRMA01_001053;cds-bvRMA01_001052;cds-bvRMA01_001051;cds-bvRMA01_001055
group_481		hypothetical protein		cds-bcCo53_001386;cds-bcCo53_001674	cds-bhDAH_001384		cds-bpSLO_001308	cds-bpuSUM_001644;cds-bpuSUM_001613	cds-bt91E135_001261;cds-bt91E135_001291	cds-btBTE5EL_001257
group_465		hypothetical protein			cds-bhDAH_001393		cds-bpSLO_001317	cds-bpuSUM_001622;cds-bpuSUM_001653	cds-bt91E135_001300;cds-bt91E135_001270	cds-btBTE5EL_001266	cds-bvRMA01_001065
group_463		hypothetical protein			cds-bhDAH_001391		cds-bpSLO_001315	cds-bpuSUM_001651;cds-bpuSUM_001620	cds-bt91E135_001298;cds-bt91E135_001268	cds-btBTE5EL_001264	cds-bvRMA01_001063
group_448		hypothetical protein			cds-bhDAH_001372		cds-bpSLO_001297	cds-bpuSUM_001601;cds-bpuSUM_001632	cds-bt91E135_001279;cds-bt91E135_001254	cds-btBTE5EL_001251	cds-bvRMA01_001056
group_444		DUF226 domain-containing protein			cds-bhDAH_000955;cds-bhDAH_000994	cds-bhYOR_001545;cds-bhYOR_000871	cds-bpSLO_000950;cds-bpSLO_000909	cds-bpuSUM_001032	cds-bt91E135_000910	cds-btBTE5EL_000952
group_436		hypothetical protein;terminase		cds-bcCo53_001671;cds-bcCo53_001383			cds-bpSLO_001305	cds-bpuSUM_001610;cds-bpuSUM_001641	cds-bt91E135_001288;cds-bt91E135_001260	cds-btBTE5EL_001256
group_340		DUF1473 family protein		cds-bcCo53_001077	cds-bhDAH_001012;cds-bhDAH_000939;cds-bhDAH_000888;cds-bhDAH_000973	cds-bhYOR_001017;cds-bhYOR_000932;cds-bhYOR_001527;cds-bhYOR_001571;cds-bhYOR_000974	cds-bpSLO_000967;cds-bpSLO_000925;cds-bpSLO_001009;cds-bpSLO_000884	cds-bpuSUM_001216;cds-bpuSUM_001258;cds-bpuSUM_001173;cds-bpuSUM_001091;cds-bpuSUM_001386;cds-bpuSUM_001428	cds-bt91E135_000884
group_339		DUF1322 family protein		cds-bcCo53_001076	cds-bhDAH_001011;cds-bhDAH_000972;cds-bhDAH_000940;cds-bhDAH_000887	cds-bhYOR_001572;cds-bhYOR_000931;cds-bhYOR_000973;cds-bhYOR_001016;cds-bhYOR_001528	cds-bpSLO_000966;cds-bpSLO_000924;cds-bpSLO_000883;cds-bpSLO_001008	cds-bpuSUM_001257;cds-bpuSUM_001215;cds-bpuSUM_001090;cds-bpuSUM_001385;cds-bpuSUM_001172;cds-bpuSUM_001427	cds-bt91E135_000883
group_337		DUF693 family protein		cds-bcCo53_001073	cds-bhDAH_000969;cds-bhDAH_001008;cds-bhDAH_000884;cds-bhDAH_000943	cds-bhYOR_001531;cds-bhYOR_000928;cds-bhYOR_001575;cds-bhYOR_000970;cds-bhYOR_001013	cds-bpSLO_000963;cds-bpSLO_000921;cds-bpSLO_000880;cds-bpSLO_001005	cds-bpuSUM_001382;cds-bpuSUM_001424;cds-bpuSUM_001087;cds-bpuSUM_001169;cds-bpuSUM_001212;cds-bpuSUM_001253	cds-bt91E135_000880
group_336		hypothetical protein		cds-bcCo53_001071	cds-bhDAH_001006;cds-bhDAH_000967;cds-bhDAH_000945;cds-bhDAH_000882	cds-bhYOR_000968;cds-bhYOR_000926;cds-bhYOR_001533;cds-bhYOR_001577;cds-bhYOR_001011	cds-bpSLO_000878;cds-bpSLO_000920;cds-bpSLO_001003;cds-bpSLO_000961	cds-bpuSUM_001380;cds-bpuSUM_001210;cds-bpuSUM_001251;cds-bpuSUM_001167;cds-bpuSUM_001422;cds-bpuSUM_001085	cds-bt91E135_000878
group_320		DUF261 family protein;DUF261 domain-containing protein			cds-bhDAH_000920;2_refound_69;cds-bhDAH_000988;cds-bhDAH_000907;2_refound_70;cds-bhDAH_001027	cds-bhYOR_000950;cds-bhYOR_001552;cds-bhYOR_000992;3_refound_123;cds-bhYOR_000908;cds-bhYOR_001594;cds-bhYOR_001036	cds-bpSLO_000944;cds-bpSLO_001270;cds-bpSLO_000903;cds-bpSLO_001554;cds-bpSLO_001028;4_refound_178	cds-bpuSUM_001026;cds-bpuSUM_001277;cds-bpuSUM_001069;cds-bpuSUM_000985;cds-bpuSUM_001193;cds-bpuSUM_001447;cds-bpuSUM_001365;cds-bpuSUM_000945;cds-bpuSUM_001235;cds-bpuSUM_000904;cds-bpuSUM_001405;cds-bpuSUM_001111;cds-bpuSUM_001151	cds-bt91E135_000948;cds-bt91E135_000904;cds-bt91E135_001069;cds-bt91E135_000992	cds-btBTE5EL_000993;cds-btBTE5EL_001035;cds-btBTE5EL_001080;cds-btBTE5EL_001345;cds-btBTE5EL_000946;7_refound_299
group_309		DUF1463 family protein		cds-bcCo53_001004;cds-bcCo53_000917;cds-bcCo53_000960;cds-bcCo53_000875		cds-bhYOR_000890		cds-bpuSUM_000927;cds-bpuSUM_001135;cds-bpuSUM_000968;cds-bpuSUM_001303;cds-bpuSUM_000889;cds-bpuSUM_001008;cds-bpuSUM_001347;cds-bpuSUM_001051	cds-bt91E135_000973;cds-bt91E135_001017;cds-bt91E135_001046;cds-bt91E135_000929	cds-btBTE5EL_000971;cds-btBTE5EL_000926;cds-btBTE5EL_001015;cds-btBTE5EL_001060;cds-btBTE5EL_000883	cds-bvRMA01_000885
group_308		DUF1473 family protein		cds-bcCo53_000874;cds-bcCo53_000959;cds-bcCo53_001003;cds-bcCo53_000916		cds-bhYOR_000889		cds-bpuSUM_001134;cds-bpuSUM_000888;cds-bpuSUM_001050;cds-bpuSUM_000967;cds-bpuSUM_001346;cds-bpuSUM_001007;cds-bpuSUM_000926;cds-bpuSUM_001302	cds-bt91E135_000972;cds-bt91E135_001045;cds-bt91E135_000928;cds-bt91E135_001016	cds-btBTE5EL_000970;cds-btBTE5EL_000925;cds-btBTE5EL_001059;cds-btBTE5EL_001014;cds-btBTE5EL_000882	cds-bvRMA01_000884
group_307		DUF792 family protein		cds-bcCo53_000871;cds-bcCo53_001000;cds-bcCo53_000913;cds-bcCo53_000956		cds-bhYOR_000886		cds-bpuSUM_001047;cds-bpuSUM_001299;cds-bpuSUM_001343;cds-bpuSUM_001131;cds-bpuSUM_000885;cds-bpuSUM_000964;cds-bpuSUM_001004;cds-bpuSUM_000923	cds-bt91E135_000969;cds-bt91E135_001042;cds-bt91E135_000925;cds-bt91E135_001013	cds-btBTE5EL_000967;cds-btBTE5EL_001011;cds-btBTE5EL_000922;cds-btBTE5EL_000879;cds-btBTE5EL_001056	cds-bvRMA01_000881
group_288		P12 family lipoprotein			cds-bhDAH_001345	cds-bhYOR_001607	cds-bpSLO_001416;cds-bpSLO_001526;cds-bpSLO_001356		cds-bt91E135_001344;cds-bt91E135_001244;cds-bt91E135_001415	cds-btBTE5EL_001398;cds-btBTE5EL_001524	cds-bvRMA01_001137;cds-bvRMA01_001106;cds-bvRMA01_001199
group_282		hypothetical protein			cds-bhDAH_001339		cds-bpSLO_000938;cds-bpSLO_001349;cds-bpSLO_001514;cds-bpSLO_001229;cds-bpSLO_001465;cds-bpSLO_001423	cds-bpuSUM_001925;cds-bpuSUM_001805;cds-bpuSUM_001624;cds-bpuSUM_001951;cds-bpuSUM_001724;cds-bpuSUM_001671;cds-bpuSUM_001907;cds-bpuSUM_001955	cds-bt91E135_001272;cds-bt91E135_001532;cds-bt91E135_001546;cds-bt91E135_001379	cds-btBTE5EL_001271;cds-btBTE5EL_001598;cds-btBTE5EL_001363;cds-btBTE5EL_000896;cds-btBTE5EL_001578	cds-bvRMA01_001095
group_10		hypothetical protein		cds-bcCo53_001016			cds-bpSLO_001542	cds-bpuSUM_001186	cds-bt91E135_001451	cds-btBTE5EL_000986	cds-bvRMA01_001091
group_2302		hypothetical protein					4_refound_164	cds-bpuSUM_001625;cds-bpuSUM_001656	cds-bt91E135_001380	cds-btBTE5EL_001481	cds-bvRMA01_001068
group_2194		hypothetical protein;collagen-like protein					cds-bpSLO_001074	cds-bpuSUM_001497	cds-bt91E135_001119	cds-btBTE5EL_001130	cds-bvRMA01_000946
group_2193		hypothetical protein					cds-bpSLO_001075	cds-bpuSUM_001498	cds-bt91E135_001120	cds-btBTE5EL_001131	cds-bvRMA01_000947
group_2192		hypothetical protein					cds-bpSLO_001067	cds-bpuSUM_001490	cds-bt91E135_001112	cds-btBTE5EL_001123	cds-bvRMA01_000939
group_2184		hypothetical protein					cds-bpSLO_001076	cds-bpuSUM_001499	cds-bt91E135_001121	cds-btBTE5EL_001132	cds-bvRMA01_000948
group_2183		hypothetical protein					cds-bpSLO_001135	cds-bpuSUM_001540	cds-bt91E135_001182	cds-btBTE5EL_001192	cds-bvRMA01_001002
group_2181		hypothetical protein					cds-bpSLO_001132	cds-bpuSUM_001538	cds-bt91E135_001180	cds-btBTE5EL_001190	cds-bvRMA01_000999;cds-bvRMA01_001000
group_2180		hypothetical protein					cds-bpSLO_001154	cds-bpuSUM_001559	cds-bt91E135_001201	cds-btBTE5EL_001211	cds-bvRMA01_001022
group_2179		hypothetical protein					cds-bpSLO_001068	cds-bpuSUM_001491	cds-bt91E135_001113	cds-btBTE5EL_001124	cds-bvRMA01_000940
group_2173		complement regulator-acquiring protein					cds-bpSLO_001063	cds-bpuSUM_001487	cds-bt91E135_001107	cds-btBTE5EL_001118	cds-bvRMA01_000936
group_2159		hypothetical protein					cds-bpSLO_001078	cds-bpuSUM_001501	cds-bt91E135_001123	cds-btBTE5EL_001134	cds-bvRMA01_000951
group_2157		p23 cell envelope protein					cds-bpSLO_001137	cds-bpuSUM_001542	cds-bt91E135_001184	cds-btBTE5EL_001194	cds-bvRMA01_001004
group_2139		hypothetical protein					cds-bpSLO_001130	cds-bpuSUM_001536	cds-bt91E135_001178	cds-btBTE5EL_001188	cds-bvRMA01_000997;cds-bvRMA01_000996
group_2129		hypothetical protein					cds-bpSLO_001070	cds-bpuSUM_001492	cds-bt91E135_001115	cds-btBTE5EL_001126	cds-bvRMA01_000942
celB	celB	PTS cellobiose transporter subunit IIC			cds-bhDAH_001243	cds-bhYOR_001167	cds-bpSLO_001499		cds-bt91E135_001499	cds-btBTE5EL_001545
group_2076		ParA family protein			cds-bhDAH_001427	cds-bhYOR_001358	cds-bpSLO_001562	cds-bpuSUM_001284		cds-btBTE5EL_001420
group_2075		ParA family protein		cds-bcCo53_001540			cds-bpSLO_001250	cds-bpuSUM_001810		cds-btBTE5EL_001278	cds-bvRMA01_001100
group_2069		ParA family protein		cds-bcCo53_001687			cds-bpSLO_001199	cds-bpuSUM_001582	cds-bt91E135_001553		cds-bvRMA01_001152
group_2064		hypothetical protein					4_refound_171	cds-bpuSUM_000236	6_refound_246	7_refound_288	cds-bvRMA01_000234
group_2042		chromosome replication/partitioning protein			cds-bhDAH_001428	cds-bhYOR_001357	cds-bpSLO_001563	cds-bpuSUM_001285		cds-btBTE5EL_001421
group_2036		chromosome replication/partitioning protein		cds-bcCo53_001336	cds-bhDAH_000873	cds-bhYOR_000958	cds-bpSLO_001336	cds-bpuSUM_001242
group_2032		hypothetical protein					cds-bpSLO_001049	cds-bpuSUM_001472	cds-bt91E135_001093;cds-bt91E135_001094	cds-btBTE5EL_001105;cds-btBTE5EL_001104	cds-bvRMA01_000923
group_2031		complement regulator-acquiring protein					cds-bpSLO_001051	cds-bpuSUM_001474	cds-bt91E135_001096	cds-btBTE5EL_001107	cds-bvRMA01_000926
group_2023		hypothetical protein					cds-bpSLO_001082	cds-bpuSUM_001505	cds-bt91E135_001127	cds-btBTE5EL_001138	cds-bvRMA01_000955
group_2021		p23 cell envelope protein;hypothetical protein					cds-bpSLO_001098	cds-bpuSUM_001515	cds-bt91E135_001143	cds-btBTE5EL_001154	cds-bvRMA01_000973
group_2019		hypothetical protein					cds-bpSLO_001071	cds-bpuSUM_001493	cds-bt91E135_001116	cds-btBTE5EL_001127	cds-bvRMA01_000943
group_2018		hypothetical protein;complement regulator-acquiring protein					cds-bpSLO_001052	cds-bpuSUM_001475	cds-bt91E135_001097	cds-btBTE5EL_001108	cds-bvRMA01_000927
group_2002		hypothetical protein					cds-bpSLO_001092	cds-bpuSUM_001509	cds-bt91E135_001137	cds-btBTE5EL_001148	cds-bvRMA01_000967;cds-bvRMA01_000966
group_1832		hypothetical protein					4_refound_148	cds-bpuSUM_001558	6_refound_229	7_refound_268	8_refound_316
group_1806		hypothetical protein					4_refound_156	5_refound_195		cds-btBTE5EL_000417	cds-bvRMA01_000419
group_1747		hypothetical protein					cds-bpSLO_001138		cds-bt91E135_001185	cds-btBTE5EL_001195	cds-bvRMA01_001005
group_1702		hypothetical protein					cds-bpSLO_000764
group_1674		DUF764 family protein		cds-bcCo53_001006;cds-bcCo53_000919;cds-bcCo53_000877;cds-bcCo53_001080;cds-bcCo53_000962			cds-bpSLO_000928;cds-bpSLO_000970;cds-bpSLO_000887;cds-bpSLO_001012	cds-bpuSUM_001389;cds-bpuSUM_001219;cds-bpuSUM_001431;cds-bpuSUM_001261;cds-bpuSUM_001176;cds-bpuSUM_001094	cds-bt91E135_000887;cds-bt91E135_001019;cds-bt91E135_000975;cds-bt91E135_000931;cds-bt91E135_001048	cds-btBTE5EL_001062;cds-btBTE5EL_001017;cds-btBTE5EL_000973;cds-btBTE5EL_000928;cds-btBTE5EL_000885
group_1656		hypothetical protein							cds-bt91E135_000561		cds-bvRMA01_000564
group_1582		PTS sugar transporter subunit IIB			cds-bhDAH_001241	cds-bhYOR_001165	cds-bpSLO_001501		cds-bt91E135_001501	cds-btBTE5EL_001547
group_1555		PTS lactose/cellobiose transporter subunit IIA			cds-bhDAH_001242	cds-bhYOR_001166	cds-bpSLO_001500		cds-bt91E135_001500	cds-btBTE5EL_001546
group_1535		hypothetical protein					cds-bpSLO_001111	cds-bpuSUM_001527	cds-bt91E135_001156	cds-btBTE5EL_001167	cds-bvRMA01_000986
group_1497		hypothetical protein					cds-bpSLO_001322;cds-bpSLO_001207	cds-bpuSUM_001770;cds-bpuSUM_001914	cds-bt91E135_001419;cds-bt91E135_001342;cds-bt91E135_001304	cds-btBTE5EL_001521;cds-btBTE5EL_001400	cds-bvRMA01_001084
group_1339		chromosome replication/partitioning protein		cds-bcCo53_001541			cds-bpSLO_001251	cds-bpuSUM_001811		cds-btBTE5EL_001279	cds-bvRMA01_001101
group_1307		hypothetical protein					cds-bpSLO_001136	5_refound_190	cds-bt91E135_001183	cds-btBTE5EL_001193	cds-bvRMA01_001003
group_1287		DUF226 domain-containing protein		cds-bcCo53_001539			cds-bpSLO_001249	cds-bpuSUM_001809		cds-btBTE5EL_001277	cds-bvRMA01_001099
group_1249		chromosome replication/partitioning protein		cds-bcCo53_001688			cds-bpSLO_001200	cds-bpuSUM_001583	cds-bt91E135_001554		cds-bvRMA01_001153
group_1225		DUF228 domain-containing protein					cds-bpSLO_001114	cds-bpuSUM_001530	cds-bt91E135_001159	cds-btBTE5EL_001170	cds-bvRMA01_000989
group_1048		hypothetical protein					cds-bpSLO_001086	cds-bpuSUM_001508	cds-bt91E135_001131	cds-btBTE5EL_001142	cds-bvRMA01_000959
group_1035		hypothetical protein					cds-bpSLO_001080	cds-bpuSUM_001503	cds-bt91E135_001125	cds-btBTE5EL_001136	cds-bvRMA01_000953
group_1031		ParA family protein		cds-bcCo53_000987	cds-bhDAH_000956			cds-bpuSUM_001157	cds-bt91E135_000955	cds-btBTE5EL_000865
group_1005		hypothetical protein					cds-bpSLO_001452	cds-bpuSUM_001738	cds-bt91E135_001239	cds-btBTE5EL_001562	cds-bvRMA01_001078
group_1003		ParA family protein		cds-bcCo53_001337	cds-bhDAH_000872	cds-bhYOR_000957	cds-bpSLO_001335	cds-bpuSUM_001241
group_976		hypothetical protein					cds-bpSLO_001050	cds-bpuSUM_001473	cds-bt91E135_001095	cds-btBTE5EL_001106	cds-bvRMA01_000924
group_923		hypothetical protein					cds-bpSLO_001081	cds-bpuSUM_001504	cds-bt91E135_001126	cds-btBTE5EL_001137	cds-bvRMA01_000954
group_905		hypothetical protein					cds-bpSLO_001072	cds-bpuSUM_001494	cds-bt91E135_001117	cds-btBTE5EL_001128	cds-bvRMA01_000944
group_855		hypothetical protein					cds-bpSLO_001058	cds-bpuSUM_001486	cds-bt91E135_001103	cds-btBTE5EL_001114	cds-bvRMA01_000933
group_798		hypothetical protein					cds-bpSLO_001140	cds-bpuSUM_001544	cds-bt91E135_001187	cds-btBTE5EL_001197	cds-bvRMA01_001007
group_598		hypothetical protein					cds-bpSLO_001056	cds-bpuSUM_001484	cds-bt91E135_001101	cds-btBTE5EL_001112	cds-bvRMA01_000931
group_553		hypothetical protein					cds-bpSLO_001057	cds-bpuSUM_001485	cds-bt91E135_001102	cds-btBTE5EL_001113	cds-bvRMA01_000932
group_518		DUF871 domain-containing protein			cds-bhDAH_001240	cds-bhYOR_001164	cds-bpSLO_001502		cds-bt91E135_001502	cds-btBTE5EL_001548
group_503		DUF685 domain-containing protein					cds-bpSLO_001150	cds-bpuSUM_001554	cds-bt91E135_001197	cds-btBTE5EL_001207	cds-bvRMA01_001017
group_488		hypothetical protein			cds-bhDAH_001377		cds-bpSLO_001301	cds-bpuSUM_001637;cds-bpuSUM_001606	cds-bt91E135_001258;cds-bt91E135_001284	7_refound_294
group_485		DUF1640 domain-containing protein;hypothetical protein			cds-bhDAH_000997	cds-bhYOR_001542		cds-bpuSUM_001035;cds-bpuSUM_001159;cds-bpuSUM_001077	cds-bt91E135_001030;cds-bt91E135_000957	cds-btBTE5EL_000867
group_480		hypothetical protein		cds-bcCo53_001670;cds-bcCo53_001382	cds-bhDAH_001380		cds-bpSLO_001304	cds-bpuSUM_001609;cds-bpuSUM_001640	cds-bt91E135_001287
group_479		hypothetical protein		cds-bcCo53_001380;cds-bcCo53_001668	cds-bhDAH_001378		cds-bpSLO_001302	cds-bpuSUM_001607;cds-bpuSUM_001638	cds-bt91E135_001285
group_469		hypothetical protein					cds-bpSLO_001495	cds-bpuSUM_000908;cds-bpuSUM_000869	cds-bt91E135_001495	cds-btBTE5EL_001541;cds-btBTE5EL_000907
group_467		hypothetical protein					cds-bpSLO_001318	cds-bpuSUM_001654;cds-bpuSUM_001623	cds-bt91E135_001567;cds-bt91E135_001271;cds-bt91E135_001301	cds-btBTE5EL_001267;cds-btBTE5EL_001362	8_refound_324
group_466		hypothetical protein					cds-bpSLO_001515;cds-bpSLO_001589;cds-bpSLO_001583	cds-bpuSUM_001869	cds-bt91E135_001321	7_refound_283	8_refound_325
group_461		DUF228 domain-containing protein			cds-bhDAH_000930	cds-bhYOR_000898	cds-bpSLO_000934;cds-bpSLO_000893;cds-bpSLO_000976;cds-bpSLO_001018		cds-bt91E135_000982;cds-bt91E135_000937;cds-bt91E135_001055;cds-bt91E135_000894	cds-btBTE5EL_000935;cds-btBTE5EL_000980;cds-btBTE5EL_000892;cds-btBTE5EL_001024;cds-btBTE5EL_001069
group_460		DUF228 domain-containing protein			cds-bhDAH_000931	cds-bhYOR_000897	cds-bpSLO_000933;cds-bpSLO_000975;cds-bpSLO_001017		cds-bt91E135_000981;cds-bt91E135_000936;cds-bt91E135_001054;cds-bt91E135_000893	cds-btBTE5EL_001068;cds-btBTE5EL_001023;cds-btBTE5EL_000891;cds-btBTE5EL_000934;cds-btBTE5EL_000979
group_455		ERF family protein		cds-bcCo53_001034			cds-bpSLO_000913;cds-bpSLO_000871;cds-bpSLO_001338;cds-bpSLO_000996;cds-bpSLO_000954	cds-bpuSUM_001078;cds-bpuSUM_001160;cds-bpuSUM_001203;cds-bpuSUM_001413;cds-bpuSUM_001373;cds-bpuSUM_001244	cds-bt91E135_000914;cds-bt91E135_000958;cds-bt91E135_001031;cds-bt91E135_000870;cds-bt91E135_001001	cds-btBTE5EL_001388;cds-btBTE5EL_000868;cds-btBTE5EL_001002;cds-btBTE5EL_000911;cds-btBTE5EL_000956;cds-btBTE5EL_001045
group_445		chromosome replication/partitioning protein		cds-bcCo53_000988	cds-bhDAH_000996;cds-bhDAH_000957			cds-bpuSUM_001158	cds-bt91E135_001029;cds-bt91E135_000956	cds-btBTE5EL_000866
group_443		DUF228 domain-containing protein			cds-bhDAH_000929	cds-bhYOR_000899	cds-bpSLO_000894;cds-bpSLO_001019;cds-bpSLO_000977;cds-bpSLO_000935		cds-bt91E135_000983;cds-bt91E135_000895;cds-bt91E135_001056;cds-bt91E135_000938	cds-btBTE5EL_000936;cds-btBTE5EL_001070;cds-btBTE5EL_000893;cds-btBTE5EL_000981;cds-btBTE5EL_001025
group_439		PBSX family phage terminase large subunit		cds-bcCo53_001385;cds-bcCo53_001673	cds-bhDAH_001383		cds-bpSLO_001307	cds-bpuSUM_001612;cds-bpuSUM_001643	cds-bt91E135_001290
group_438		DUF1073 domain-containing protein		cds-bcCo53_001672;cds-bcCo53_001384	cds-bhDAH_001382		cds-bpSLO_001306	cds-bpuSUM_001611;cds-bpuSUM_001642	cds-bt91E135_001289
group_435		hypothetical protein		cds-bcCo53_001669;cds-bcCo53_001381	cds-bhDAH_001379		cds-bpSLO_001303	cds-bpuSUM_001608;cds-bpuSUM_001639	cds-bt91E135_001286
group_415		variable large family protein				cds-bhYOR_001425		cds-bpuSUM_001800		cds-btBTE5EL_001468	cds-bvRMA01_001229;cds-bvRMA01_001129
group_405		hypothetical protein;ERF family protein				cds-bhYOR_001502	cds-bpSLO_001203;cds-bpSLO_001371	cds-bpuSUM_001585		cds-btBTE5EL_001317;cds-btBTE5EL_001415;cds-btBTE5EL_001414;cds-btBTE5EL_001318;cds-btBTE5EL_001426;cds-btBTE5EL_001425	cds-bvRMA01_001158;cds-bvRMA01_001157
group_393		hypothetical protein					cds-bpSLO_001201	5_refound_214	6_refound_251	cds-btBTE5EL_001423;cds-btBTE5EL_001315;cds-btBTE5EL_001417	cds-bvRMA01_001155
group_380		DUF1357 family protein			cds-bhDAH_000928	cds-bhYOR_000900	cds-bpSLO_000978;cds-bpSLO_001020;cds-bpSLO_000936;cds-bpSLO_000895		cds-bt91E135_000984;cds-bt91E135_000896;cds-bt91E135_001455;cds-bt91E135_001517;cds-bt91E135_001057;cds-bt91E135_000939	cds-btBTE5EL_001026;cds-btBTE5EL_000937;cds-btBTE5EL_000894;cds-btBTE5EL_001071;cds-btBTE5EL_000982
group_373		complement regulator-acquiring protein					cds-bpSLO_001206;cds-bpSLO_001323	cds-bpuSUM_001769;cds-bpuSUM_001915;cds-bpuSUM_001659	cds-bt91E135_001305;cds-bt91E135_001343;cds-bt91E135_001420;cds-bt91E135_001417	7_refound_293;cds-btBTE5EL_001520	cds-bvRMA01_001083
group_355		hypothetical protein						cds-bpuSUM_001593;cds-bpuSUM_001856;cds-bpuSUM_001730	cds-bt91E135_001246	cds-btBTE5EL_001329;cds-btBTE5EL_001440
group_341		DUF1506 family protein		cds-bcCo53_001043			cds-bpSLO_000972;cds-bpSLO_000930;cds-bpSLO_000889;cds-bpSLO_001014	cds-bpuSUM_001391;cds-bpuSUM_001433;cds-bpuSUM_001221;cds-bpuSUM_001096;cds-bpuSUM_001263;cds-bpuSUM_001178	cds-bt91E135_000977;cds-bt91E135_001021;cds-bt91E135_000889;cds-bt91E135_001050;cds-bt91E135_000933	cds-btBTE5EL_001019;cds-btBTE5EL_000975;cds-btBTE5EL_000887;cds-btBTE5EL_000930;cds-btBTE5EL_001064
group_306		DUF693 family protein		cds-bcCo53_000912;cds-bcCo53_000955;cds-bcCo53_000870;cds-bcCo53_000999				cds-bpuSUM_000963;cds-bpuSUM_001046;cds-bpuSUM_000922;cds-bpuSUM_000884;cds-bpuSUM_001130;cds-bpuSUM_001298;cds-bpuSUM_001003;cds-bpuSUM_001342	cds-bt91E135_000924;cds-bt91E135_001012;cds-bt91E135_001041;cds-bt91E135_000968	cds-btBTE5EL_000921;cds-btBTE5EL_000878;cds-btBTE5EL_000966;cds-btBTE5EL_001055	cds-bvRMA01_000880
group_292		P13 family porin					cds-bpSLO_001292	cds-bpuSUM_001596;cds-bpuSUM_000002;cds-bpuSUM_001627;cds-bpuSUM_001463	cds-bt91E135_001249	cds-btBTE5EL_001246	cds-bvRMA01_001049
group_276		hypothetical protein					cds-bpSLO_001105	cds-bpuSUM_001521	cds-bt91E135_001150	cds-btBTE5EL_001161	cds-bvRMA01_000980
group_266		DUF685 domain-containing protein		cds-bcCo53_000994;cds-bcCo53_000865;cds-bcCo53_000950;cds-bcCo53_000907	cds-bhDAH_000964;cds-bhDAH_001003;cds-bhDAH_000879;cds-bhDAH_000948	cds-bhYOR_001536;cds-bhYOR_001580;cds-bhYOR_000923;cds-bhYOR_001008;cds-bhYOR_000965			cds-bt91E135_001036;cds-bt91E135_001006;cds-bt91E135_001007;cds-bt91E135_000919;cds-bt91E135_000963	cds-btBTE5EL_001050;cds-btBTE5EL_000873;cds-btBTE5EL_000961;cds-btBTE5EL_000916;cds-btBTE5EL_001007
group_183		hypothetical protein		cds-bcCo53_000878;cds-bcCo53_000920;cds-bcCo53_001007;cds-bcCo53_001042;cds-bcCo53_001081;cds-bcCo53_000963			cds-bpSLO_000929;cds-bpSLO_000971;cds-bpSLO_001013;cds-bpSLO_000888	cds-bpuSUM_001390;cds-bpuSUM_001095;cds-bpuSUM_001432;cds-bpuSUM_001262;cds-bpuSUM_001177;cds-bpuSUM_001220	cds-bt91E135_001049;cds-bt91E135_000976;cds-bt91E135_000888;cds-bt91E135_001020;cds-bt91E135_000932	cds-btBTE5EL_001063;cds-btBTE5EL_001018;cds-btBTE5EL_000886;cds-btBTE5EL_000929;cds-btBTE5EL_000974
group_181		DUF3890 domain-containing protein		cds-bcCo53_000965;cds-bcCo53_001083;cds-bcCo53_000880;cds-bcCo53_000922;cds-bcCo53_001044;cds-bcCo53_001009			cds-bpSLO_000931;cds-bpSLO_000890;cds-bpSLO_001015;cds-bpSLO_000973	cds-bpuSUM_001179;cds-bpuSUM_001392;cds-bpuSUM_001222;cds-bpuSUM_001097;cds-bpuSUM_001434;cds-bpuSUM_001264	cds-bt91E135_000934;cds-bt91E135_000890;cds-bt91E135_000978;cds-bt91E135_001022;cds-bt91E135_001051	cds-btBTE5EL_001020;cds-btBTE5EL_000976;cds-btBTE5EL_001065;cds-btBTE5EL_000888;cds-btBTE5EL_000931
group_135		Mlp family lipoprotein;hypothetical protein			cds-bhDAH_001084;cds-bhDAH_001083	cds-bhYOR_001341;cds-bhYOR_001340	cds-bpSLO_001494		cds-bt91E135_001493	cds-btBTE5EL_001537
group_129		hypothetical protein			cds-bhDAH_000395	cds-bhYOR_000393		cds-bpuSUM_000395
group_121		hypothetical protein				cds-bhYOR_001030	cds-bpSLO_001327	cds-bpuSUM_001145;cds-bpuSUM_001666	cds-bt91E135_001059	cds-btBTE5EL_001028
group_2201		hypothetical protein					cds-bpSLO_001472	cds-bpuSUM_001802	cds-bt91E135_001427	cds-btBTE5EL_001601
group_2185		hypothetical protein					cds-bpSLO_001121	cds-bpuSUM_001534	cds-bt91E135_001166	cds-btBTE5EL_001177
group_2182		hypothetical protein				cds-bhYOR_001233	cds-bpSLO_001291	cds-bpuSUM_001594;cds-bpuSUM_001595			cds-bvRMA01_001045
group_2174		complement regulator-acquiring protein					cds-bpSLO_001064	cds-bpuSUM_001488	cds-bt91E135_001108	cds-btBTE5EL_001119
group_2170		hypothetical protein					cds-bpSLO_001120	cds-bpuSUM_001533	cds-bt91E135_001165	cds-btBTE5EL_001176
group_2168		hypothetical protein				cds-bhYOR_001031	cds-bpSLO_001262		cds-bt91E135_001410	cds-btBTE5EL_001618
group_2154		hypothetical protein					cds-bpSLO_001175		cds-bt91E135_001221	cds-btBTE5EL_001233	cds-bvRMA01_001034
group_2152		hypothetical protein					cds-bpSLO_001129		cds-bt91E135_001177	cds-btBTE5EL_001187	cds-bvRMA01_000995;cds-bvRMA01_000994
group_2150		complement regulator-acquiring protein					cds-bpSLO_001065		cds-bt91E135_001110	cds-btBTE5EL_001121	cds-bvRMA01_000937
group_2146		hypothetical protein					cds-bpSLO_001066		cds-bt91E135_001111	cds-btBTE5EL_001122	cds-bvRMA01_000938
group_2143		hypothetical protein					cds-bpSLO_001047	cds-bpuSUM_001469	cds-bt91E135_001091	cds-btBTE5EL_001102
group_2131		hypothetical protein					cds-bpSLO_001048	cds-bpuSUM_001471	cds-bt91E135_001092	cds-btBTE5EL_001103
group_2127		hypothetical protein					cds-bpSLO_001091		cds-bt91E135_001136	cds-btBTE5EL_001147	cds-bvRMA01_000964;cds-bvRMA01_000965
group_2123		hypothetical protein						cds-bpuSUM_001817	cds-bt91E135_001228	cds-btBTE5EL_001240	cds-bvRMA01_001040
group_2118		hypothetical protein					cds-bpSLO_001173		cds-bt91E135_001220	cds-btBTE5EL_001232	cds-bvRMA01_001033
group_2117		hypothetical protein					cds-bpSLO_001131		cds-bt91E135_001179	cds-btBTE5EL_001189	cds-bvRMA01_000998
group_2094		hypothetical protein					cds-bpSLO_001194	5_refound_212			cds-bvRMA01_001147
group_2053		hypothetical protein					4_refound_170		cds-bt91E135_001181	cds-btBTE5EL_001191	cds-bvRMA01_001001
group_2043		DUF226 domain-containing protein					cds-bpSLO_001496	cds-bpuSUM_000870	cds-bt91E135_001496	cds-btBTE5EL_001542
group_2037		hypothetical protein;P12 family lipoprotein					cds-bpSLO_001451		cds-bt91E135_001240	cds-btBTE5EL_001561	cds-bvRMA01_001080;cds-bvRMA01_001079
group_2020		collagen-like protein;hypothetical protein					cds-bpSLO_001073		cds-bt91E135_001118	cds-btBTE5EL_001129	cds-bvRMA01_000945
group_2014		hypothetical protein					cds-bpSLO_001059		cds-bt91E135_001104	cds-btBTE5EL_001115	cds-bvRMA01_000934
group_2010		DUF228 domain-containing protein	cds-baBA2_000958	cds-bcCo53_001186	cds-bhDAH_001237	cds-bhYOR_001161
group_1990		hypothetical protein					cds-bpSLO_001181		cds-bt91E135_001226;cds-bt91E135_001227	cds-btBTE5EL_001239;cds-btBTE5EL_001238	cds-bvRMA01_001039
group_1981		hypothetical protein					cds-bpSLO_001077		cds-bt91E135_001122	cds-btBTE5EL_001133	cds-bvRMA01_000950;cds-bvRMA01_000949
group_1980		hypothetical protein					cds-bpSLO_001079		cds-bt91E135_001124	cds-btBTE5EL_001135	cds-bvRMA01_000952
group_1975		hypothetical protein					cds-bpSLO_001156		cds-bt91E135_001203	cds-btBTE5EL_001213	cds-bvRMA01_001025;cds-bvRMA01_001024;cds-bvRMA01_001026
group_1925		hypothetical protein					cds-bpSLO_001172		cds-bt91E135_001219	cds-btBTE5EL_001230;cds-btBTE5EL_001231	cds-bvRMA01_001031;cds-bvRMA01_001032
group_1853		hypothetical protein					cds-bpSLO_001179		cds-bt91E135_001224	cds-btBTE5EL_001236	cds-bvRMA01_001037
group_1815		hypothetical protein								cds-btBTE5EL_000943
group_1742		hypothetical protein					cds-bpSLO_001493
group_1737		hypothetical protein						5_refound_199	6_refound_240	7_refound_277	cds-bvRMA01_001074
group_1684		hypothetical protein									cds-bvRMA01_000925
group_1608		hypothetical protein					cds-bpSLO_001055		cds-bt91E135_001100	cds-btBTE5EL_001111	cds-bvRMA01_000930
group_1482		Mlp family lipoprotein					cds-bpSLO_001193	cds-bpuSUM_001577		cds-btBTE5EL_001380	cds-bvRMA01_001146
group_1470		hypothetical protein		cds-bcCo53_001394					cds-bt91E135_001269	cds-btBTE5EL_001265	cds-bvRMA01_001064
group_1351		chromosome replication/partitioning protein			cds-bhDAH_001352		cds-bpSLO_001443		cds-bt91E135_001335	cds-btBTE5EL_001463
group_1330		DUF226 domain-containing protein		cds-bcCo53_000986				cds-bpuSUM_001156	cds-bt91E135_001027	cds-btBTE5EL_000864
group_1293		chromosome replication/partitioning protein					cds-bpSLO_001498	cds-bpuSUM_000872	cds-bt91E135_001498	cds-btBTE5EL_001544
group_1290		DUF226 domain-containing protein			cds-bhDAH_001350		cds-bpSLO_001441		cds-bt91E135_001333	cds-btBTE5EL_001461
group_1198		chromosome replication/partitioning protein					cds-bpSLO_000870	cds-bpuSUM_001076	cds-bt91E135_001000	cds-btBTE5EL_001001
group_1183		hypothetical protein					cds-bpSLO_001083		cds-bt91E135_001128	cds-btBTE5EL_001139	cds-bvRMA01_000956
group_1042		ParA family protein					cds-bpSLO_001497	cds-bpuSUM_000871	cds-bt91E135_001497	cds-btBTE5EL_001543
group_1008		ParA family protein			cds-bhDAH_001351		cds-bpSLO_001442		cds-bt91E135_001334	cds-btBTE5EL_001462
group_995		hypothetical protein					cds-bpSLO_001053		cds-bt91E135_001098	cds-btBTE5EL_001109	cds-bvRMA01_000928
group_993		ParA family protein					cds-bpSLO_000869	cds-bpuSUM_001075	cds-bt91E135_000999	cds-btBTE5EL_001000
group_959		hypothetical protein					cds-bpSLO_001088		cds-bt91E135_001133	cds-btBTE5EL_001144	cds-bvRMA01_000961
group_951		hypothetical protein					cds-bpSLO_001069		cds-bt91E135_001114	cds-btBTE5EL_001125	cds-bvRMA01_000941
group_934		hypothetical protein					cds-bpSLO_001090		cds-bt91E135_001135	cds-btBTE5EL_001146	cds-bvRMA01_000963
group_929		hypothetical protein					cds-bpSLO_001087		cds-bt91E135_001132	cds-btBTE5EL_001143	cds-bvRMA01_000960
group_922		hypothetical protein					cds-bpSLO_001054		cds-bt91E135_001099	cds-btBTE5EL_001110	cds-bvRMA01_000929
group_848		hypothetical protein					cds-bpSLO_001089		cds-bt91E135_001134	cds-btBTE5EL_001145	cds-bvRMA01_000962
group_687		variable large family protein					cds-bpSLO_001482	cds-bpuSUM_001876	cds-bt91E135_001478	cds-btBTE5EL_001593
group_622		hypothetical protein					cds-bpSLO_001157		cds-bt91E135_001204	cds-btBTE5EL_001214	cds-bvRMA01_001027
group_526		hypothetical protein			cds-bhDAH_001349		cds-bpSLO_001440		cds-bt91E135_001332	cds-btBTE5EL_001460
group_502		hypothetical protein					cds-bpSLO_001248	cds-bpuSUM_001808		cds-btBTE5EL_001276	cds-bvRMA01_001098
group_498		variable large family protein					cds-bpSLO_001430;cds-bpSLO_001479	cds-bpuSUM_001720;cds-bpuSUM_001924	cds-bt91E135_001539	cds-btBTE5EL_001513;cds-btBTE5EL_001286
group_493		hypothetical protein					cds-bpSLO_001480;cds-bpSLO_001581	cds-bpuSUM_001719;cds-bpuSUM_001920	cds-bt91E135_001540;cds-bt91E135_001324	cds-btBTE5EL_001285;cds-btBTE5EL_001512
group_468		variable large family protein			cds-bhDAH_001092	cds-bhYOR_001473		cds-bpuSUM_001574	cds-bt91E135_001311;cds-bt91E135_001485
group_459		hypothetical protein					cds-bpSLO_001271;cds-bpSLO_001555;cds-bpSLO_000945;cds-bpSLO_000987;cds-bpSLO_001029;cds-bpSLO_000904	cds-bpuSUM_001278;cds-bpuSUM_001027;cds-bpuSUM_001194	cds-bt91E135_001070;cds-bt91E135_000949;cds-bt91E135_000993;cds-bt91E135_000905	cds-btBTE5EL_001346;cds-btBTE5EL_000903;cds-btBTE5EL_000994;cds-btBTE5EL_001081;cds-btBTE5EL_000947;cds-btBTE5EL_001036
group_458		DUF276 domain-containing protein					cds-bpSLO_000877;cds-bpSLO_001002;cds-bpSLO_000919;cds-bpSLO_000960	cds-bpuSUM_001084;cds-bpuSUM_001379;cds-bpuSUM_001166;cds-bpuSUM_001250;cds-bpuSUM_001209	cds-bt91E135_000877		cds-bvRMA01_000877
group_457		DUF777 family protein		cds-bcCo53_000954;cds-bcCo53_000869;cds-bcCo53_000911		cds-bhYOR_000884			cds-bt91E135_001040;cds-bt91E135_000967;cds-bt91E135_001011;cds-bt91E135_000923	cds-btBTE5EL_000920;cds-btBTE5EL_000877;cds-btBTE5EL_001054;cds-btBTE5EL_000965
group_456		DUF735 family protein					cds-bpSLO_000876;cds-bpSLO_001001;cds-bpSLO_000918;cds-bpSLO_000959	cds-bpuSUM_001249;cds-bpuSUM_001165;cds-bpuSUM_001208;cds-bpuSUM_001083;cds-bpuSUM_001378	cds-bt91E135_000876		cds-bvRMA01_000876
group_434		hypothetical protein		cds-bcCo53_000953;cds-bcCo53_000910;cds-bcCo53_000997;cds-bcCo53_000868		cds-bhYOR_000883			cds-bt91E135_001010;cds-bt91E135_000966;cds-bt91E135_001039;cds-bt91E135_000922	cds-btBTE5EL_000919;cds-btBTE5EL_001053;cds-btBTE5EL_000964;cds-btBTE5EL_000876
group_433		DUF276 domain-containing protein		cds-bcCo53_000996;cds-bcCo53_000952;cds-bcCo53_000867;cds-bcCo53_000909		cds-bhYOR_000882			cds-bt91E135_001038;cds-bt91E135_000965;cds-bt91E135_001009;cds-bt91E135_000921	cds-btBTE5EL_000875;cds-btBTE5EL_000918;cds-btBTE5EL_001052;cds-btBTE5EL_000963
group_430		DUF735 family protein		cds-bcCo53_000866;cds-bcCo53_000951;1_refound_27;cds-bcCo53_000908		cds-bhYOR_000881			cds-bt91E135_001037;cds-bt91E135_000964;cds-bt91E135_001008;cds-bt91E135_000920	cds-btBTE5EL_001008;cds-btBTE5EL_000917;cds-btBTE5EL_000874;cds-btBTE5EL_000962;cds-btBTE5EL_001051
group_413		hypothetical protein					cds-bpSLO_001178		cds-bt91E135_001223	cds-btBTE5EL_001235	cds-bvRMA01_001036
group_410		UTP--glucose-1-phosphate uridylyltransferase						5_refound_204	cds-bt91E135_001383	cds-btBTE5EL_001484	cds-bvRMA01_001172;cds-bvRMA01_001204
group_408		variable large family protein					cds-bpSLO_001221	5_refound_201;cds-bpuSUM_001897		cds-btBTE5EL_001325	cds-bvRMA01_001132;cds-bvRMA01_001090;cds-bvRMA01_001232;cds-bvRMA01_001087
group_400		MFS transporter		cds-bcCo53_001300	cds-bhDAH_001086	cds-bhYOR_001421	cds-bpSLO_001491
group_386		DUF1322 family protein		cds-bcCo53_000873;cds-bcCo53_001002;cds-bcCo53_000915;cds-bcCo53_000958		cds-bhYOR_000888			cds-bt91E135_000971;cds-bt91E135_001044;cds-bt91E135_000927;cds-bt91E135_001015	cds-btBTE5EL_000881;cds-btBTE5EL_001013;cds-btBTE5EL_001058;cds-btBTE5EL_000969;cds-btBTE5EL_000924
group_384		ferrous iron transporter A						5_refound_206	cds-bt91E135_001463;cds-bt91E135_001509	cds-btBTE5EL_001571	cds-bvRMA01_001169
group_377		variable large family protein					cds-bpSLO_001236	cds-bpuSUM_001874	cds-bt91E135_001535;cds-bt91E135_001352	cds-btBTE5EL_001594
group_376		hypothetical protein				cds-bhYOR_001479		cds-bpuSUM_001668	cds-bt91E135_001351;cds-bt91E135_001407	cds-btBTE5EL_001376
group_366		variable large family protein					cds-bpSLO_001283;cds-bpSLO_001217	cds-bpuSUM_001845;cds-bpuSUM_001782;cds-bpuSUM_001969	cds-bt91E135_001486	cds-btBTE5EL_001597;cds-btBTE5EL_001371
group_359		hypothetical protein;BppA				cds-bhYOR_001509;cds-bhYOR_001510;cds-bhYOR_001508	cds-bpSLO_001365	cds-bpuSUM_001883;cds-bpuSUM_001696;cds-bpuSUM_001882		cds-btBTE5EL_001309;cds-btBTE5EL_001310;cds-btBTE5EL_001308
group_344		DUF228 domain-containing protein		cds-bcCo53_001013;cds-bcCo53_000884;cds-bcCo53_000926;cds-bcCo53_000969	2_refound_67	cds-bhYOR_000984;cds-bhYOR_000942;cds-bhYOR_001027;cds-bhYOR_001561		cds-bpuSUM_001438;cds-bpuSUM_001396;cds-bpuSUM_001183;cds-bpuSUM_001102;cds-bpuSUM_001268;cds-bpuSUM_001226
group_342		DUF228 domain-containing protein		cds-bcCo53_000882;cds-bcCo53_001011;cds-bcCo53_000967;cds-bcCo53_000924;cds-bcCo53_001046	cds-bhDAH_000896	cds-bhYOR_001025;cds-bhYOR_000940;cds-bhYOR_000982;cds-bhYOR_001519;cds-bhYOR_001563		cds-bpuSUM_001224;cds-bpuSUM_001394;cds-bpuSUM_001436;cds-bpuSUM_001266;cds-bpuSUM_001181;cds-bpuSUM_001100
group_335		DUF685 domain-containing protein					cds-bpSLO_001000;cds-bpSLO_000958	cds-bpuSUM_001377;cds-bpuSUM_001248;cds-bpuSUM_001417;cds-bpuSUM_001082;cds-bpuSUM_001207;cds-bpuSUM_001164	cds-bt91E135_000875		cds-bvRMA01_000875
group_333		DUF244 domain-containing protein					cds-bpSLO_001558;cds-bpSLO_001032;cds-bpSLO_001274;cds-bpSLO_000948;cds-bpSLO_000907	cds-bpuSUM_001281;cds-bpuSUM_001030;cds-bpuSUM_001072;cds-bpuSUM_001114;cds-bpuSUM_001368	cds-bt91E135_000908;cds-bt91E135_000996;cds-bt91E135_000952;cds-bt91E135_001073	cds-btBTE5EL_000950;cds-btBTE5EL_001349;cds-btBTE5EL_000906;cds-btBTE5EL_000997;cds-btBTE5EL_001084
group_322		hypothetical protein					cds-bpSLO_001273;cds-bpSLO_000906;cds-bpSLO_001557;cds-bpSLO_000989;cds-bpSLO_001031;cds-bpSLO_000947	cds-bpuSUM_001237;cds-bpuSUM_000987;cds-bpuSUM_001113;cds-bpuSUM_001029;cds-bpuSUM_000906;cds-bpuSUM_001367;cds-bpuSUM_001323;cds-bpuSUM_001153;cds-bpuSUM_001280;cds-bpuSUM_001071;cds-bpuSUM_001196;cds-bpuSUM_001407;cds-bpuSUM_001449;cds-bpuSUM_000947	cds-bt91E135_000951;cds-bt91E135_001072;cds-bt91E135_000907;cds-bt91E135_000995	cds-btBTE5EL_000996;cds-btBTE5EL_000949;cds-btBTE5EL_001348;7_refound_300;cds-btBTE5EL_001083;cds-btBTE5EL_000905
group_321		single-stranded DNA-binding protein					cds-bpSLO_001030;cds-bpSLO_001272;cds-bpSLO_000905;cds-bpSLO_000946;cds-bpSLO_001556	cds-bpuSUM_001236;cds-bpuSUM_001195;cds-bpuSUM_001366;cds-bpuSUM_001406;cds-bpuSUM_001448;cds-bpuSUM_000986;cds-bpuSUM_001112;cds-bpuSUM_000905;cds-bpuSUM_001070;cds-bpuSUM_001028;cds-bpuSUM_000946;cds-bpuSUM_001152;cds-bpuSUM_001279	cds-bt91E135_000950;cds-bt91E135_000906;cds-bt91E135_001071;cds-bt91E135_000994	cds-btBTE5EL_001082;cds-btBTE5EL_000904;cds-btBTE5EL_000995;cds-btBTE5EL_000948;cds-btBTE5EL_001037
group_284		variable large family protein				cds-bhYOR_001303	cds-bpSLO_001420;cds-bpSLO_001462;cds-bpSLO_001352		cds-bt91E135_001520;cds-bt91E135_001452
group_272		hypothetical protein					cds-bpSLO_001060;cds-bpSLO_001061;cds-bpSLO_001062		cds-bt91E135_001105;cds-bt91E135_001106	cds-btBTE5EL_001117;cds-btBTE5EL_001116	cds-bvRMA01_000935
group_269		chromosome replication/partitioning protein					cds-bpSLO_000952;cds-bpSLO_000911	cds-bpuSUM_001034	cds-bt91E135_000912	cds-btBTE5EL_000954
group_268		ParA family protein					cds-bpSLO_000910;cds-bpSLO_000951	cds-bpuSUM_001033	cds-bt91E135_000911	cds-btBTE5EL_000953
group_267		biotin--acetyl-CoA-carboxylase ligase			cds-bhDAH_000962;cds-bhDAH_000950;cds-bhDAH_001001;cds-bhDAH_000877	cds-bhYOR_001582;cds-bhYOR_000963;cds-bhYOR_001006;cds-bhYOR_000878;cds-bhYOR_001538;cds-bhYOR_000921			cds-bt91E135_001004;cds-bt91E135_000961;cds-bt91E135_000873;cds-bt91E135_001034;cds-bt91E135_000917	cds-btBTE5EL_001005;cds-btBTE5EL_000959;cds-btBTE5EL_000871;cds-btBTE5EL_000914;cds-btBTE5EL_001048
group_254		variable large family protein				cds-bhYOR_001497;cds-bhYOR_001306;cds-bhYOR_001406;cds-bhYOR_001603;cds-bhYOR_001263	cds-bpSLO_001238;cds-bpSLO_001535;cds-bpSLO_001516;cds-bpSLO_001376;cds-bpSLO_001432	cds-bpuSUM_001792;cds-bpuSUM_001762;cds-bpuSUM_001709;cds-bpuSUM_001932;cds-bpuSUM_001686;cds-bpuSUM_001959	cds-bt91E135_001312;cds-bt91E135_001320;cds-bt91E135_001412;cds-bt91E135_001242;cds-bt91E135_001408;cds-bt91E135_001350
group_163		hypothetical protein					cds-bpSLO_001180		cds-bt91E135_001225	cds-btBTE5EL_001237	cds-bvRMA01_001038
group_152		hypothetical protein					cds-bpSLO_001177		cds-bt91E135_001222	cds-btBTE5EL_001234	cds-bvRMA01_001035
group_148		hypothetical protein					cds-bpSLO_001171		cds-bt91E135_001218	cds-btBTE5EL_001229	cds-bvRMA01_001030
group_134		hypothetical protein					cds-bpSLO_001588	cds-bpuSUM_001680	cds-bt91E135_001438	cds-btBTE5EL_001589
group_112		P12 family lipoprotein			cds-bhDAH_001434		cds-bpSLO_001205	cds-bpuSUM_001591	cds-bt91E135_001307
group_98		hypothetical protein					cds-bpSLO_001361	cds-bpuSUM_001681	cds-bt91E135_001439	cds-btBTE5EL_001590
group_73		variable large family protein					cds-bpSLO_001477	cds-bpuSUM_001684	cds-bt91E135_001309	cds-btBTE5EL_001444
group_67		variable large family protein					cds-bpSLO_001243	cds-bpuSUM_001863	cds-bt91E135_001326	cds-btBTE5EL_001445
group_43		hypothetical protein					cds-bpSLO_001487	cds-bpuSUM_001399;cds-bpuSUM_001105;cds-bpuSUM_001441	cds-bt91E135_001529	cds-btBTE5EL_001357
group_38		BdrQ protein;apolipoprotein A1/A4/E family protein		cds-bcCo53_001661	cds-bhDAH_001113			cds-bpuSUM_001630	cds-bt91E135_001277
group_36		hypothetical protein					cds-bpSLO_001481	cds-bpuSUM_001878	cds-bt91E135_001521;cds-bt91E135_001317	cds-btBTE5EL_001392
group_11		hypothetical protein					cds-bpSLO_001483;cds-bpSLO_001212	cds-bpuSUM_001271	cds-bt91E135_001061	cds-btBTE5EL_001620
group_0		hypothetical protein					cds-bpSLO_001285	cds-bpuSUM_000940;cds-bpuSUM_001021	cds-bt91E135_001477	cds-btBTE5EL_001595
group_2298		hypothetical protein			cds-bhDAH_001396;cds-bhDAH_001397;cds-bhDAH_001367;cds-bhDAH_001338				cds-bt91E135_001273;cds-bt91E135_001569	cds-btBTE5EL_001269
group_2281		hypothetical protein						cds-bpuSUM_001658	cds-bt91E135_001418	cds-btBTE5EL_001522
group_2265		hypothetical protein						cds-bpuSUM_000989		cds-btBTE5EL_001351
group_2202		hypothetical protein			cds-bhDAH_001081				cds-bt91E135_001494	cds-btBTE5EL_001539
group_2200		hypothetical protein					cds-bpSLO_001255	cds-bpuSUM_001813			cds-bvRMA01_001103
group_2199		hypothetical protein					cds-bpSLO_001166		cds-bt91E135_001215	cds-btBTE5EL_001226
group_2198		hypothetical protein					cds-bpSLO_001170		cds-bt91E135_001212	cds-btBTE5EL_001222
group_2196		hypothetical protein	cds-baBA2_000966		cds-bhDAH_001274	cds-bhYOR_001196
group_2186		variable large family protein					cds-bpSLO_001258	cds-bpuSUM_001705		cds-btBTE5EL_001617
group_2163		ERF family protein					cds-bpSLO_001280	cds-bpuSUM_001703		cds-btBTE5EL_001355
group_2162		hypothetical protein					cds-bpSLO_001559	cds-bpuSUM_001324		cds-btBTE5EL_001350
group_2160		hypothetical protein		cds-bcCo53_001719				cds-bpuSUM_001325			cds-bvRMA01_000867
group_2142		hypothetical protein					cds-bpSLO_001195	cds-bpuSUM_001578			cds-bvRMA01_001148
group_2109		hypothetical protein						cds-bpuSUM_001688		cds-btBTE5EL_001572	cds-bvRMA01_001168
group_2108		hypothetical protein					4_refound_173		cds-bt91E135_001250	cds-btBTE5EL_001247
group_2104		BBK32 immunogenic protein P35;hypothetical protein					cds-bpSLO_001046	cds-bpuSUM_001468	cds-bt91E135_001090
group_2088		DUF1640 domain-containing protein;hypothetical protein							cds-bt91E135_001568	cds-btBTE5EL_001479	cds-bvRMA01_001067
group_2079		hypothetical protein					cds-bpSLO_001123		cds-bt91E135_001168	cds-btBTE5EL_001179
group_2077		Mlp family lipoprotein					cds-bpSLO_001551	cds-bpuSUM_000943		cds-btBTE5EL_001456
group_2074		hypothetical protein					cds-bpSLO_001128		cds-bt91E135_001176	cds-btBTE5EL_001186
group_2073		ParA family protein						cds-bpuSUM_001677	cds-bt91E135_001432	cds-btBTE5EL_001583
group_2040		chromosome replication/partitioning protein		cds-bcCo53_000944				cds-bpuSUM_000911		cds-btBTE5EL_000910
group_2035		chromosome replication/partitioning protein		cds-bcCo53_001474			cds-bpSLO_001227		cds-bt91E135_001377
group_1976		hypothetical protein					4_refound_168		cds-bt91E135_001205	cds-btBTE5EL_001215
group_1971		DUF226 domain-containing protein		cds-bcCo53_001727		cds-bhYOR_001331					cds-bvRMA01_001117
group_1961		ThiF family adenylyltransferase		cds-bcCo53_001301	cds-bhDAH_001085	cds-bhYOR_001422
group_1926		hypothetical protein							cds-bt91E135_001217	cds-btBTE5EL_001228	cds-bvRMA01_001029;cds-bvRMA01_001028
group_1833		hypothetical protein					4_refound_150	cds-bpuSUM_001807			cds-bvRMA01_001097
group_1829		hypothetical protein			cds-bhDAH_001080
group_1826		hypothetical protein							cds-bt91E135_001434	cds-btBTE5EL_001585
group_1814		hypothetical protein					cds-bpSLO_001444
group_1805		hypothetical protein							cds-bt91E135_001174	cds-btBTE5EL_001184
group_1804		hypothetical protein						cds-bpuSUM_001674	6_refound_230	7_refound_269
group_1781		hypothetical protein							cds-bt91E135_001492	cds-btBTE5EL_001535
group_1692		hypothetical protein							cds-bt91E135_001437	cds-btBTE5EL_001588
group_1677		hypothetical protein									cds-bvRMA01_000992
group_1603		hypothetical protein		cds-bcCo53_001414	cds-bhDAH_001319	cds-bhYOR_001244
group_1568		hypothetical protein					4_refound_159			cds-btBTE5EL_001567	8_refound_319
group_1379		hypothetical protein					cds-bpSLO_001122		cds-bt91E135_001167	cds-btBTE5EL_001178
group_1374		hypothetical protein					cds-bpSLO_001118		cds-bt91E135_001163	cds-btBTE5EL_001174
group_1365		chromosome replication/partitioning protein				cds-bhYOR_001543	cds-bpSLO_001279	cds-bpuSUM_001701
group_1363		chromosome replication/partitioning protein		cds-bcCo53_001729		cds-bhYOR_001333					cds-bvRMA01_001119
group_1349		chromosome replication/partitioning protein		cds-bcCo53_001305	cds-bhDAH_001035	cds-bhYOR_001435
group_1336		DUF228 domain-containing protein					cds-bpSLO_001592		cds-bt91E135_001247	cds-btBTE5EL_001244
group_1335		hypothetical protein					cds-bpSLO_001126		cds-bt91E135_001171	cds-btBTE5EL_001182
group_1319		hypothetical protein					cds-bpSLO_001124		cds-bt91E135_001169	cds-btBTE5EL_001180
group_1318		chromosome replication/partitioning protein		cds-bcCo53_001716				cds-bpuSUM_000992			cds-bvRMA01_000870
group_1312		hypothetical protein					cds-bpSLO_001127		cds-bt91E135_001172	cds-btBTE5EL_001183
group_1299		DUF226 domain-containing protein						cds-bpuSUM_001676	cds-bt91E135_001431	cds-btBTE5EL_001582
group_1297		DUF226 domain-containing protein					cds-bpSLO_001367	cds-bpuSUM_000950		cds-btBTE5EL_001312
group_1288		DUF226 domain-containing protein		cds-bcCo53_001615	cds-bhDAH_000913	cds-bhYOR_001587
group_1286		DUF226 domain-containing protein		cds-bcCo53_001472			cds-bpSLO_001225		cds-bt91E135_001375
group_1277		DUF226 domain-containing protein		cds-bcCo53_001718				cds-bpuSUM_000990			cds-bvRMA01_000868
group_1276		chromosome replication/partitioning protein						cds-bpuSUM_001678	cds-bt91E135_001433	cds-btBTE5EL_001584
group_1257		chromosome replication/partitioning protein		cds-bcCo53_001617	cds-bhDAH_000915	cds-bhYOR_001589
group_1138		hypothetical protein					cds-bpSLO_001125		cds-bt91E135_001170	cds-btBTE5EL_001181
group_1025		ParA family protein		cds-bcCo53_001728		cds-bhYOR_001332					cds-bvRMA01_001118
group_1019		ParA family protein		cds-bcCo53_000943				cds-bpuSUM_000910		cds-btBTE5EL_000909
group_1007		ParA family protein		cds-bcCo53_001717				cds-bpuSUM_000991			cds-bvRMA01_000869
group_1006		ParA family protein		cds-bcCo53_001304	cds-bhDAH_001034	cds-bhYOR_001434
group_991		ParA family protein		cds-bcCo53_001473			cds-bpSLO_001226		cds-bt91E135_001376
group_987		ParA family protein				cds-bhYOR_001544	cds-bpSLO_001278	cds-bpuSUM_001700
group_982		ParA family protein		cds-bcCo53_001616	cds-bhDAH_000914	cds-bhYOR_001588
group_743		DUF1617 family protein					cds-bpSLO_001159		cds-bt91E135_001206	cds-btBTE5EL_001216
group_501		hypothetical protein						cds-bpuSUM_001675	cds-bt91E135_001430	cds-btBTE5EL_001581
group_499		vsp protein						cds-bpuSUM_001706	cds-bt91E135_001473;cds-bt91E135_001369	cds-btBTE5EL_001446;cds-btBTE5EL_001615
group_411		hypothetical protein							cds-bt91E135_001384	cds-btBTE5EL_001485	cds-bvRMA01_001205;cds-bvRMA01_001173
group_404		ERF family protein					cds-bpSLO_001370	5_refound_213		cds-btBTE5EL_001424;cds-btBTE5EL_001316
group_394		DUF759 family protein		cds-bcCo53_000957;cds-bcCo53_000914;cds-bcCo53_001001;cds-bcCo53_000872					cds-bt91E135_001014;cds-bt91E135_001043;cds-bt91E135_000926;cds-bt91E135_000970	cds-btBTE5EL_000968;cds-btBTE5EL_000923;cds-btBTE5EL_001012;cds-btBTE5EL_001057;cds-btBTE5EL_000880
group_367		hypothetical protein					cds-bpSLO_001579	cds-bpuSUM_001905;cds-bpuSUM_001722	6_refound_244
group_363		hypothetical protein			cds-bhDAH_001058	cds-bhYOR_001451		cds-bpuSUM_001964;cds-bpuSUM_001840;cds-bpuSUM_001787
group_360		hypothetical protein						cds-bpuSUM_001764;cds-bpuSUM_001664	cds-bt91E135_001538		cds-bvRMA01_001093
group_357		P12 family lipoprotein						cds-bpuSUM_001768;cds-bpuSUM_001916;cds-bpuSUM_001660		cds-btBTE5EL_001331;cds-btBTE5EL_001519	cds-bvRMA01_001082
group_353		Mlp family lipoprotein						cds-bpuSUM_001402;cds-bpuSUM_001444	cds-bt91E135_001065	cds-btBTE5EL_000942
group_351		chromosome replication/partitioning protein		cds-bcCo53_001033				cds-bpuSUM_001372;cds-bpuSUM_001412		cds-btBTE5EL_001387
group_350		ParA family protein		cds-bcCo53_001032				cds-bpuSUM_001411;cds-bpuSUM_001371		cds-btBTE5EL_001386
group_349		DUF226 domain-containing protein		cds-bcCo53_001031				cds-bpuSUM_001410;cds-bpuSUM_001370		cds-btBTE5EL_001385
group_348		chromosome replication/partitioning protein					cds-bpSLO_001369	cds-bpuSUM_001331;cds-bpuSUM_000952		cds-btBTE5EL_001314
group_347		ParA family protein					cds-bpSLO_001368	cds-bpuSUM_000951;cds-bpuSUM_001330		cds-btBTE5EL_001313
group_343		DUF228 domain-containing protein			cds-bhDAH_000897	cds-bhYOR_000983;cds-bhYOR_001026;cds-bhYOR_000941;cds-bhYOR_001562		cds-bpuSUM_001437;cds-bpuSUM_001225;cds-bpuSUM_001182;cds-bpuSUM_001101;cds-bpuSUM_001267;cds-bpuSUM_001395
group_338		DUF759 family protein					cds-bpSLO_000965;cds-bpSLO_000882;cds-bpSLO_000923;cds-bpSLO_001007	cds-bpuSUM_001171;cds-bpuSUM_001256;cds-bpuSUM_001384;cds-bpuSUM_001214;cds-bpuSUM_001426;cds-bpuSUM_001089	cds-bt91E135_000882
group_334		DUF226 domain-containing protein					cds-bpSLO_001561	cds-bpuSUM_001199;cds-bpuSUM_001283		cds-btBTE5EL_001419
group_290		hypothetical protein					cds-bpSLO_001582;cds-bpSLO_001245		cds-bt91E135_001544	cds-btBTE5EL_001321
group_280		variable large family protein					cds-bpSLO_001521;cds-bpSLO_001344;cds-bpSLO_001216;cds-bpSLO_001385;cds-bpSLO_001382;cds-bpSLO_001240	cds-bpuSUM_001971;cds-bpuSUM_001847;cds-bpuSUM_001780;cds-bpuSUM_001938		cds-btBTE5EL_001612
group_274		hypothetical protein					cds-bpSLO_001168;cds-bpSLO_001167		cds-bt91E135_001216	cds-btBTE5EL_001227
group_273		hypothetical protein					cds-bpSLO_001119;cds-bpSLO_001117		cds-bt91E135_001164	cds-btBTE5EL_001175
group_257		Mlp family lipoprotein				cds-bhYOR_001420;cds-bhYOR_001337	cds-bpSLO_001490
group_251		Variable small protein 1;hypothetical protein			cds-bhDAH_001455	cds-bhYOR_001308;cds-bhYOR_001259		cds-bpuSUM_001717
group_172		DUF603 domain-containing protein		cds-bcCo53_000889;cds-bcCo53_000975;cds-bcCo53_001092;cds-bcCo53_001052;cds-bcCo53_001019;cds-bcCo53_000932			cds-bpSLO_001264			cds-btBTE5EL_001341
group_149		hypothetical protein							cds-bt91E135_001202	cds-btBTE5EL_001212	cds-bvRMA01_001023
group_144		hypothetical protein			cds-bhDAH_001425	cds-bhYOR_001360		cds-bpuSUM_001940
group_140		hypothetical protein					cds-bpSLO_001429;cds-bpSLO_001538;cds-bpSLO_001569	cds-bpuSUM_001937	cds-bt91E135_001542
group_126		variable large family protein					cds-bpSLO_001213		cds-bt91E135_001444	cds-btBTE5EL_001319
group_104		hypothetical protein			cds-bhDAH_001342;cds-bhDAH_001343					cds-btBTE5EL_001477	8_refound_334
group_94		DUF244 domain-containing protein					cds-bpSLO_000990	cds-bpuSUM_001944		cds-btBTE5EL_001039
group_29		hypothetical protein						cds-bpuSUM_001918	cds-bt91E135_001372	cds-btBTE5EL_001467
group_27		hypothetical protein					cds-bpSLO_001436	cds-bpuSUM_001587		cds-btBTE5EL_001334
group_15		hypothetical protein;vsp protein						cds-bpuSUM_001952		cds-btBTE5EL_001333	cds-bvRMA01_001128
group_14		hypothetical protein;vsp protein					cds-bpSLO_001374		cds-bt91E135_001469	cds-btBTE5EL_001396
group_5		N-6 DNA methylase		cds-bcCo53_001613					cds-bt91E135_001503	cds-btBTE5EL_001549
group_2282		hypothetical protein			cds-bhDAH_001435			cds-bpuSUM_001571
group_2280		hypothetical protein									cds-bvRMA01_001069
group_2274		hypothetical protein							cds-bt91E135_001564	cds-btBTE5EL_001401
group_2249		hypothetical protein			cds-bhDAH_001437	cds-bhYOR_001486
group_2197		DUF603 domain-containing protein						cds-bpuSUM_001231			cds-bvRMA01_000899
group_2187		complement regulator-acquiring protein			cds-bhDAH_001180	cds-bhYOR_001105
group_2176		hypothetical protein						cds-bpuSUM_001470			cds-bvRMA01_000922
group_2172		hypothetical protein			cds-bhDAH_001182	cds-bhYOR_001106;cds-bhYOR_001107
group_2171		hypothetical protein					cds-bpSLO_001286			cds-btBTE5EL_001596
group_2167		DUF228 domain-containing protein		cds-bcCo53_001086		cds-bhYOR_001518
group_2166		variable large family protein						cds-bpuSUM_001758	cds-bt91E135_001560
group_2165		hypothetical protein			cds-bhDAH_001463	cds-bhYOR_001274
group_2164		Mlp family lipoprotein			cds-bhDAH_001459	cds-bhYOR_001271
group_2161		hypothetical protein			cds-bhDAH_001042	cds-bhYOR_001446
group_2158		hypothetical protein			cds-bhDAH_001464	cds-bhYOR_001275
group_2156		P12 family lipoprotein			cds-bhDAH_001445	cds-bhYOR_001395
group_2153		hypothetical protein			cds-bhDAH_001308	cds-bhYOR_001231
group_2145		hypothetical protein			cds-bhDAH_001305	cds-bhYOR_001226
group_2138		hypothetical protein			cds-bhDAH_001490	cds-bhYOR_001299
group_2132		variable large family protein					cds-bpSLO_001228		cds-bt91E135_001378
group_2124		hypothetical protein			cds-bhDAH_001303	cds-bhYOR_001223
group_2116		hypothetical protein			cds-bhDAH_001306	cds-bhYOR_001228;cds-bhYOR_001227
group_2110		hypothetical protein							cds-bt91E135_001565;cds-bt91E135_001566	cds-btBTE5EL_001361
group_2107		variable large family protein			cds-bhDAH_001069	cds-bhYOR_001464
group_2106		Mlp family lipoprotein					cds-bpSLO_001265			cds-btBTE5EL_001342
group_2105		DUF1357 family protein			cds-bhDAH_000899			cds-bpuSUM_001103
group_2103		hypothetical protein							cds-bt91E135_001491	cds-btBTE5EL_001534
group_2101		hypothetical protein			cds-bhDAH_001167	cds-bhYOR_001091
group_2098		hypothetical protein			cds-bhDAH_001091	cds-bhYOR_001416
group_2095		hypothetical protein			cds-bhDAH_001454	cds-bhYOR_001403
group_2087		hypothetical protein			cds-bhDAH_000609	cds-bhYOR_000605
group_2084		hypothetical protein			cds-bhDAH_001257	cds-bhYOR_001177
group_2083		hypothetical protein			cds-bhDAH_001255	cds-bhYOR_001175
group_2080		DUF1640 domain-containing protein;hypothetical protein						cds-bpuSUM_001119	cds-bt91E135_000869
group_2078		hypothetical protein			cds-bhDAH_001270	cds-bhYOR_001191
group_2067		hypothetical protein			cds-bhDAH_001264	cds-bhYOR_001185
group_2063		hypothetical protein			cds-bhDAH_000236	cds-bhYOR_000234
group_2057		hypothetical protein			cds-bhDAH_000757	cds-bhYOR_000753
group_2046		hypothetical protein			cds-bhDAH_001213	cds-bhYOR_001137
group_2044		hypothetical protein			cds-bhDAH_000025	cds-bhYOR_000024
group_2013		hypothetical protein			cds-bhDAH_001186	cds-bhYOR_001111
group_2012		hypothetical protein			cds-bhDAH_001212	cds-bhYOR_001136
group_2011		hypothetical protein			cds-bhDAH_001199	cds-bhYOR_001123
group_1996		hypothetical protein			cds-bhDAH_001302	cds-bhYOR_001222
group_1995		hypothetical protein			cds-bhDAH_001184	cds-bhYOR_001108
group_1985		hypothetical protein			cds-bhDAH_001295	cds-bhYOR_001217
group_1984		hypothetical protein			cds-bhDAH_001293	cds-bhYOR_001215
group_1983		hypothetical protein							cds-bt91E135_001211	cds-btBTE5EL_001221
group_1957		DUF1617 family protein							cds-bt91E135_001213	cds-btBTE5EL_001223
group_1935		hypothetical protein			cds-bhDAH_000424	cds-bhYOR_000422
group_1911		hypothetical protein			cds-bhDAH_001299	cds-bhYOR_001219
group_1880		hypothetical protein			cds-bhDAH_000750	cds-bhYOR_000745
group_1858		Mlp family lipoprotein							cds-bt91E135_001504	cds-btBTE5EL_001550
group_1851		hypothetical protein						cds-bpuSUM_001756	cds-bt91E135_001559
group_1834		variable large family protein						cds-bpuSUM_001812			cds-bvRMA01_001102
group_1831		hypothetical protein				cds-bhYOR_001448
group_1809		hypothetical protein			cds-bhDAH_000024	3_refound_88
group_1802		hypothetical protein			cds-bhDAH_001467
group_1801		hypothetical protein			cds-bhDAH_001148	3_refound_97
group_1796		hypothetical protein						5_refound_200			cds-bvRMA01_001123
group_1791		hypothetical protein						cds-bpuSUM_001799			cds-bvRMA01_001124
group_1790		DUF261 family protein				cds-bhYOR_001342
group_1789		hypothetical protein			cds-bhDAH_001183
group_1785		hypothetical protein			2_refound_58	cds-bhYOR_001462
group_1779		hypothetical protein							cds-bt91E135_001175	cds-btBTE5EL_001185
group_1778		transposase			cds-bhDAH_001320
group_1775		hypothetical protein							6_refound_235	cds-btBTE5EL_001552
group_1774		hypothetical protein					4_refound_154		cds-bt91E135_001471
group_1773		hypothetical protein			cds-bhDAH_001465
group_1772		hypothetical protein			cds-bhDAH_001037	cds-bhYOR_001437
group_1765		hypothetical protein								cds-btBTE5EL_001540
group_1762		hypothetical protein			cds-bhDAH_001155	3_refound_99
group_1756		hypothetical protein				cds-bhYOR_001436
group_1755		hypothetical protein			cds-bhDAH_001036
group_1751		hypothetical protein			cds-bhDAH_001439
group_1744		hypothetical protein			cds-bhDAH_001041
group_1740		YraN family protein				cds-bhYOR_000706
group_1733		hypothetical protein				cds-bhYOR_001334
group_1722		hypothetical protein				cds-bhYOR_001438
group_1697		variable large family protein					cds-bpSLO_001439		cds-bt91E135_001331
group_1696		DUF226 domain-containing protein			cds-bhDAH_001325	cds-bhYOR_001250
group_1667		hypothetical protein							cds-bt91E135_001259	7_refound_272
group_1661		hypothetical protein				cds-bhYOR_001245
group_1655		hypothetical protein			cds-bhDAH_001262;cds-bhDAH_001260	cds-bhYOR_001180;cds-bhYOR_001183
group_1652		hypothetical protein			cds-bhDAH_001261	cds-bhYOR_001182
group_1631		hypothetical protein							cds-bt91E135_001173	7_refound_271
group_1630		hypothetical protein							cds-bt91E135_001435	cds-btBTE5EL_001586
group_1629		DUF685 domain-containing protein			cds-bhDAH_001287	cds-bhYOR_001210
group_1628		hypothetical protein							cds-bt91E135_001162	cds-btBTE5EL_001173
group_1627		hypothetical protein			cds-bhDAH_001168	cds-bhYOR_001092
group_1622		hypothetical protein							cds-bt91E135_000391	cds-btBTE5EL_000391
group_1594		variable large family protein			cds-bhDAH_001039	3_refound_91
group_1583		hypothetical protein			cds-bhDAH_001265	3_refound_101
group_1578		hypothetical protein			cds-bhDAH_001150	cds-bhYOR_001062
group_1570		hypothetical protein							6_refound_233	cds-btBTE5EL_001538
group_1558		hypothetical protein			cds-bhDAH_001154
group_1547		hypothetical protein						5_refound_198			cds-bvRMA01_001059
group_1526		DUF1506 family protein			cds-bhDAH_001234	cds-bhYOR_001158
group_1496		hypothetical protein			cds-bhDAH_001453	cds-bhYOR_001402
group_1487		DUF261 family protein			cds-bhDAH_001461	cds-bhYOR_001273
group_1466		variable large family protein			2_refound_50	cds-bhYOR_001252
group_1458		Mlp family lipoprotein					4_refound_158			cds-btBTE5EL_001306
group_1441		hypothetical protein					cds-bpSLO_001192				8_refound_313
group_1438		hypothetical protein			cds-bhDAH_001276	3_refound_102
group_1419		glutathione peroxidase			cds-bhDAH_000522	cds-bhYOR_000520
group_1412		hypothetical protein								cds-btBTE5EL_001478
group_1402		hypothetical protein							cds-bt91E135_001214	cds-btBTE5EL_001224
group_1393		DUF1640 domain-containing protein					cds-bpSLO_001234			7_refound_263
group_1372		hypothetical protein			cds-bhDAH_001258	cds-bhYOR_001178
group_1371		DUF1322 family protein						cds-bpuSUM_001345;cds-bpuSUM_001049;cds-bpuSUM_001006;cds-bpuSUM_000925;cds-bpuSUM_000887;cds-bpuSUM_001301;cds-bpuSUM_001133;cds-bpuSUM_000966			cds-bvRMA01_000883
group_1369		chromosome replication/partitioning protein						cds-bpuSUM_001201
group_1367		DUF759 family protein						cds-bpuSUM_001048;cds-bpuSUM_001300;cds-bpuSUM_001005;cds-bpuSUM_001344;cds-bpuSUM_000965;cds-bpuSUM_000924;cds-bpuSUM_000886			cds-bvRMA01_000882
group_1364		hypothetical protein			cds-bhDAH_001256	cds-bhYOR_001176
group_1337		chromosome replication/partitioning protein						cds-bpuSUM_001118	cds-bt91E135_000868
group_1333		hypothetical protein			cds-bhDAH_001267	cds-bhYOR_001188
group_1311		hypothetical protein			cds-bhDAH_001269	cds-bhYOR_001190
group_1305		DUF226 domain-containing protein					cds-bpSLO_001277	cds-bpuSUM_001699
group_1298		DUF226 domain-containing protein						cds-bpuSUM_001116	cds-bt91E135_000866
group_1296		DUF226 domain-containing protein						cds-bpuSUM_000909		cds-btBTE5EL_000908
group_1294		DUF603 domain-containing protein					cds-bpSLO_001550			cds-btBTE5EL_001455
group_1291		DUF226 domain-containing protein			cds-bhDAH_001426	cds-bhYOR_001359
group_1266		chromosome replication/partitioning protein		cds-bcCo53_000901				cds-bpuSUM_001943
group_1247		hypothetical protein				3_refound_116			cds-bt91E135_001547
group_1246		hypothetical protein			cds-bhDAH_001173	cds-bhYOR_001098;cds-bhYOR_001097
group_1244		hypothetical protein			2_refound_48	cds-bhYOR_001174
group_1237		hypothetical protein			cds-bhDAH_001263	cds-bhYOR_001184
group_1229		hypothetical protein			cds-bhDAH_001253	cds-bhYOR_001173
group_1228		hypothetical protein			cds-bhDAH_001268	cds-bhYOR_001189
group_1227		hypothetical protein			cds-bhDAH_001266	cds-bhYOR_001187
group_1226		hypothetical protein			cds-bhDAH_001259	cds-bhYOR_001179
group_1217		hypothetical protein			cds-bhDAH_001206	cds-bhYOR_001130
group_1209		Mlp family lipoprotein			cds-bhDAH_001451
group_1208		hypothetical protein			cds-bhDAH_001207	cds-bhYOR_001131
group_1188		hypothetical protein			cds-bhDAH_001244	cds-bhYOR_001168
group_1180		hypothetical protein			cds-bhDAH_001205	cds-bhYOR_001129
group_1177		hypothetical protein			cds-bhDAH_001447	cds-bhYOR_001397
group_1167		hypothetical protein					cds-bpSLO_001533	cds-bpuSUM_001683
group_1147		vsp protein								cds-btBTE5EL_001336	cds-bvRMA01_001160
group_1146		hypothetical protein					cds-bpSLO_001475	cds-bpuSUM_001899
group_1142		hypothetical protein			cds-bhDAH_001215	cds-bhYOR_001139
group_1141		hypothetical protein			cds-bhDAH_001040	cds-bhYOR_001449
group_1128		Mlp family lipoprotein							cds-bt91E135_001436
group_1119		hypothetical protein			cds-bhDAH_001252	cds-bhYOR_001172
group_1114		hypothetical protein			cds-bhDAH_001273	cds-bhYOR_001195
group_1079		hypothetical protein					cds-bpSLO_001505		cds-bt91E135_001467
group_1065		hypothetical protein			cds-bhDAH_001214	cds-bhYOR_001138
group_1059		hypothetical protein			cds-bhDAH_001201	cds-bhYOR_001125
group_1050		ParA family protein						cds-bpuSUM_001117	cds-bt91E135_000867
group_1034		ParA family protein						cds-bpuSUM_001886
group_1033		hypothetical protein			cds-bhDAH_001158	cds-bhYOR_001070
group_1026		hypothetical protein			cds-bhDAH_001208	cds-bhYOR_001132
group_1016		ParA family protein		cds-bcCo53_000900				cds-bpuSUM_001942
group_1015		ParA family protein				cds-bhYOR_000872		cds-bpuSUM_001200
group_998		hypothetical protein			cds-bhDAH_001315	cds-bhYOR_001240
group_997		hypothetical protein			cds-bhDAH_001115	cds-bhYOR_001054
group_992		hypothetical protein			cds-bhDAH_001194	cds-bhYOR_001119
group_984		hypothetical protein				cds-bhYOR_001066
group_975		hypothetical protein			cds-bhDAH_001193	cds-bhYOR_001118
group_969		S2/P23 family protein			cds-bhDAH_001275	cds-bhYOR_001197
group_968		complement regulator-acquiring protein			cds-bhDAH_001157	cds-bhYOR_001069
group_964		hypothetical protein			cds-bhDAH_001172	cds-bhYOR_001096
group_956		hypothetical protein			cds-bhDAH_001204	cds-bhYOR_001128
group_942		hypothetical protein			cds-bhDAH_001195	cds-bhYOR_001120
group_931		hypothetical protein			cds-bhDAH_001228	cds-bhYOR_001152
group_928		complement regulator-acquiring protein							cds-bt91E135_001109	cds-btBTE5EL_001120
group_927		hypothetical protein			cds-bhDAH_001203	cds-bhYOR_001127
group_920		complement regulator-acquiring protein			cds-bhDAH_001177	cds-bhYOR_001102
group_919		hypothetical protein			cds-bhDAH_001159	cds-bhYOR_001071
group_918		p23 cell envelope protein			cds-bhDAH_001221	cds-bhYOR_001145
group_917		hypothetical protein			cds-bhDAH_001209	cds-bhYOR_001133
group_915		hypothetical protein			cds-bhDAH_001189	cds-bhYOR_001114
group_908		lipoprotein P35			cds-bhDAH_001176	cds-bhYOR_001101
group_900		hypothetical protein			cds-bhDAH_001210	cds-bhYOR_001134
group_899		complement regulator-acquiring protein			cds-bhDAH_001156	cds-bhYOR_001068
group_886		collagen-like protein			cds-bhDAH_001192	cds-bhYOR_001116
group_867		complement regulator-acquiring protein			cds-bhDAH_001178	cds-bhYOR_001103
group_866		P12 family lipoprotein			cds-bhDAH_001314	cds-bhYOR_001309
group_864		complement regulator-acquiring protein			2_refound_47	cds-bhYOR_001104
group_862		hypothetical protein			cds-bhDAH_001171	cds-bhYOR_001095
group_854		hypothetical protein			cds-bhDAH_001196	cds-bhYOR_001121
group_851		hypothetical protein			cds-bhDAH_001466	cds-bhYOR_001276
group_838		hypothetical protein			cds-bhDAH_001190	cds-bhYOR_001115
group_828		variable large family protein			cds-bhDAH_001326
group_827		hypothetical protein			cds-bhDAH_001198	cds-bhYOR_001122
group_824		hypothetical protein			cds-bhDAH_001187	cds-bhYOR_001112
group_818		variable large family protein					cds-bpSLO_001204			cds-btBTE5EL_001464
group_814		hypothetical protein			cds-bhDAH_001211	cds-bhYOR_001135
group_804		hypothetical protein			cds-bhDAH_001200	cds-bhYOR_001124
group_775		hypothetical protein			cds-bhDAH_001277	cds-bhYOR_001199
group_774		hypothetical protein			cds-bhDAH_001152	cds-bhYOR_001064
group_728		hypothetical protein			cds-bhDAH_001301	cds-bhYOR_001221
group_727		hypothetical protein			cds-bhDAH_001188	cds-bhYOR_001113
group_726		hypothetical protein			cds-bhDAH_001185	cds-bhYOR_001109
group_704		variable large family protein			cds-bhDAH_001056
group_690		variable large family protein					cds-bpSLO_001287			cds-btBTE5EL_001604
group_689		hypothetical protein			cds-bhDAH_001202	cds-bhYOR_001126
group_673		variable large family protein				cds-bhYOR_001390
group_672		hypothetical protein			cds-bhDAH_001294	cds-bhYOR_001216
group_584		hypothetical protein			cds-bhDAH_001153	cds-bhYOR_001065
group_571		hypothetical protein			cds-bhDAH_001170	cds-bhYOR_001094
group_559		variable large family protein					cds-bpSLO_001325			cds-btBTE5EL_001577
group_557		variable large family protein			cds-bhDAH_001442	cds-bhYOR_001391
group_528		hypothetical protein				cds-bhYOR_001330					cds-bvRMA01_001116
group_525		hypothetical protein			cds-bhDAH_001169	cds-bhYOR_001093
group_517		hypothetical protein			cds-bhDAH_001151	cds-bhYOR_001063
group_489		variable large family protein			cds-bhDAH_001406	cds-bhYOR_001396
group_482		site-specific integrase;hypothetical protein			cds-bhDAH_001414;cds-bhDAH_001063	cds-bhYOR_001458;cds-bhYOR_001272;cds-bhYOR_001324
group_472		hypothetical protein							cds-bt91E135_001210;cds-bt91E135_001207	cds-btBTE5EL_001220;cds-btBTE5EL_001217
group_452		BBK32 immunogenic protein P35			cds-bhDAH_001149	cds-bhYOR_001061
group_447		hypothetical protein							cds-bt91E135_001209	cds-btBTE5EL_001219
group_446		Mlp family lipoprotein;hypothetical protein			cds-bhDAH_000985;cds-bhDAH_001024	cds-bhYOR_001597;cds-bhYOR_000905
group_391		hypothetical protein			cds-bhDAH_001344					cds-btBTE5EL_001575;cds-btBTE5EL_001299
group_387		Mlp family lipoprotein							cds-bt91E135_000944	cds-btBTE5EL_001076;cds-btBTE5EL_000989
group_385		hypothetical protein							cds-bt91E135_001208	cds-btBTE5EL_001218
group_379		DUF3890 domain-containing protein							cds-bt91E135_001519;cds-bt91E135_001453	cds-btBTE5EL_001553
group_372		DUF1073 domain-containing protein			cds-bhDAH_000927	cds-bhYOR_000901
group_371		variable large family protein						cds-bpuSUM_001841;cds-bpuSUM_001786;cds-bpuSUM_001965	cds-bt91E135_001316
group_364		hypothetical protein					cds-bpSLO_001546	cds-bpuSUM_001795;cds-bpuSUM_001956
group_346		DUF228 domain-containing protein						cds-bpuSUM_001017;cds-bpuSUM_001311			cds-bvRMA01_000893
group_345		DUF228 domain-containing protein						cds-bpuSUM_001016;cds-bpuSUM_001310			cds-bvRMA01_000892
group_331		site-specific integrase						cds-bpuSUM_000984;cds-bpuSUM_000944			cds-bvRMA01_000902
group_330		hypothetical protein						cds-bpuSUM_001011;cds-bpuSUM_000971;cds-bpuSUM_001138;cds-bpuSUM_001306			cds-bvRMA01_000888
group_329		DUF228 domain-containing protein						cds-bpuSUM_001061;cds-bpuSUM_000977;cds-bpuSUM_001312;cds-bpuSUM_001018;cds-bpuSUM_000937			cds-bvRMA01_000894
group_324		ERF family protein						cds-bpuSUM_001287;cds-bpuSUM_000953;cds-bpuSUM_001332;cds-bpuSUM_000912;cds-bpuSUM_000993;cds-bpuSUM_001036			cds-bvRMA01_000871
group_317		DUF1073 domain-containing protein						cds-bpuSUM_001063;cds-bpuSUM_001358;cds-bpuSUM_001314;cds-bpuSUM_000898;cds-bpuSUM_000979;cds-bpuSUM_001144;cds-bpuSUM_001020;cds-bpuSUM_000939			cds-bvRMA01_000896
group_316		DUF1357 family protein						cds-bpuSUM_001313;cds-bpuSUM_001143;cds-bpuSUM_001019;cds-bpuSUM_000978;cds-bpuSUM_001357;cds-bpuSUM_001062;cds-bpuSUM_000897			cds-bvRMA01_000895
group_313		DUF3890 domain-containing protein						cds-bpuSUM_001013;cds-bpuSUM_001056;cds-bpuSUM_001352;cds-bpuSUM_000894;cds-bpuSUM_000932;cds-bpuSUM_000973;cds-bpuSUM_001308;cds-bpuSUM_001140			cds-bvRMA01_000890
group_312		DUF1506 family protein						cds-bpuSUM_001012;cds-bpuSUM_001307;cds-bpuSUM_000893;cds-bpuSUM_000972;cds-bpuSUM_001139;cds-bpuSUM_001055;cds-bpuSUM_000931;cds-bpuSUM_001351			cds-bvRMA01_000889
group_311		DUF764 family protein						cds-bpuSUM_001010;cds-bpuSUM_000970;cds-bpuSUM_001137;cds-bpuSUM_001053;cds-bpuSUM_000929;cds-bpuSUM_001349;cds-bpuSUM_001305;cds-bpuSUM_000891			cds-bvRMA01_000887
group_310		DUF787 family protein						cds-bpuSUM_001052;cds-bpuSUM_001304;cds-bpuSUM_000928;cds-bpuSUM_001009;cds-bpuSUM_000969;cds-bpuSUM_001348;cds-bpuSUM_001136;cds-bpuSUM_000890			cds-bvRMA01_000886
group_305		DUF777 family protein						cds-bpuSUM_001297;cds-bpuSUM_001002;cds-bpuSUM_000883;cds-bpuSUM_000962;cds-bpuSUM_000921;cds-bpuSUM_001045;cds-bpuSUM_001341;cds-bpuSUM_001129			cds-bvRMA01_000879
group_302		hypothetical protein						cds-bpuSUM_001044;cds-bpuSUM_001128;cds-bpuSUM_000961;cds-bpuSUM_000882;cds-bpuSUM_000920;cds-bpuSUM_001340;cds-bpuSUM_001001;cds-bpuSUM_001296			cds-bvRMA01_000878
group_287		variable large family protein					cds-bpSLO_001528;cds-bpSLO_001358;cds-bpSLO_001414			cds-btBTE5EL_001450
group_277		variable large family protein					cds-bpSLO_001522;cds-bpSLO_001233;cds-bpSLO_001257;cds-bpSLO_001209;cds-bpSLO_001386
group_275		P12 family lipoprotein					cds-bpSLO_001189;cds-bpSLO_001289	cds-bpuSUM_001728;cds-bpuSUM_001774;cds-bpuSUM_001858;cds-bpuSUM_001911;cds-bpuSUM_001977
group_265		DUF735 family protein			cds-bhDAH_000965;cds-bhDAH_000880;cds-bhDAH_001004;cds-bhDAH_000947	cds-bhYOR_001009;cds-bhYOR_000966;cds-bhYOR_001579;cds-bhYOR_000924;cds-bhYOR_001535
group_264		DUF276 domain-containing protein			cds-bhDAH_000946;cds-bhDAH_000881;cds-bhDAH_001005;cds-bhDAH_000966	cds-bhYOR_001534;cds-bhYOR_000967;cds-bhYOR_001578;cds-bhYOR_001010;cds-bhYOR_000925
group_263		DUF759 family protein			cds-bhDAH_001010;cds-bhDAH_000971;cds-bhDAH_000941;cds-bhDAH_000886	cds-bhYOR_000972;cds-bhYOR_001015;cds-bhYOR_001573;cds-bhYOR_001529;cds-bhYOR_000930
group_262		DUF764 family protein			cds-bhDAH_001015;cds-bhDAH_000891;cds-bhDAH_000976;cds-bhDAH_000936	cds-bhYOR_001524;cds-bhYOR_001568;cds-bhYOR_000935;cds-bhYOR_001020;cds-bhYOR_000977
group_261		recombinase RecT;hypothetical protein			cds-bhDAH_000874;cds-bhDAH_000953;cds-bhDAH_000998;cds-bhDAH_000959	cds-bhYOR_001585;cds-bhYOR_001541;cds-bhYOR_001003;cds-bhYOR_000918;cds-bhYOR_000960;cds-bhYOR_000875
group_258		Mlp family lipoprotein			cds-bhDAH_001452	cds-bhYOR_001401;cds-bhYOR_001365
group_256		hypothetical protein				cds-bhYOR_001456;cds-bhYOR_001322
group_255		hypothetical protein;vsp protein			cds-bhDAH_001101	cds-bhYOR_001266;cds-bhYOR_001500;cds-bhYOR_001478
group_247		DUF3890 domain-containing protein			cds-bhDAH_000933;cds-bhDAH_001018;cds-bhDAH_000979;cds-bhDAH_000894	cds-bhYOR_000895;cds-bhYOR_001521;cds-bhYOR_000980;cds-bhYOR_001565;cds-bhYOR_001023;cds-bhYOR_000938
group_246		hypothetical protein			cds-bhDAH_001030;cds-bhDAH_000991;cds-bhDAH_000910;cds-bhDAH_000917	cds-bhYOR_001591;cds-bhYOR_001039;cds-bhYOR_000995;cds-bhYOR_001549;cds-bhYOR_000911;cds-bhYOR_000953
ssb	ssb	single-stranded DNA-binding protein			cds-bhDAH_000990;cds-bhDAH_000909;cds-bhDAH_000918;cds-bhDAH_001029	cds-bhYOR_001550;cds-bhYOR_000910;cds-bhYOR_001038;cds-bhYOR_000994;cds-bhYOR_000952;cds-bhYOR_001592
group_245		hypothetical protein			cds-bhDAH_000919;cds-bhDAH_000989;cds-bhDAH_001028;cds-bhDAH_000908	cds-bhYOR_001037;cds-bhYOR_000993;cds-bhYOR_000951;cds-bhYOR_001593;cds-bhYOR_000909;cds-bhYOR_001551
group_239		hypothetical protein			cds-bhDAH_000912	cds-bhYOR_000870;cds-bhYOR_001586;cds-bhYOR_000913
group_237		DUF1506 family protein			cds-bhDAH_001017;cds-bhDAH_000934;cds-bhDAH_000978;cds-bhDAH_000893	cds-bhYOR_000979;cds-bhYOR_000894;cds-bhYOR_001022;cds-bhYOR_001566;cds-bhYOR_000937;cds-bhYOR_001522
group_236		hypothetical protein			cds-bhDAH_001016;cds-bhDAH_000892;cds-bhDAH_000935;cds-bhDAH_000977	cds-bhYOR_000936;cds-bhYOR_001567;cds-bhYOR_000978;cds-bhYOR_001021;cds-bhYOR_001523;cds-bhYOR_000893
group_235		Mlp family lipoprotein			cds-bhDAH_001064;cds-bhDAH_001413	cds-bhYOR_001459
group_234		Mlp family lipoprotein			cds-bhDAH_001065;cds-bhDAH_001412	cds-bhYOR_001460
group_233		DUF603 domain-containing protein			cds-bhDAH_001066;cds-bhDAH_001411	cds-bhYOR_001461
group_232		hypothetical protein			cds-bhDAH_001068;cds-bhDAH_001409	cds-bhYOR_001463
group_228		hypothetical protein			cds-bhDAH_001297;cds-bhDAH_001298	cds-bhYOR_001218
group_227		hypothetical protein			cds-bhDAH_001248;cds-bhDAH_001245;cds-bhDAH_001246;cds-bhDAH_001251	cds-bhYOR_001171;cds-bhYOR_001169
group_226		hypothetical protein			cds-bhDAH_001174;cds-bhDAH_001175	cds-bhYOR_001099;cds-bhYOR_001100
group_224		P12 family lipoprotein			cds-bhDAH_001127;cds-bhDAH_001071	cds-bhYOR_001349
group_223		hypothetical protein			cds-bhDAH_001126;cds-bhDAH_001072	cds-bhYOR_001467;cds-bhYOR_001426;cds-bhYOR_001427;cds-bhYOR_001468;cds-bhYOR_001348;cds-bhYOR_001347
group_222		hypothetical protein			cds-bhDAH_001110;cds-bhDAH_001075
group_221		hypothetical protein			cds-bhDAH_001067;cds-bhDAH_001410	3_refound_94
group_109		peptide ABC transporter substrate-binding protein				cds-bhYOR_000861
group_97		hypothetical protein			cds-bhDAH_001420	cds-bhYOR_001469
group_92		DUF226 domain-containing protein				cds-bhYOR_001506		cds-bpuSUM_001885
group_91		hypothetical protein			cds-bhDAH_001300	cds-bhYOR_001220
group_80		hypothetical protein;DUF1640 domain-containing protein					cds-bpSLO_001320;cds-bpSLO_001230		cds-bt91E135_001329;cds-bt91E135_001533
group_77		hypothetical protein			cds-bhDAH_001307	cds-bhYOR_001229
group_37		hypothetical protein			cds-bhDAH_001419	cds-bhYOR_001481
group_28		hypothetical protein					cds-bpSLO_001512	cds-bpuSUM_001588
group_21		hypothetical protein			cds-bhDAH_001109	cds-bhYOR_001056
group_13		hypothetical protein			cds-bhDAH_001291	cds-bhYOR_001214
group_4		N-6 DNA methylase			cds-bhDAH_001077	cds-bhYOR_001344
group_1		hypothetical protein			cds-bhDAH_001166	cds-bhYOR_001088
group_2304		hypothetical protein									cds-bvRMA01_001170;cds-bvRMA01_000918
group_2303		hypothetical protein						cds-bpuSUM_001657;cds-bpuSUM_001771
group_2301		hypothetical protein						cds-bpuSUM_001462;cds-bpuSUM_000001;cds-bpuSUM_000868
group_2299		hypothetical protein				cds-bhYOR_001237;cds-bhYOR_001302
group_2297		hypothetical protein		cds-bcCo53_001698;cds-bcCo53_001593
group_2296		hypothetical protein		cds-bcCo53_001619;cds-bcCo53_001450;cds-bcCo53_001532
group_2295		hypothetical protein		cds-bcCo53_001319;cds-bcCo53_001503
group_2294		DUF244 domain-containing protein		cds-bcCo53_000984;cds-bcCo53_001100
group_2293		DUF244 domain-containing protein		cds-bcCo53_000940;cds-bcCo53_000897
group_2292		hypothetical protein		cds-bcCo53_000856;cds-bcCo53_001697
group_2291		ferrous iron transporter A		cds-bcCo53_001422;cds-bcCo53_000001
group_2286		hypothetical protein			cds-bhDAH_001140;cds-bhDAH_001137
group_2283		hypothetical protein	cds-baBA2_000853;cds-baBA2_000856
group_2279		DUF244 domain-containing protein									cds-bvRMA01_000905
group_2278		hypothetical protein								cds-btBTE5EL_001439
group_2277		hypothetical protein								cds-btBTE5EL_001365
group_2276		hypothetical protein								cds-btBTE5EL_001297
group_2275		hypothetical protein								cds-btBTE5EL_001295
group_2273		hypothetical protein							cds-bt91E135_001464
group_2272		variable large family protein							cds-bt91E135_001341
group_2271		hypothetical protein							cds-bt91E135_001303
group_2270		hypothetical protein							cds-bt91E135_001274
group_2269		hypothetical protein						cds-bpuSUM_001626
group_2268		ferrous iron transporter A						cds-bpuSUM_001570
group_2267		hypothetical protein						cds-bpuSUM_001569
group_2266		hypothetical protein						cds-bpuSUM_001568
group_2264		hypothetical protein					cds-bpSLO_001460
group_2263		variable large family protein					cds-bpSLO_001389
group_2262		hypothetical protein					cds-bpSLO_001187
group_2261		hypothetical protein					cds-bpSLO_001045
group_2260		variable large family protein				cds-bhYOR_001489
group_2259		hypothetical protein				cds-bhYOR_001491
group_2258		hypothetical protein				cds-bhYOR_001490
group_2257		hypothetical protein				cds-bhYOR_001488
group_2256		hypothetical protein				cds-bhYOR_001385
group_2255		hypothetical protein				cds-bhYOR_001384
group_2254		hypothetical protein				cds-bhYOR_001236
group_2253		hypothetical protein				cds-bhYOR_001234
group_2252		hypothetical protein				cds-bhYOR_001235
group_2251		hypothetical protein				cds-bhYOR_001053
group_2250		hypothetical protein			cds-bhDAH_001493
group_2248		hypothetical protein			cds-bhDAH_001368
group_2247		hypothetical protein			cds-bhDAH_001337
group_2246		hypothetical protein			cds-bhDAH_001312
group_2245		hypothetical protein			cds-bhDAH_001311
group_2244		hypothetical protein			cds-bhDAH_001146
group_2243		hypothetical protein			cds-bhDAH_001131
group_2242		hypothetical protein		cds-bcCo53_001750
group_2241		hypothetical protein		cds-bcCo53_001656
group_2240		hypothetical protein		cds-bcCo53_001655
group_2239		BMP family ABC transporter substrate-binding protein		cds-bcCo53_001592
group_2238		hypothetical protein		cds-bcCo53_001566
group_2237		hypothetical protein		cds-bcCo53_001564
group_2236		hypothetical protein		cds-bcCo53_001563
group_2235		hypothetical protein		cds-bcCo53_001531
group_2234		hypothetical protein		cds-bcCo53_001502
group_2233		hypothetical protein		cds-bcCo53_001476
group_2232		hypothetical protein		cds-bcCo53_001451
group_2231		hypothetical protein		cds-bcCo53_001423
group_2230		hypothetical protein		cds-bcCo53_001398
group_2229		hypothetical protein		cds-bcCo53_001368
group_2228		hypothetical protein		cds-bcCo53_001367
group_2227		hypothetical protein		cds-bcCo53_001346
group_2226		hypothetical protein		cds-bcCo53_001318
group_2225		hypothetical protein		cds-bcCo53_001298
group_2224		DUF1640 domain-containing protein		cds-bcCo53_001297
group_2223		hypothetical protein		cds-bcCo53_001278
group_2222		hypothetical protein		cds-bcCo53_001277
group_2221		hypothetical protein		cds-bcCo53_001112
group_2220		YqaJ viral recombinase family protein		cds-bcCo53_001029
group_2219		hypothetical protein		cds-bcCo53_000941
group_2218		hypothetical protein		cds-bcCo53_000898
group_2217		complement regulator-acquiring protein		cds-bcCo53_000854
group_2216		DNA methyltransferase		cds-bcCo53_000855
group_2215		hypothetical protein	cds-baBA2_000992
group_2214		DUF1640 domain-containing protein	cds-baBA2_000890
group_2213		hypothetical protein	cds-baBA2_000883
group_2212		ParA family protein	cds-baBA2_000888
group_2211		chromosome replication/partitioning protein	cds-baBA2_000889
group_2210		ABC transporter permease	cds-baBA2_000881
group_2209		hypothetical protein	cds-baBA2_000884
group_2208		DUF226 domain-containing protein	cds-baBA2_000887
group_2207		hypothetical protein	cds-baBA2_000880
group_2206		hypothetical protein	cds-baBA2_000885
group_2205		ABC transporter ATP-binding protein	cds-baBA2_000882
group_2204		hypothetical protein	cds-baBA2_000879
group_2203		chromosome replication/partitioning protein	cds-baBA2_000876
group_1852		hypothetical protein						cds-bpuSUM_001754
group_1850		hypothetical protein						cds-bpuSUM_001755
group_1849		hypothetical protein				cds-bhYOR_001181
group_1848		hypothetical protein		cds-bcCo53_001343
group_1847		variable large family protein							cds-bt91E135_001527
group_1846		hypothetical protein						cds-bpuSUM_001360
group_1845		hypothetical protein		cds-bcCo53_001425
group_1844		hypothetical protein						cds-bpuSUM_001255
group_1843		hypothetical protein						cds-bpuSUM_001745
group_1842		variable large family protein					cds-bpSLO_001254
group_1841		hypothetical protein						cds-bpuSUM_001315
group_1840		variable large family protein		cds-bcCo53_001527
group_1839		hypothetical protein			cds-bhDAH_001098
group_1838		hypothetical protein		cds-bcCo53_001642
group_1837		hypothetical protein					cds-bpSLO_001504
group_1836		variable large family protein		cds-bcCo53_001294
group_1835		hypothetical protein							cds-bt91E135_001328
group_1830		hypothetical protein				cds-bhYOR_001350
group_1828		hypothetical protein		cds-bcCo53_001411
group_1825		hypothetical protein			cds-bhDAH_001430
group_1824		hypothetical protein		cds-bcCo53_001732
group_1823		hypothetical protein		cds-bcCo53_001524
group_1822		hypothetical protein		cds-bcCo53_001442
group_1821		variable large family protein		cds-bcCo53_001326
group_1820		hypothetical protein							cds-bt91E135_001340
group_1819		hypothetical protein				cds-bhYOR_001370
group_1818		hypothetical protein			cds-bhDAH_001402
group_1817		variable large family protein		cds-bcCo53_001635
group_1816		hypothetical protein		cds-bcCo53_000972
group_1812		hypothetical protein			cds-bhDAH_001462
group_1811		hypothetical protein			cds-bhDAH_001103
group_1810		hypothetical protein			cds-bhDAH_000646
group_1808		hypothetical protein	cds-baBA2_000868
group_1807		hypothetical protein	cds-baBA2_000566
group_1803		hypothetical protein					cds-bpSLO_001223
group_1800		hypothetical protein		cds-bcCo53_001523
group_1799		hypothetical protein		cds-bcCo53_001275
group_1798		hypothetical protein						cds-bpuSUM_000899
group_1797		hypothetical protein				cds-bhYOR_001319
group_1795		hypothetical protein						cds-bpuSUM_001500
group_1794		hypothetical protein		cds-bcCo53_001570
group_1793		hypothetical protein		cds-bcCo53_001261
group_1792		hypothetical protein	cds-baBA2_000991
group_1788		hypothetical protein		cds-bcCo53_001427
group_1787		hypothetical protein							cds-bt91E135_001357
group_1786		hypothetical protein					cds-bpSLO_000703
group_1784		hypothetical protein			cds-bhDAH_001147
group_1783		hypothetical protein		cds-bcCo53_001721
group_1782		hypothetical protein		cds-bcCo53_001262
group_1780		hypothetical protein								cds-btBTE5EL_001044
group_1777		hypothetical protein		cds-bcCo53_001284
group_1776		hypothetical protein		cds-bcCo53_001273
group_1771		hypothetical protein		cds-bcCo53_001537
group_1769		hypothetical protein								cds-btBTE5EL_001274
group_1768		hypothetical protein				cds-bhYOR_001367
group_1767		hypothetical protein				cds-bhYOR_001329
group_1766		hypothetical protein		cds-bcCo53_001364
group_1764		hypothetical protein						cds-bpuSUM_001739
group_1763		hypothetical protein					cds-bpSLO_001182
group_1761		hypothetical protein	cds-baBA2_000875
group_1760		hypothetical protein				cds-bhYOR_001351
group_1759		hypothetical protein				cds-bhYOR_001345
group_1758		hypothetical protein		cds-bcCo53_001730
group_1757		hypothetical protein		cds-bcCo53_001257
group_1753		hypothetical protein						cds-bpuSUM_001939
group_1752		hypothetical protein						cds-bpuSUM_001746
group_1749		variable large family protein			cds-bhDAH_001130
group_1748		hypothetical protein							cds-bt91E135_001558
group_1746		hypothetical protein			cds-bhDAH_001362
group_1745		hypothetical protein			cds-bhDAH_001104
group_1741		variable large family protein					cds-bpSLO_001222
group_1739		hypothetical protein			cds-bhDAH_001117
group_1738		hypothetical protein		cds-bcCo53_001692
group_1736		hypothetical protein				cds-bhYOR_001381
group_1735		hypothetical protein							cds-bt91E135_001465
group_1732		hypothetical protein				cds-bhYOR_001055
group_1731		hypothetical protein		cds-bcCo53_001507
group_1730		variable large family protein		cds-bcCo53_001351
group_1729		hypothetical protein		cds-bcCo53_001234
group_1728		hypothetical protein		cds-bcCo53_001099
group_1726		variable large family protein			cds-bhDAH_001404
group_1725		hypothetical protein			cds-bhDAH_001304
group_1723		hypothetical protein						cds-bpuSUM_001359
group_1721		variable large family protein		cds-bcCo53_001546
group_1720		hypothetical protein		cds-bcCo53_001050
group_1719		hypothetical protein		cds-bcCo53_000905
group_1718		hypothetical protein	cds-baBA2_000961
group_1716		hypothetical protein						cds-bpuSUM_001889
group_1715		hypothetical protein					cds-bpSLO_000994
group_1714		variable large family protein				cds-bhYOR_001443
group_1713		hypothetical protein				cds-bhYOR_001442
group_1712		hypothetical protein				cds-bhYOR_001441
group_1711		hypothetical protein				cds-bhYOR_001077
group_1710		hypothetical protein		cds-bcCo53_001525
group_1709		hypothetical protein			cds-bhDAH_001197
group_1708		hypothetical protein								cds-btBTE5EL_001304
group_1707		hypothetical protein							cds-bt91E135_001462
group_1706		DUF226 domain-containing protein						cds-bpuSUM_001326
group_1705		hypothetical protein			cds-bhDAH_001292
group_1704		DUF261 family protein			cds-bhDAH_001082
group_1701		hypothetical protein		cds-bcCo53_001327
group_1700		hypothetical protein		cds-bcCo53_001276
group_1699		holin BlyA family		cds-bcCo53_001067
group_1698		variable large family protein							cds-bt91E135_001366
group_1695		hypothetical protein		cds-bcCo53_001453
group_1694		variable large family protein		cds-bcCo53_001352
group_1693		hypothetical protein		cds-bcCo53_001129
group_1691		hypothetical protein		cds-bcCo53_001591
group_1690		hypothetical protein		cds-bcCo53_001403
group_1689		hypothetical protein						cds-bpuSUM_001747
group_1688		hypothetical protein				cds-bhYOR_001380
group_1687		hypothetical protein				cds-bhYOR_001230
group_1686		variable large family protein		cds-bcCo53_001610
group_1683		hypothetical protein					cds-bpSLO_001176
group_1682		hypothetical protein				cds-bhYOR_001389
group_1681		hypothetical protein				cds-bhYOR_000746
group_1679		variable large family protein		cds-bcCo53_001322
group_1676		DUF226 domain-containing protein			cds-bhDAH_001045
group_1675		hypothetical protein		cds-bcCo53_001504
group_1673		hypothetical protein						cds-bpuSUM_001702
group_1672		variable large family protein				cds-bhYOR_001453
group_1671		variable large family protein			cds-bhDAH_001125
group_1670		variable large family protein		cds-bcCo53_001508
group_1669		variable large family protein				cds-bhYOR_001321
group_1668		hypothetical protein							cds-bt91E135_001510
group_1666		hypothetical protein			cds-bhDAH_001046
group_1665		hypothetical protein		cds-bcCo53_000518
group_1664		variable large family protein				cds-bhYOR_001258
group_1663		variable large family protein			cds-bhDAH_001038
group_1662		hypothetical protein									cds-bvRMA01_001234
group_1660		hypothetical protein				cds-bhYOR_001080
group_1659		hypothetical protein		cds-bcCo53_001017
group_1654		hypothetical protein					cds-bpSLO_001506
group_1653		variable large family protein				cds-bhYOR_001455
group_1651		hypothetical protein		cds-bcCo53_001458
group_1650		hypothetical protein		cds-bcCo53_001444
group_1649		hypothetical protein				cds-bhYOR_001388
group_1648		hypothetical protein		cds-bcCo53_001714
group_1647		hypothetical protein		cds-bcCo53_000929
group_1645		hypothetical protein								cds-btBTE5EL_001268
group_1644		hypothetical protein		cds-bcCo53_001274
group_1642		hypothetical protein			cds-bhDAH_001076
group_1641		hypothetical protein		cds-bcCo53_001747
group_1640		hypothetical protein		cds-bcCo53_001478
group_1636		hypothetical protein				cds-bhYOR_001368
group_1635		hypothetical protein				cds-bhYOR_001311
group_1634		hypothetical protein		cds-bcCo53_001561
group_1633		hypothetical protein					cds-bpSLO_001536
group_1632		DUF244 domain-containing protein		cds-bcCo53_001028
group_1626		variable large family protein				cds-bhYOR_001372
group_1625		variable large family protein		cds-bcCo53_001324
group_1624		hypothetical protein							cds-bt91E135_001561
group_1623		hypothetical protein							cds-bt91E135_001363
group_1621		DUF685 domain-containing protein		cds-bcCo53_001226
group_1620		hypothetical protein						cds-bpuSUM_001561
group_1619		hypothetical protein			cds-bhDAH_001365
group_1615		P13 family porin		cds-bcCo53_001443
group_1613		hypothetical protein					cds-bpSLO_001188
group_1612		hypothetical protein					cds-bpSLO_000892
group_1610		DUF261 family protein					cds-bpSLO_001332
group_1609		TM2 domain-containing protein		cds-bcCo53_001432
group_1607		hypothetical protein		cds-bcCo53_001505
group_1606		hypothetical protein		cds-bcCo53_001424
group_1605		variable large family protein		cds-bcCo53_001509
group_1604		hypothetical protein				cds-bhYOR_001057
group_1601		DUF603 domain-containing protein				cds-bhYOR_001270
group_1600		DUF603 domain-containing protein		cds-bcCo53_001683
group_1599		hypothetical protein		cds-bcCo53_001021
group_1598		hypothetical protein		cds-bcCo53_000973
group_1597		hypothetical protein	cds-baBA2_000936
group_1595		hypothetical protein						cds-bpuSUM_001064
group_1593		hypothetical protein		cds-bcCo53_001259
group_1592		hypothetical protein		cds-bcCo53_001213
group_1591		biotin--acetyl-CoA-carboxylase ligase		cds-bcCo53_000992
group_1589		DUF228 domain-containing protein						cds-bpuSUM_001059
group_1588		variable large family protein			cds-bhDAH_001363
group_1587		DUF685 domain-containing protein	cds-baBA2_000977
group_1586		hypothetical protein		cds-bcCo53_001340
group_1584		variable large family protein							cds-bt91E135_001356
group_1581		hypothetical protein			cds-bhDAH_001047
group_1579		variable large family protein				cds-bhYOR_001470
group_1577		hypothetical protein		cds-bcCo53_001690
group_1575		complement regulator-acquiring protein		cds-bcCo53_001136
group_1574		hypothetical protein		cds-bcCo53_001720
group_1573		hypothetical protein			cds-bhDAH_001249
group_1572		hypothetical protein		cds-bcCo53_001120
group_1571		hypothetical protein	cds-baBA2_000389
group_1569		hypothetical protein		cds-bcCo53_000976
group_1567		hypothetical protein		cds-bcCo53_001263
group_1565		DUF603 domain-containing protein								cds-btBTE5EL_001305
group_1563		single-stranded DNA-binding protein						cds-bpuSUM_001322
group_1562		variable large family protein				cds-bhYOR_001371
group_1561		hypothetical protein		cds-bcCo53_001315
group_1559		hypothetical protein			cds-bhDAH_001191
group_1554		hypothetical protein		cds-bcCo53_001283
group_1553		hypothetical protein			cds-bhDAH_001165
group_1552		hypothetical protein		cds-bcCo53_001725
group_1551		DUF1357 family protein		cds-bcCo53_001048
group_1550		hypothetical protein		cds-bcCo53_001025
group_1549		hypothetical protein		cds-bcCo53_001150
group_1548		hypothetical protein			cds-bhDAH_001398
group_1546		variable large family protein								cds-btBTE5EL_001574
group_1545		hypothetical protein		cds-bcCo53_001316
group_1543		hypothetical protein		cds-bcCo53_001175
group_1542		hypothetical protein						cds-bpuSUM_001316
group_1540		variable large family protein								cds-btBTE5EL_001438;cds-btBTE5EL_001402
group_1539		variable large family protein		cds-bcCo53_001559
group_1538		hypothetical protein		cds-bcCo53_001235
group_1537		hypothetical protein		cds-bcCo53_001223
group_1534		hypothetical protein			cds-bhDAH_001407
group_1533		hypothetical protein		cds-bcCo53_001370
group_1531		DUF261 family protein				cds-bhYOR_001511
group_1529		hypothetical protein				cds-bhYOR_001386
group_1528		hypothetical protein		cds-bcCo53_001183
group_1527		hypothetical protein								cds-btBTE5EL_001343
group_1525		hypothetical protein		cds-bcCo53_001397
group_1524		DUF1506 family protein	cds-baBA2_000955
group_1520		P12 family lipoprotein							cds-bt91E135_001460;cds-bt91E135_001512
group_1519		hypothetical protein						cds-bpuSUM_001933
group_1517		DUF685 domain-containing protein		cds-bcCo53_001039
group_1515		single-stranded DNA-binding protein									cds-bvRMA01_000904
group_1514		DUF261 family protein						cds-bpuSUM_001321
group_1513		hypothetical protein		cds-bcCo53_000235
group_1511		variable large family protein					cds-bpSLO_001246
group_1510		hypothetical protein				cds-bhYOR_001354
group_1509		hypothetical protein		cds-bcCo53_001060
group_1508		hypothetical protein							cds-bt91E135_001557;cds-bt91E135_001364
group_1507		hypothetical protein		cds-bcCo53_000259
group_1503		variable large family protein							cds-bt91E135_001360
group_1501		hypothetical protein						cds-bpuSUM_001692
group_1498		hypothetical protein			cds-bhDAH_001106
group_1495		hypothetical protein		cds-bcCo53_001089
group_1494		hypothetical protein		cds-bcCo53_001681
group_1492		hypothetical protein				cds-bhYOR_001382
group_1491		variable large family protein				cds-bhYOR_001318
group_1490		DUF261 domain-containing protein									cds-bvRMA01_000903
group_1489		ERF family protein						cds-bpuSUM_001888
group_1488		hypothetical protein						cds-bpuSUM_001229
group_1486		hypothetical protein		cds-bcCo53_001164
group_1484		hypothetical protein								cds-btBTE5EL_001366
group_1483		Mlp family lipoprotein						cds-bpuSUM_001742
group_1481		variable large family protein			cds-bhDAH_001330
group_1480		variable large family protein		cds-bcCo53_001325
group_1476		Mlp family lipoprotein							cds-bt91E135_000989
group_1475		DUF685 domain-containing protein						cds-bpuSUM_000958
group_1474		hypothetical protein	cds-baBA2_000984
group_1473		hypothetical protein									cds-bvRMA01_000993
group_1471		hypothetical protein							cds-bt91E135_001302
group_1469		Mlp family lipoprotein		cds-bcCo53_001353
group_1468		Mlp family lipoprotein						cds-bpuSUM_001948
group_1465		hypothetical protein		cds-bcCo53_001371
group_1464		DUF685 domain-containing protein		cds-bcCo53_001040
group_1463		hypothetical protein	cds-baBA2_000251
group_1462		hypothetical protein							cds-bt91E135_001505
group_1460		hypothetical protein			cds-bhDAH_001118
group_1457		Mlp family lipoprotein						cds-bpuSUM_000983
group_1456		hypothetical protein		cds-bcCo53_001551
group_1453		DUF226 domain-containing protein							cds-bt91E135_000954
group_1451		DUF226 domain-containing protein						cds-bpuSUM_001329
group_1448		hypothetical protein									cds-bvRMA01_000897
group_1447		variable large family protein								cds-btBTE5EL_001457
group_1446		variable large family protein								cds-btBTE5EL_001373
group_1445		Mlp family lipoprotein						cds-bpuSUM_001274
group_1444		DUF228 domain-containing protein						cds-bpuSUM_001060
group_1439		Mlp family lipoprotein									cds-bvRMA01_000900
group_1437		hypothetical protein		cds-bcCo53_001215
group_1436		hypothetical protein		cds-bcCo53_001628
group_1435		hypothetical protein						cds-bpuSUM_001652
group_1434		hypothetical protein	cds-baBA2_000968
group_1433		Mlp family lipoprotein		cds-bcCo53_001449
group_1431		hypothetical protein						cds-bpuSUM_001560
group_1430		hypothetical protein		cds-bcCo53_001314
group_1429		hypothetical protein				cds-bhYOR_001081
group_1427		hypothetical protein				cds-bhYOR_001067
group_1426		hypothetical protein		cds-bcCo53_001438
group_1425		hypothetical protein									cds-bvRMA01_001235
group_1424		hypothetical protein		cds-bcCo53_001679
group_1423		hypothetical protein		cds-bcCo53_001433
group_1421		hypothetical protein							cds-bt91E135_001337
group_1420		hypothetical protein		cds-bcCo53_001435
group_1417		DUF228 domain-containing protein								cds-btBTE5EL_001555
group_1413		hypothetical protein	cds-baBA2_000259
group_1406		hypothetical protein							cds-bt91E135_001359
group_1405		DUF1640 domain-containing protein						cds-bpuSUM_001202
group_1401		hypothetical protein		cds-bcCo53_001695
group_1400		hypothetical protein		cds-bcCo53_001441
group_1399		hypothetical protein				cds-bhYOR_001383
group_1398		variable large family protein						cds-bpuSUM_001707
group_1395		hypothetical protein		cds-bcCo53_001209
group_1394		hypothetical protein							cds-bt91E135_001355
group_1392		hypothetical protein		cds-bcCo53_001448
group_1391		Mlp family lipoprotein		cds-bcCo53_001020
group_1389		Mlp family lipoprotein						cds-bpuSUM_001947
group_1387		hypothetical protein		cds-bcCo53_001198
group_1386		hypothetical protein		cds-bcCo53_001192
group_1384		hypothetical protein					cds-bpSLO_001447
group_1383		hypothetical protein		cds-bcCo53_001196
group_1380		hypothetical protein								cds-btBTE5EL_001476
group_1378		P13 family porin		cds-bcCo53_001428
group_1375		hypothetical protein		cds-bcCo53_001202
group_1373		hypothetical protein			cds-bhDAH_001366
group_1370		DUF1640 domain-containing protein								cds-btBTE5EL_001422
group_1368		DUF603 domain-containing protein						cds-bpuSUM_001147
group_1362		hypothetical protein		cds-bcCo53_001204
group_1359		P13 family porin	cds-baBA2_000033
group_1358		DUF1640 domain-containing protein					cds-bpSLO_001259
group_1357		hypothetical protein				cds-bhYOR_001558
group_1356		DUF1640 domain-containing protein		cds-bcCo53_001689
group_1355		hypothetical protein		cds-bcCo53_001682
group_1353		chromosome replication/partitioning protein						cds-bpuSUM_001887
group_1352		hypothetical protein						cds-bpuSUM_001655
group_1350		DUF1640 domain-containing protein		cds-bcCo53_001653
group_1344		hypothetical protein		cds-bcCo53_001200
group_1343		hypothetical protein		cds-bcCo53_001189
group_1342		DUF764 family protein		cds-bcCo53_001182
group_1334		P12 family lipoprotein				cds-bhYOR_001300
group_1332		chromosome replication/partitioning protein		cds-bcCo53_001625
group_1331		hypothetical protein		cds-bcCo53_001437
group_1325		hypothetical protein							cds-bt91E135_001348
group_1323		variable large family protein		cds-bcCo53_001307
group_1322		hypothetical protein	cds-baBA2_000963
group_1317		hypothetical protein		cds-bcCo53_001696
group_1316		hypothetical protein		cds-bcCo53_001194
group_1314		chromosome replication/partitioning protein								cds-btBTE5EL_001354
group_1310		DUF1640 domain-containing protein		cds-bcCo53_001618
group_1309		hypothetical protein		cds-bcCo53_001264
group_1306		DUF1640 domain-containing protein						cds-bpuSUM_000980
group_1304		hypothetical protein			cds-bhDAH_001341
group_1303		hypothetical protein		cds-bcCo53_001190
group_1301		DUF226 domain-containing protein								cds-btBTE5EL_001352
group_1300		DUF226 domain-containing protein						cds-bpuSUM_001941
group_1289		DUF226 domain-containing protein		cds-bcCo53_001623
group_1285		DUF759 family protein				cds-bhYOR_000887
group_1284		DUF226 domain-containing protein		cds-bcCo53_000899
group_1281		hypothetical protein						cds-bpuSUM_001535
group_1278		chromosome replication/partitioning protein		cds-bcCo53_001484
group_1275		hypothetical protein		cds-bcCo53_001267
group_1273		Mlp family lipoprotein						cds-bpuSUM_001189
group_1272		hypothetical protein		cds-bcCo53_001208
group_1271		hypothetical protein		cds-bcCo53_001130
group_1269		DUF764 family protein				cds-bhYOR_000892
group_1268		DUF226 domain-containing protein		cds-bcCo53_001482
group_1265		hypothetical protein					cds-bpSLO_001316
group_1263		hypothetical protein			cds-bhDAH_001107
group_1262		hypothetical protein		cds-bcCo53_001212
group_1261		hypothetical protein		cds-bcCo53_001193
group_1260		DUF228 domain-containing protein		cds-bcCo53_001085
group_1259		hypothetical protein	cds-baBA2_000099
group_1255		hypothetical protein	cds-baBA2_000990
group_1254		hypothetical protein			cds-bhDAH_001392
group_1253		variable large family protein		cds-bcCo53_001293
group_1252		hypothetical protein		cds-bcCo53_001117
group_1248		DUF226 domain-containing protein		cds-bcCo53_000942
group_1245		hypothetical protein				cds-bhYOR_001254
group_1243		hypothetical protein			cds-bhDAH_001449
group_1239		hypothetical protein					cds-bpSLO_001567
group_1238		hypothetical protein		cds-bcCo53_001266
group_1231		hypothetical protein		cds-bcCo53_001206
group_1224		hypothetical protein			cds-bhDAH_001405
group_1223		hypothetical protein		cds-bcCo53_001269
group_1222		hypothetical protein		cds-bcCo53_001205
group_1221		hypothetical protein								cds-btBTE5EL_001338
group_1220		hypothetical protein							cds-bt91E135_001025
group_1218		hypothetical protein				cds-bhYOR_001170
group_1216		hypothetical protein		cds-bcCo53_001243
group_1215		hypothetical protein	cds-baBA2_000962
group_1214		hypothetical protein	cds-baBA2_000932
group_1212		hypothetical protein							cds-bt91E135_001361
group_1210		hypothetical protein				cds-bhYOR_001200
group_1207		hypothetical protein	cds-baBA2_000933
group_1205		hypothetical protein							cds-bt91E135_001353
group_1202		hypothetical protein			cds-bhDAH_001250
group_1201		hypothetical protein		cds-bcCo53_001191
group_1199		Mlp family lipoprotein						cds-bpuSUM_001067
group_1197		TolC family protein	cds-baBA2_000138
group_1196		hypothetical protein				cds-bhYOR_001315
group_1195		hypothetical protein		cds-bcCo53_001155
group_1192		hypothetical protein								cds-btBTE5EL_001530
group_1191		hypothetical protein							cds-bt91E135_001299
group_1190		vsp protein						cds-bpuSUM_001750
group_1189		hypothetical protein	cds-baBA2_000949
group_1187		P12 family lipoprotein		cds-bcCo53_001282
group_1186		hypothetical protein		cds-bcCo53_001207
group_1182		hypothetical protein				cds-bhYOR_001316
group_1181		hypothetical protein			cds-bhDAH_001328
group_1179		hypothetical protein	cds-baBA2_000931
group_1178		hypothetical protein						cds-bpuSUM_001711
group_1176		hypothetical protein			cds-bhDAH_001247
group_1174		hypothetical protein						cds-bpuSUM_001930
group_1172		Mlp family lipoprotein						cds-bpuSUM_001148
group_1170		hypothetical protein			cds-bhDAH_001354
group_1169		variable large family protein		cds-bcCo53_001510
group_1168		hypothetical protein						cds-bpuSUM_001894
[truncated: 577 more rows]

## Sheet: gene_presence_absence_chr
Gene	Non-unique Gene name	Annotation	baBA2_chr	bcCo53v2_chr	bhDAH_chr	bhYOR_chr	bpSLO_chr	bpuSUM_chr	bt91E135_chr	btBTE5EL_chr	bvRMA01_chr
group_601		hypothetical protein	cds-baBA2_000006	cds-bcCo53_000008	cds-bhDAH_000007	cds-bhYOR_000007;cds-bhYOR_000863	cds-bpSLO_000007;cds-bpSLO_000860	cds-bpuSUM_000860;cds-bpuSUM_000009	cds-bt91E135_000858;cds-bt91E135_000007	cds-btBTE5EL_000007;cds-btBTE5EL_000856	cds-bvRMA01_000860;cds-bvRMA01_000007
group_600		AI-2E family transporter	cds-baBA2_000005	cds-bcCo53_000007	cds-bhDAH_000006	cds-bhYOR_000864;cds-bhYOR_000006	cds-bpSLO_000006;cds-bpSLO_000861	cds-bpuSUM_000861	cds-bt91E135_000859;cds-bt91E135_000006	cds-btBTE5EL_000857;cds-btBTE5EL_000006	cds-bvRMA01_000861;cds-bvRMA01_000006
trpS	trpS	tryptophan--tRNA ligase	cds-baBA2_000004	cds-bcCo53_000006	cds-bhDAH_000005	cds-bhYOR_000865;cds-bhYOR_000005	cds-bpSLO_000862;cds-bpSLO_000005	cds-bpuSUM_000862;cds-bpuSUM_000007	cds-bt91E135_000005;cds-bt91E135_000860	cds-btBTE5EL_000005;cds-btBTE5EL_000858	cds-bvRMA01_000862;cds-bvRMA01_000005
group_597		BMP family ABC transporter substrate-binding protein	cds-baBA2_000366	cds-bcCo53_000373	cds-bhDAH_000375	cds-bhYOR_000373	cds-bpSLO_000371	cds-bpuSUM_000375	cds-bt91E135_000371	cds-btBTE5EL_000371	cds-bvRMA01_000373
group_596		septum formation initiator family protein	cds-baBA2_000745	cds-bcCo53_000752	cds-bhDAH_000763	cds-bhYOR_000759	cds-bpSLO_000755	cds-bpuSUM_000757	cds-bt91E135_000754	cds-btBTE5EL_000752	cds-bvRMA01_000757
group_593		ABC transporter permease	cds-baBA2_000744	cds-bcCo53_000751	cds-bhDAH_000762	cds-bhYOR_000758	cds-bpSLO_000754	cds-bpuSUM_000756	cds-bt91E135_000753	cds-btBTE5EL_000751	cds-bvRMA01_000756
group_592		tetratricopeptide repeat protein	cds-baBA2_000528	cds-bcCo53_000535	cds-bhDAH_000539	cds-bhYOR_000537	cds-bpSLO_000534	cds-bpuSUM_000538	cds-bt91E135_000533	cds-btBTE5EL_000534	cds-bvRMA01_000536
group_591		insulinase family protein	cds-baBA2_000524	cds-bcCo53_000530	cds-bhDAH_000534	cds-bhYOR_000532	cds-bpSLO_000529	cds-bpuSUM_000533	cds-bt91E135_000528	cds-btBTE5EL_000529	cds-bvRMA01_000531
group_590		hypothetical protein	cds-baBA2_000460	cds-bcCo53_000465	cds-bhDAH_000469	cds-bhYOR_000467	cds-bpSLO_000464	cds-bpuSUM_000468	cds-bt91E135_000464	cds-btBTE5EL_000465	cds-bvRMA01_000467
group_589		Cof-type HAD-IIB family hydrolase	cds-baBA2_000407	cds-bcCo53_000412	cds-bhDAH_000415	cds-bhYOR_000413	cds-bpSLO_000411	cds-bpuSUM_000415	cds-bt91E135_000411	cds-btBTE5EL_000411	cds-bvRMA01_000413
group_587		DUF192 domain-containing protein	cds-baBA2_000657	cds-bcCo53_000663	cds-bhDAH_000672	cds-bhYOR_000667	cds-bpSLO_000664	cds-bpuSUM_000669	cds-bt91E135_000664	cds-btBTE5EL_000663	cds-bvRMA01_000667
group_586		peptidylprolyl isomerase	cds-baBA2_000397	cds-bcCo53_000402	cds-bhDAH_000405	cds-bhYOR_000403	cds-bpSLO_000401	cds-bpuSUM_000405	cds-bt91E135_000401	cds-btBTE5EL_000401	cds-bvRMA01_000403
group_585		hypothetical protein	cds-baBA2_000534	cds-bcCo53_000541	cds-bhDAH_000545	cds-bhYOR_000543	cds-bpSLO_000540	cds-bpuSUM_000544	cds-bt91E135_000539	cds-btBTE5EL_000540	cds-bvRMA01_000542
group_584		chromate transporter	cds-baBA2_000442	cds-bcCo53_000447	cds-bhDAH_000451	cds-bhYOR_000449	cds-bpSLO_000446	cds-bpuSUM_000450	cds-bt91E135_000446	cds-btBTE5EL_000447	cds-bvRMA01_000449
def	def	peptide deformylase	cds-baBA2_000063	cds-bcCo53_000064	cds-bhDAH_000065	cds-bhYOR_000064	cds-bpSLO_000064	cds-bpuSUM_000066	cds-bt91E135_000064	cds-btBTE5EL_000064	cds-bvRMA01_000064
group_582		hypothetical protein	cds-baBA2_000340	cds-bcCo53_000348	cds-bhDAH_000349	cds-bhYOR_000347	cds-bpSLO_000345	cds-bpuSUM_000349	cds-bt91E135_000345	cds-btBTE5EL_000345	cds-bvRMA01_000347
group_581		hypothetical protein	cds-baBA2_000516	cds-bcCo53_000522	cds-bhDAH_000526	cds-bhYOR_000524	cds-bpSLO_000521	cds-bpuSUM_000525	cds-bt91E135_000520	cds-btBTE5EL_000521	cds-bvRMA01_000523
ligA	ligA	NAD-dependent DNA ligase LigA	cds-baBA2_000544	cds-bcCo53_000551	cds-bhDAH_000555	cds-bhYOR_000553	cds-bpSLO_000550	cds-bpuSUM_000554	cds-bt91E135_000549	cds-btBTE5EL_000550	cds-bvRMA01_000552
group_580		hypothetical protein	cds-baBA2_000127	cds-bcCo53_000128	cds-bhDAH_000130	cds-bhYOR_000128	cds-bpSLO_000127	cds-bpuSUM_000130	cds-bt91E135_000127	cds-btBTE5EL_000127	cds-bvRMA01_000128
group_578		translocation/assembly module TamB domain-containing protein	cds-baBA2_000794	cds-bcCo53_000801	cds-bhDAH_000811	cds-bhYOR_000807	cds-bpSLO_000805	cds-bpuSUM_000806	cds-bt91E135_000803	cds-btBTE5EL_000801	cds-bvRMA01_000806
tsaB	tsaB	tRNA (adenosine(37)-N6)-threonylcarbamoyltransferase complex dimerization subunit type 1 TsaB	cds-baBA2_000176	cds-bcCo53_000178	cds-bhDAH_000180	cds-bhYOR_000178	cds-bpSLO_000177	cds-bpuSUM_000180	cds-bt91E135_000177	cds-btBTE5EL_000177	cds-bvRMA01_000178
group_577		ribosomal-processing cysteine protease Prp	cds-baBA2_000777	cds-bcCo53_000784	cds-bhDAH_000794	cds-bhYOR_000790	cds-bpSLO_000788	cds-bpuSUM_000789	cds-bt91E135_000786	cds-btBTE5EL_000784	cds-bvRMA01_000789
group_576		DUF368 domain-containing protein	cds-baBA2_000757	cds-bcCo53_000764	cds-bhDAH_000774	cds-bhYOR_000770	cds-bpSLO_000768	cds-bpuSUM_000769	cds-bt91E135_000766	cds-btBTE5EL_000764	cds-bvRMA01_000769
group_575		hypothetical protein	cds-baBA2_000178	cds-bcCo53_000180	cds-bhDAH_000182	cds-bhYOR_000180	cds-bpSLO_000179	cds-bpuSUM_000182	cds-bt91E135_000179	cds-btBTE5EL_000179	cds-bvRMA01_000180
group_573		hypothetical protein	cds-baBA2_000656	cds-bcCo53_000662	cds-bhDAH_000671	cds-bhYOR_000666	cds-bpSLO_000663	cds-bpuSUM_000668	cds-bt91E135_000663	cds-btBTE5EL_000662	cds-bvRMA01_000666
group_572		hypothetical protein	cds-baBA2_000546	cds-bcCo53_000553	cds-bhDAH_000557	cds-bhYOR_000555	cds-bpSLO_000552	cds-bpuSUM_000556	cds-bt91E135_000551	cds-btBTE5EL_000552	cds-bvRMA01_000554
group_571		BMP family protein;BMP family ABC transporter substrate-binding protein	cds-baBA2_000368	cds-bcCo53_000375	cds-bhDAH_000377	cds-bhYOR_000375	cds-bpSLO_000373	cds-bpuSUM_000377	cds-bt91E135_000373	cds-btBTE5EL_000373	cds-bvRMA01_000375
rpmD	rpmD	50S ribosomal protein L30	cds-baBA2_000490	cds-bcCo53_000495	cds-bhDAH_000499	cds-bhYOR_000497	cds-bpSLO_000494	cds-bpuSUM_000498	cds-bt91E135_000494	cds-btBTE5EL_000495	cds-bvRMA01_000497
group_569		hypothetical protein	cds-baBA2_000694	cds-bcCo53_000702	cds-bhDAH_000711	cds-bhYOR_000707	cds-bpSLO_000704	cds-bpuSUM_000707	cds-bt91E135_000703	cds-btBTE5EL_000702	cds-bvRMA01_000706
recR	recR	recombination protein RecR	cds-baBA2_000457	cds-bcCo53_000462	cds-bhDAH_000466	cds-bhYOR_000464	cds-bpSLO_000461	cds-bpuSUM_000465	cds-bt91E135_000461	cds-btBTE5EL_000462	cds-bvRMA01_000464
group_568		hypothetical protein	cds-baBA2_000717	cds-bcCo53_000725	cds-bhDAH_000734	cds-bhYOR_000729	cds-bpSLO_000726	cds-bpuSUM_000728	cds-bt91E135_000726	cds-btBTE5EL_000724	cds-bvRMA01_000729
group_567		DUF3996 domain-containing protein	cds-baBA2_000555	cds-bcCo53_000563	cds-bhDAH_000567	cds-bhYOR_000565	cds-bpSLO_000562	cds-bpuSUM_000566	cds-bt91E135_000562	cds-btBTE5EL_000562	cds-bvRMA01_000565
spoVG	spoVG	septation regulator SpoVG	cds-baBA2_000783	cds-bcCo53_000790	cds-bhDAH_000800	cds-bhYOR_000796	cds-bpSLO_000794	cds-bpuSUM_000795	cds-bt91E135_000792	cds-btBTE5EL_000790	cds-bvRMA01_000795
obgE	obgE	GTPase ObgE	cds-baBA2_000779	cds-bcCo53_000786	cds-bhDAH_000796	cds-bhYOR_000792	cds-bpSLO_000790	cds-bpuSUM_000791	cds-bt91E135_000788	cds-btBTE5EL_000786	cds-bvRMA01_000791
group_565		hypothetical protein	cds-baBA2_000206	cds-bcCo53_000209	cds-bhDAH_000210	cds-bhYOR_000208	cds-bpSLO_000207	cds-bpuSUM_000210	cds-bt91E135_000207	cds-btBTE5EL_000207	cds-bvRMA01_000208
group_564		BatD family protein	cds-baBA2_000161	cds-bcCo53_000163	cds-bhDAH_000165	cds-bhYOR_000163	cds-bpSLO_000162	cds-bpuSUM_000165	cds-bt91E135_000162	cds-btBTE5EL_000162	cds-bvRMA01_000163
group_562		hypothetical protein	cds-baBA2_000755	cds-bcCo53_000762	cds-bhDAH_000772	cds-bhYOR_000768	cds-bpSLO_000766	cds-bpuSUM_000767	cds-bt91E135_000764	cds-btBTE5EL_000762	cds-bvRMA01_000767
group_559		hypothetical protein	cds-baBA2_000122	cds-bcCo53_000123	cds-bhDAH_000125	cds-bhYOR_000123	cds-bpSLO_000122	cds-bpuSUM_000125	cds-bt91E135_000122	cds-btBTE5EL_000122	cds-bvRMA01_000123
group_558		flagellar hook-length control protein FliK	cds-baBA2_000276	cds-bcCo53_000284	cds-bhDAH_000285	cds-bhYOR_000283	cds-bpSLO_000281	cds-bpuSUM_000285	cds-bt91E135_000281	cds-btBTE5EL_000281	cds-bvRMA01_000283
tmk	tmk	dTMP kinase	cds-baBA2_000793	cds-bcCo53_000800	cds-bhDAH_000810	cds-bhYOR_000806	cds-bpSLO_000804	cds-bpuSUM_000805	cds-bt91E135_000802	cds-btBTE5EL_000800	cds-bvRMA01_000805
group_557		cation transporter	cds-baBA2_000609	cds-bcCo53_000615	cds-bhDAH_000623	cds-bhYOR_000619	cds-bpSLO_000617	cds-bpuSUM_000621	cds-bt91E135_000616	cds-btBTE5EL_000616	cds-bvRMA01_000619
group_555		ABC transporter permease subunit	cds-baBA2_000743	cds-bcCo53_000750	cds-bhDAH_000761	cds-bhYOR_000757	cds-bpSLO_000753	cds-bpuSUM_000755	cds-bt91E135_000752	cds-btBTE5EL_000750	cds-bvRMA01_000755
group_553		hypothetical protein	cds-baBA2_000027	cds-bcCo53_000028	cds-bhDAH_000029	cds-bhYOR_000028	cds-bpSLO_000028	cds-bpuSUM_000030	cds-bt91E135_000028	cds-btBTE5EL_000028	cds-bvRMA01_000028
group_552		rRNA pseudouridine synthase	cds-baBA2_000126	cds-bcCo53_000127	cds-bhDAH_000129	cds-bhYOR_000127	cds-bpSLO_000126	cds-bpuSUM_000129	cds-bt91E135_000126	cds-btBTE5EL_000126	cds-bvRMA01_000127
group_551		hypothetical protein	cds-baBA2_000041	cds-bcCo53_000042	cds-bhDAH_000043	cds-bhYOR_000042	cds-bpSLO_000042	cds-bpuSUM_000044	cds-bt91E135_000042	cds-btBTE5EL_000042	cds-bvRMA01_000042
tsaE	tsaE	tRNA (adenosine(37)-N6)-threonylcarbamoyltransferase complex ATPase subunit type 1 TsaE	cds-baBA2_000177	cds-bcCo53_000179	cds-bhDAH_000181	cds-bhYOR_000179	cds-bpSLO_000178	cds-bpuSUM_000181	cds-bt91E135_000178	cds-btBTE5EL_000178	cds-bvRMA01_000179
group_550		hypothetical protein	cds-baBA2_000417	cds-bcCo53_000422	cds-bhDAH_000426	cds-bhYOR_000424	cds-bpSLO_000421	cds-bpuSUM_000425	cds-bt91E135_000421	cds-btBTE5EL_000422	cds-bvRMA01_000424
radA	radA	DNA repair protein RadA	cds-baBA2_000415	cds-bcCo53_000420	cds-bhDAH_000423	cds-bhYOR_000421	cds-bpSLO_000419	cds-bpuSUM_000423	cds-bt91E135_000419	cds-btBTE5EL_000420	cds-bvRMA01_000422
rseP	rseP	RIP metalloprotease RseP	cds-baBA2_000115	cds-bcCo53_000116	cds-bhDAH_000117	cds-bhYOR_000116	cds-bpSLO_000115	cds-bpuSUM_000118	cds-bt91E135_000115	cds-btBTE5EL_000115	cds-bvRMA01_000115
group_549		DUF3276 family protein	cds-baBA2_000045	cds-bcCo53_000046	cds-bhDAH_000047	cds-bhYOR_000046	cds-bpSLO_000046	cds-bpuSUM_000048	cds-bt91E135_000046	cds-btBTE5EL_000046	cds-bvRMA01_000046
group_548		phosphatidate cytidylyltransferase	cds-baBA2_000116	cds-bcCo53_000117	cds-bhDAH_000118	cds-bhYOR_000117	cds-bpSLO_000116	cds-bpuSUM_000119	cds-bt91E135_000116	cds-btBTE5EL_000116	cds-bvRMA01_000116
group_547		polymer-forming cytoskeletal protein	cds-baBA2_000529	cds-bcCo53_000536	cds-bhDAH_000540	cds-bhYOR_000538	cds-bpSLO_000535	cds-bpuSUM_000539	cds-bt91E135_000534	cds-btBTE5EL_000535	cds-bvRMA01_000537
group_546		PASTA domain-containing protein	cds-baBA2_000061	cds-bcCo53_000062	cds-bhDAH_000063	cds-bhYOR_000062	cds-bpSLO_000062	cds-bpuSUM_000064	cds-bt91E135_000062	cds-btBTE5EL_000062	cds-bvRMA01_000062
group_544		trypsin-like peptidase domain-containing protein	cds-baBA2_000101	cds-bcCo53_000102	cds-bhDAH_000103	cds-bhYOR_000102	cds-bpSLO_000101	cds-bpuSUM_000104	cds-bt91E135_000101	cds-btBTE5EL_000101	cds-bvRMA01_000101
group_543		hypothetical protein	cds-baBA2_000299	cds-bcCo53_000307	cds-bhDAH_000308	cds-bhYOR_000306	cds-bpSLO_000304	cds-bpuSUM_000308	cds-bt91E135_000304	cds-btBTE5EL_000304	cds-bvRMA01_000306
group_542		hypothetical protein	cds-baBA2_000523	cds-bcCo53_000529	cds-bhDAH_000533	cds-bhYOR_000531	cds-bpSLO_000528	cds-bpuSUM_000532	cds-bt91E135_000527	cds-btBTE5EL_000528	cds-bvRMA01_000530
secG	secG	preprotein translocase subunit SecG	cds-baBA2_000052	cds-bcCo53_000053	cds-bhDAH_000054	cds-bhYOR_000053	cds-bpSLO_000053	cds-bpuSUM_000055	cds-bt91E135_000053	cds-btBTE5EL_000053	cds-bvRMA01_000053
group_541		flagellar biosynthesis protein FliZ;flagella biosynthesis regulatory protein FliZ	cds-baBA2_000267	cds-bcCo53_000275	cds-bhDAH_000276	cds-bhYOR_000274	cds-bpSLO_000272	cds-bpuSUM_000276	cds-bt91E135_000272	cds-btBTE5EL_000272	cds-bvRMA01_000274
group_540		hypothetical protein	cds-baBA2_000421	cds-bcCo53_000426	cds-bhDAH_000430	cds-bhYOR_000428	cds-bpSLO_000425	cds-bpuSUM_000429	cds-bt91E135_000425	cds-btBTE5EL_000426	cds-bvRMA01_000428
group_539		tetratricopeptide repeat protein	cds-baBA2_000729	cds-bcCo53_000737	cds-bhDAH_000746	cds-bhYOR_000741	cds-bpSLO_000738	cds-bpuSUM_000740	cds-bt91E135_000738	cds-btBTE5EL_000736	cds-bvRMA01_000741
group_538		PBP1A family penicillin-binding protein	cds-baBA2_000727	cds-bcCo53_000735	cds-bhDAH_000744	cds-bhYOR_000739	cds-bpSLO_000736	cds-bpuSUM_000738	cds-bt91E135_000736	cds-btBTE5EL_000734	cds-bvRMA01_000739
group_537		hypothetical protein	cds-baBA2_000824	cds-bcCo53_000831	cds-bhDAH_000841	cds-bhYOR_000838	cds-bpSLO_000835	cds-bpuSUM_000836	cds-bt91E135_000833	cds-btBTE5EL_000831	cds-bvRMA01_000836
group_536		hypothetical protein	cds-baBA2_000461	cds-bcCo53_000466	cds-bhDAH_000470	cds-bhYOR_000468	cds-bpSLO_000465	cds-bpuSUM_000469	cds-bt91E135_000465	cds-btBTE5EL_000466	cds-bvRMA01_000468
group_535		hypothetical protein	cds-baBA2_000183	cds-bcCo53_000185	cds-bhDAH_000186	cds-bhYOR_000185	cds-bpSLO_000184	cds-bpuSUM_000187	cds-bt91E135_000184	cds-btBTE5EL_000184	cds-bvRMA01_000185
group_534		lytic transglycosylase domain-containing protein	cds-baBA2_000250	cds-bcCo53_000258	cds-bhDAH_000259	cds-bhYOR_000257	cds-bpSLO_000255	cds-bpuSUM_000259	cds-bt91E135_000255	cds-btBTE5EL_000255	cds-bvRMA01_000257
group_533		rod-binding protein	cds-baBA2_000769	cds-bcCo53_000776	cds-bhDAH_000786	cds-bhYOR_000782	cds-bpSLO_000780	cds-bpuSUM_000781	cds-bt91E135_000778	cds-btBTE5EL_000776	cds-bvRMA01_000781
group_532		peptidyl-prolyl cis-trans isomerase	cds-baBA2_000038	cds-bcCo53_000039	cds-bhDAH_000040	cds-bhYOR_000039	cds-bpSLO_000039	cds-bpuSUM_000041	cds-bt91E135_000039	cds-btBTE5EL_000039	cds-bvRMA01_000039
group_531		hypothetical protein	cds-baBA2_000073	cds-bcCo53_000074	cds-bhDAH_000075	cds-bhYOR_000074	cds-bpSLO_000073	cds-bpuSUM_000076	cds-bt91E135_000073	cds-btBTE5EL_000073	cds-bvRMA01_000073
psgB	psgB	HemN-related non-iron pseudo-SAM protein PsgB	cds-baBA2_000650	cds-bcCo53_000656	cds-bhDAH_000665	cds-bhYOR_000660	cds-bpSLO_000658	cds-bpuSUM_000662	cds-bt91E135_000657	cds-btBTE5EL_000657	cds-bvRMA01_000660
group_530		hypothetical protein;zinc ribbon domain-containing protein	cds-baBA2_000655	cds-bcCo53_000661	cds-bhDAH_000670	cds-bhYOR_000665	4_refound_66	cds-bpuSUM_000667	cds-bt91E135_000662	7_refound_106	cds-bvRMA01_000665
yidD	yidD	membrane protein insertion efficiency factor YidD	cds-baBA2_000139	cds-bcCo53_000140	cds-bhDAH_000142	cds-bhYOR_000140	cds-bpSLO_000139	cds-bpuSUM_000142	cds-bt91E135_000139	cds-btBTE5EL_000139	cds-bvRMA01_000140
group_529		transporter substrate-binding domain-containing protein	cds-baBA2_000404	cds-bcCo53_000409	cds-bhDAH_000412	cds-bhYOR_000410	cds-bpSLO_000408	cds-bpuSUM_000412	cds-bt91E135_000408	cds-btBTE5EL_000408	cds-bvRMA01_000410
group_528		hypothetical protein	cds-baBA2_000402	cds-bcCo53_000407	cds-bhDAH_000410	cds-bhYOR_000408	cds-bpSLO_000406	cds-bpuSUM_000410	cds-bt91E135_000406	cds-btBTE5EL_000406	cds-bvRMA01_000408
group_527		ABC transporter permease	cds-baBA2_000307	cds-bcCo53_000315	cds-bhDAH_000316	cds-bhYOR_000314	cds-bpSLO_000312	cds-bpuSUM_000316	cds-bt91E135_000312	cds-btBTE5EL_000312	cds-bvRMA01_000314
group_526		phosphomevalonate kinase	cds-baBA2_000681	cds-bcCo53_000687	cds-bhDAH_000696	cds-bhYOR_000691	cds-bpSLO_000688	cds-bpuSUM_000693	cds-bt91E135_000688	cds-btBTE5EL_000687	cds-bvRMA01_000691
mvk	mvk	mevalonate kinase	cds-baBA2_000682	cds-bcCo53_000688	cds-bhDAH_000697	cds-bhYOR_000692	cds-bpSLO_000689	cds-bpuSUM_000694	cds-bt91E135_000689	cds-btBTE5EL_000688	cds-bvRMA01_000692
group_524		endonuclease MutS2	cds-baBA2_000095	cds-bcCo53_000096	cds-bhDAH_000097	cds-bhYOR_000096	cds-bpSLO_000095	cds-bpuSUM_000098	cds-bt91E135_000095	cds-btBTE5EL_000095	cds-bvRMA01_000095
group_523		SMC family ATPase	cds-baBA2_000831	cds-bcCo53_000838	cds-bhDAH_000848	cds-bhYOR_000845	cds-bpSLO_000842	cds-bpuSUM_000843	cds-bt91E135_000840		cds-bvRMA01_000843
group_522		hypothetical protein	cds-baBA2_000658	cds-bcCo53_000664	cds-bhDAH_000673	cds-bhYOR_000668	cds-bpSLO_000665	cds-bpuSUM_000670	cds-bt91E135_000665	cds-btBTE5EL_000664	cds-bvRMA01_000668
group_521		glycoside hydrolase family 3 protein	cds-baBA2_000613	cds-bcCo53_000619	cds-bhDAH_000627	cds-bhYOR_000623	cds-bpSLO_000621	cds-bpuSUM_000625	cds-bt91E135_000620	cds-btBTE5EL_000620	cds-bvRMA01_000623
group_520		RluA family pseudouridine synthase	cds-baBA2_000017	cds-bcCo53_000019	cds-bhDAH_000018	cds-bhYOR_000018	cds-bpSLO_000018	cds-bpuSUM_000020	cds-bt91E135_000018	cds-btBTE5EL_000018	cds-bvRMA01_000018
group_519	lepB	signal peptidase I	cds-baBA2_000029	cds-bcCo53_000030	cds-bhDAH_000031	cds-bhYOR_000030	cds-bpSLO_000030	cds-bpuSUM_000032	cds-bt91E135_000030	cds-btBTE5EL_000030	cds-bvRMA01_000030
group_518		hypothetical protein	cds-baBA2_000165	cds-bcCo53_000167	cds-bhDAH_000169	cds-bhYOR_000167	cds-bpSLO_000166	cds-bpuSUM_000169	cds-bt91E135_000166	cds-btBTE5EL_000166	cds-bvRMA01_000167
group_516		hypothetical protein	cds-baBA2_000747	cds-bcCo53_000754	2_refound_37	3_refound_49	cds-bpSLO_000757	cds-bpuSUM_000759	cds-bt91E135_000756	cds-btBTE5EL_000754	cds-bvRMA01_000759
group_515		divergent polysaccharide deacetylase family protein	cds-baBA2_000767	cds-bcCo53_000774	cds-bhDAH_000784	cds-bhYOR_000780	cds-bpSLO_000778	cds-bpuSUM_000779	cds-bt91E135_000776	cds-btBTE5EL_000774	cds-bvRMA01_000779
group_514		protein-glutamate O-methyltransferase;protein-glutamate O-methyltransferase CheR	cds-baBA2_000398	cds-bcCo53_000403	cds-bhDAH_000406	cds-bhYOR_000404	cds-bpSLO_000402	cds-bpuSUM_000406	cds-bt91E135_000402	cds-btBTE5EL_000402	cds-bvRMA01_000404
group_513		hypothetical protein	cds-baBA2_000396	cds-bcCo53_000401	cds-bhDAH_000404	cds-bhYOR_000402	cds-bpSLO_000400	cds-bpuSUM_000404	cds-bt91E135_000400	cds-btBTE5EL_000400	cds-bvRMA01_000402
group_511		SH3 domain-containing protein	cds-baBA2_000384	cds-bcCo53_000391	cds-bhDAH_000393	cds-bhYOR_000391	cds-bpSLO_000389	cds-bpuSUM_000393	cds-bt91E135_000389	cds-btBTE5EL_000389	cds-bvRMA01_000391
group_510		flagellar filament outsheath protein	cds-baBA2_000661	cds-bcCo53_000667	cds-bhDAH_000676	cds-bhYOR_000671	cds-bpSLO_000668	cds-bpuSUM_000673	cds-bt91E135_000668	cds-btBTE5EL_000667	cds-bvRMA01_000671
group_509		hypothetical protein	cds-baBA2_000667	cds-bcCo53_000673	cds-bhDAH_000682	cds-bhYOR_000677	cds-bpSLO_000674	cds-bpuSUM_000679	cds-bt91E135_000674	cds-btBTE5EL_000673	cds-bvRMA01_000677
group_508		tetratricopeptide repeat protein	cds-baBA2_000306	cds-bcCo53_000314	cds-bhDAH_000315	cds-bhYOR_000313	cds-bpSLO_000311	cds-bpuSUM_000315	cds-bt91E135_000311	cds-btBTE5EL_000311	cds-bvRMA01_000313
group_507		RlmE family RNA methyltransferase	cds-baBA2_000304	cds-bcCo53_000312	cds-bhDAH_000313	cds-bhYOR_000311	cds-bpSLO_000309	cds-bpuSUM_000313	cds-bt91E135_000309	cds-btBTE5EL_000309	cds-bvRMA01_000311
group_506		tetratricopeptide repeat protein	cds-baBA2_000709	cds-bcCo53_000717	cds-bhDAH_000726	cds-bhYOR_000721	cds-bpSLO_000718	cds-bpuSUM_000721	cds-bt91E135_000718	cds-btBTE5EL_000716	cds-bvRMA01_000721
murF	murF	UDP-N-acetylmuramoyl-tripeptide--D-alanyl-D-alanine ligase	cds-baBA2_000295	cds-bcCo53_000303	cds-bhDAH_000304	cds-bhYOR_000302	cds-bpSLO_000300	cds-bpuSUM_000304	cds-bt91E135_000300	cds-btBTE5EL_000300	cds-bvRMA01_000302
ftsW	ftsW	putative lipid II flippase FtsW	cds-baBA2_000293	cds-bcCo53_000301	cds-bhDAH_000302	cds-bhYOR_000300	cds-bpSLO_000298	cds-bpuSUM_000302	cds-bt91E135_000298	cds-btBTE5EL_000298	cds-bvRMA01_000300
fmt	fmt	methionyl-tRNA formyltransferase	cds-baBA2_000062	cds-bcCo53_000063	cds-bhDAH_000064	cds-bhYOR_000063	cds-bpSLO_000063	cds-bpuSUM_000065	cds-bt91E135_000063	cds-btBTE5EL_000063	cds-bvRMA01_000063
ruvA	ruvA	Holliday junction branch migration protein RuvA	cds-baBA2_000022	cds-bcCo53_000024	cds-bhDAH_000023	cds-bhYOR_000023	cds-bpSLO_000023	cds-bpuSUM_000025	cds-bt91E135_000023	cds-btBTE5EL_000023	cds-bvRMA01_000023
group_505		DUF721 domain-containing protein	cds-baBA2_000428	cds-bcCo53_000433	cds-bhDAH_000437	cds-bhYOR_000435	cds-bpSLO_000432	cds-bpuSUM_000436	cds-bt91E135_000432	cds-btBTE5EL_000433	cds-bvRMA01_000435
group_504		hypothetical protein	cds-baBA2_000298	cds-bcCo53_000306	cds-bhDAH_000307	cds-bhYOR_000305	cds-bpSLO_000303	cds-bpuSUM_000307	cds-bt91E135_000303	cds-btBTE5EL_000303	cds-bvRMA01_000305
group_503		hypothetical protein	cds-baBA2_000226	1_refound_26	cds-bhDAH_000230	cds-bhYOR_000228	cds-bpSLO_000227	cds-bpuSUM_000230	cds-bt91E135_000227	cds-btBTE5EL_000227	cds-bvRMA01_000228
group_501		threonylcarbamoyl-AMP synthase	cds-baBA2_000730	cds-bcCo53_000738	cds-bhDAH_000747	cds-bhYOR_000742	cds-bpSLO_000739	cds-bpuSUM_000741	cds-bt91E135_000739	cds-btBTE5EL_000737	cds-bvRMA01_000742
murJ	murJ	murein biosynthesis integral membrane protein MurJ	cds-baBA2_000811	cds-bcCo53_000818	cds-bhDAH_000828	cds-bhYOR_000825	cds-bpSLO_000822	cds-bpuSUM_000823	cds-bt91E135_000820	cds-btBTE5EL_000818	cds-bvRMA01_000823
group_500		tetratricopeptide repeat protein	cds-baBA2_000313	cds-bcCo53_000321	cds-bhDAH_000322	cds-bhYOR_000320	cds-bpSLO_000318	cds-bpuSUM_000322	cds-bt91E135_000318	cds-btBTE5EL_000318	cds-bvRMA01_000320
group_499		hypothetical protein	cds-baBA2_000311	cds-bcCo53_000319	cds-bhDAH_000320	cds-bhYOR_000318	cds-bpSLO_000316	cds-bpuSUM_000320	cds-bt91E135_000316	cds-btBTE5EL_000316	cds-bvRMA01_000318
group_498		hypothetical protein		cds-bcCo53_000151	cds-bhDAH_000153	cds-bhYOR_000151	cds-bpSLO_000150	cds-bpuSUM_000153	cds-bt91E135_000150	cds-btBTE5EL_000150	cds-bvRMA01_000151
group_497		hypothetical protein		cds-bcCo53_000364	cds-bhDAH_000366	cds-bhYOR_000364	cds-bpSLO_000362	cds-bpuSUM_000366	cds-bt91E135_000362	cds-btBTE5EL_000362	cds-bvRMA01_000364
group_496		mechanosensitive ion channel family protein	cds-baBA2_000443	cds-bcCo53_000448	cds-bhDAH_000452	cds-bhYOR_000450	cds-bpSLO_000447	cds-bpuSUM_000451	cds-bt91E135_000447	cds-btBTE5EL_000448	cds-bvRMA01_000450
group_495		HEAT repeat domain-containing protein	cds-baBA2_000812	cds-bcCo53_000819	cds-bhDAH_000829	cds-bhYOR_000826	cds-bpSLO_000823	cds-bpuSUM_000824	cds-bt91E135_000821	cds-btBTE5EL_000819	cds-bvRMA01_000824
group_494		hypothetical protein	cds-baBA2_000469	cds-bcCo53_000474	cds-bhDAH_000478	cds-bhYOR_000476	cds-bpSLO_000473	cds-bpuSUM_000477	cds-bt91E135_000473	cds-btBTE5EL_000474	cds-bvRMA01_000476
rsfS	rsfS	ribosome silencing factor	cds-baBA2_000782	cds-bcCo53_000789	cds-bhDAH_000799	cds-bhYOR_000795	cds-bpSLO_000793	cds-bpuSUM_000794	cds-bt91E135_000791	cds-btBTE5EL_000789	cds-bvRMA01_000794
group_493		chemotaxis protein CheB	cds-baBA2_000399	cds-bcCo53_000404	cds-bhDAH_000407	cds-bhYOR_000405	cds-bpSLO_000403	cds-bpuSUM_000407	cds-bt91E135_000403	cds-btBTE5EL_000403	cds-bvRMA01_000405
group_492		hypothetical protein	cds-baBA2_000535	cds-bcCo53_000542	cds-bhDAH_000546	cds-bhYOR_000544	cds-bpSLO_000541	cds-bpuSUM_000545	cds-bt91E135_000540	cds-btBTE5EL_000541	cds-bvRMA01_000543
group_491		ATP-dependent Clp protease ATP-binding subunit	cds-baBA2_000353	cds-bcCo53_000360	cds-bhDAH_000362	cds-bhYOR_000360	cds-bpSLO_000358	cds-bpuSUM_000362	cds-bt91E135_000358	cds-btBTE5EL_000358	cds-bvRMA01_000360
group_490		hypothetical protein	cds-baBA2_000843	cds-bcCo53_000849	cds-bhDAH_000859	cds-bhYOR_000856	cds-bpSLO_000854	cds-bpuSUM_000854	cds-bt91E135_000852	cds-btBTE5EL_000850	cds-bvRMA01_000854
group_489		hypothetical protein	cds-baBA2_000700	cds-bcCo53_000708	cds-bhDAH_000717	cds-bhYOR_000713	cds-bpSLO_000710	cds-bpuSUM_000713	cds-bt91E135_000709	cds-btBTE5EL_000708	cds-bvRMA01_000712
group_488		hypothetical protein	cds-baBA2_000075	cds-bcCo53_000076	cds-bhDAH_000077	cds-bhYOR_000076	cds-bpSLO_000075	cds-bpuSUM_000078	cds-bt91E135_000075	cds-btBTE5EL_000075	cds-bvRMA01_000075
group_487		hypothetical protein	cds-baBA2_000079	cds-bcCo53_000080	cds-bhDAH_000081	cds-bhYOR_000080	cds-bpSLO_000079	cds-bpuSUM_000082	cds-bt91E135_000079	cds-btBTE5EL_000079	cds-bvRMA01_000079
group_486		chromate transporter	cds-baBA2_000441	cds-bcCo53_000446	cds-bhDAH_000450	cds-bhYOR_000448	cds-bpSLO_000445	cds-bpuSUM_000449	cds-bt91E135_000445	cds-btBTE5EL_000446	cds-bvRMA01_000448
group_485		HPF/RaiA family ribosome-associated protein	cds-baBA2_000439	cds-bcCo53_000444	cds-bhDAH_000448	cds-bhYOR_000446	cds-bpSLO_000443	cds-bpuSUM_000447	cds-bt91E135_000443	cds-btBTE5EL_000444	cds-bvRMA01_000446
rsmA	rsmA	16S rRNA (adenine(1518)-N(6)/adenine(1519)-N(6))-dimethyltransferase RsmA	cds-baBA2_000580	cds-bcCo53_000586	cds-bhDAH_000593	cds-bhYOR_000589	cds-bpSLO_000588	cds-bpuSUM_000592	cds-bt91E135_000587	cds-btBTE5EL_000587	cds-bvRMA01_000590
group_484		MATE family efflux transporter	cds-baBA2_000468	cds-bcCo53_000473	cds-bhDAH_000477	cds-bhYOR_000475	cds-bpSLO_000472	cds-bpuSUM_000476	cds-bt91E135_000472	cds-btBTE5EL_000473	cds-bvRMA01_000475
group_483		hypothetical protein	cds-baBA2_000323	cds-bcCo53_000331	cds-bhDAH_000332	cds-bhYOR_000330	cds-bpSLO_000328	cds-bpuSUM_000332	cds-bt91E135_000328	cds-btBTE5EL_000328	cds-bvRMA01_000330
group_482		flagellar protein FlbA	cds-baBA2_000278	cds-bcCo53_000286	cds-bhDAH_000287	cds-bhYOR_000285	cds-bpSLO_000283	cds-bpuSUM_000287	cds-bt91E135_000283	cds-btBTE5EL_000283	cds-bvRMA01_000285
group_481		hypothetical protein	cds-baBA2_000610	cds-bcCo53_000616	cds-bhDAH_000624	cds-bhYOR_000620	cds-bpSLO_000618	cds-bpuSUM_000622	cds-bt91E135_000617	cds-btBTE5EL_000617	cds-bvRMA01_000620
group_480		aminoacyl-tRNA hydrolase	cds-baBA2_000786	cds-bcCo53_000793	cds-bhDAH_000803	cds-bhYOR_000799	cds-bpSLO_000797	cds-bpuSUM_000798	cds-bt91E135_000795	cds-btBTE5EL_000793	cds-bvRMA01_000798
flgD	flgD	flagellar hook assembly protein FlgD	cds-baBA2_000275	cds-bcCo53_000283	cds-bhDAH_000284	cds-bhYOR_000282	cds-bpSLO_000280	cds-bpuSUM_000284	cds-bt91E135_000280	cds-btBTE5EL_000280	cds-bvRMA01_000282
group_479		glutamate--tRNA ligase	cds-baBA2_000356	cds-bcCo53_000363	cds-bhDAH_000365	cds-bhYOR_000363	cds-bpSLO_000361	cds-bpuSUM_000365	cds-bt91E135_000361	cds-btBTE5EL_000361	cds-bvRMA01_000363
group_478		HIT family protein	cds-baBA2_000362	cds-bcCo53_000369	cds-bhDAH_000371	cds-bhYOR_000369	cds-bpSLO_000367	cds-bpuSUM_000371	cds-bt91E135_000367	cds-btBTE5EL_000367	cds-bvRMA01_000369
group_477		SPOR domain-containing protein	cds-baBA2_000538	cds-bcCo53_000545	cds-bhDAH_000549	cds-bhYOR_000547	cds-bpSLO_000544	cds-bpuSUM_000548	cds-bt91E135_000543	cds-btBTE5EL_000544	cds-bvRMA01_000546
group_476		ankyrin repeat domain-containing protein	cds-baBA2_000385	cds-bcCo53_000392	cds-bhDAH_000394	cds-bhYOR_000392	cds-bpSLO_000390	cds-bpuSUM_000394	cds-bt91E135_000390	cds-btBTE5EL_000390	cds-bvRMA01_000392
group_475		PTS transporter subunit EIIB	cds-baBA2_000351	cds-bcCo53_000358	cds-bhDAH_000360	cds-bhYOR_000358	cds-bpSLO_000356	cds-bpuSUM_000360	cds-bt91E135_000356	cds-btBTE5EL_000356	cds-bvRMA01_000358
murI	murI	glutamate racemase	cds-baBA2_000097	cds-bcCo53_000098	cds-bhDAH_000099	cds-bhYOR_000098	cds-bpSLO_000097	cds-bpuSUM_000100	cds-bt91E135_000097	cds-btBTE5EL_000097	cds-bvRMA01_000097
group_473		DUF3996 domain-containing protein	cds-baBA2_000554	cds-bcCo53_000561	cds-bhDAH_000565	cds-bhYOR_000563	cds-bpSLO_000560	cds-bpuSUM_000564	cds-bt91E135_000559	cds-btBTE5EL_000560	cds-bvRMA01_000562
group_471		DUF997 family protein	cds-baBA2_000814	cds-bcCo53_000821	cds-bhDAH_000831	cds-bhYOR_000828	cds-bpSLO_000825	cds-bpuSUM_000826	cds-bt91E135_000823	cds-btBTE5EL_000821	cds-bvRMA01_000826
group_470		trigger factor	cds-baBA2_000602	cds-bcCo53_000608	cds-bhDAH_000616	cds-bhYOR_000612	cds-bpSLO_000610	cds-bpuSUM_000614	cds-bt91E135_000609	cds-btBTE5EL_000609	cds-bvRMA01_000612
amrB	amrB	AmmeMemoRadiSam system protein B	cds-baBA2_000336	cds-bcCo53_000344	cds-bhDAH_000345	cds-bhYOR_000343	cds-bpSLO_000341	cds-bpuSUM_000345	cds-bt91E135_000341	cds-btBTE5EL_000341	cds-bvRMA01_000343
group_468		DUF814 domain-containing protein;NFACT family protein	cds-baBA2_000334	cds-bcCo53_000342	cds-bhDAH_000343	cds-bhYOR_000341	cds-bpSLO_000339	cds-bpuSUM_000343	cds-bt91E135_000339	cds-btBTE5EL_000339	cds-bvRMA01_000341
group_467		16S rRNA (uracil(1498)-N(3))-methyltransferase	cds-baBA2_000344	cds-bcCo53_000352	cds-bhDAH_000353	cds-bhYOR_000351	cds-bpSLO_000349	cds-bpuSUM_000353	cds-bt91E135_000349	cds-btBTE5EL_000349	cds-bvRMA01_000351
group_466		hypothetical protein	cds-baBA2_000826	cds-bcCo53_000833	cds-bhDAH_000843	cds-bhYOR_000840	cds-bpSLO_000837	cds-bpuSUM_000838	cds-bt91E135_000835	cds-btBTE5EL_000833	cds-bvRMA01_000838
group_465		DNA-binding protein	cds-baBA2_000590	cds-bcCo53_000596	cds-bhDAH_000603	cds-bhYOR_000599	cds-bpSLO_000598	cds-bpuSUM_000602	cds-bt91E135_000597	cds-btBTE5EL_000597	cds-bvRMA01_000600
infB	infB	translation initiation factor IF-2	cds-baBA2_000802	cds-bcCo53_000809	cds-bhDAH_000819	cds-bhYOR_000815	cds-bpSLO_000813	cds-bpuSUM_000814	cds-bt91E135_000811	cds-btBTE5EL_000809	cds-bvRMA01_000814
rimP	rimP	ribosome maturation factor RimP	cds-baBA2_000800	cds-bcCo53_000807	cds-bhDAH_000817	cds-bhYOR_000813	cds-bpSLO_000811	cds-bpuSUM_000812	cds-bt91E135_000809	cds-btBTE5EL_000807	cds-bvRMA01_000812
group_464		DUF3996 domain-containing protein	cds-baBA2_000390	cds-bcCo53_000395	cds-bhDAH_000398	cds-bhYOR_000396	cds-bpSLO_000394	cds-bpuSUM_000398	cds-bt91E135_000394	cds-btBTE5EL_000394	cds-bvRMA01_000396
group_462		D-alanyl-D-alanine carboxypeptidase	cds-baBA2_000595		cds-bhDAH_000608	cds-bhYOR_000604			cds-bt91E135_000602	cds-btBTE5EL_000602	cds-bvRMA01_000605
group_461		integrin-binding adhesin P66 family protein	cds-baBA2_000593	cds-bcCo53_000599	cds-bhDAH_000606	cds-bhYOR_000602	cds-bpSLO_000601	cds-bpuSUM_000605	cds-bt91E135_000600	cds-btBTE5EL_000600	cds-bvRMA01_000603
group_460	lepB	signal peptidase I	cds-baBA2_000254	cds-bcCo53_000262	cds-bhDAH_000263	cds-bhYOR_000261	cds-bpSLO_000259	cds-bpuSUM_000263	cds-bt91E135_000259	cds-btBTE5EL_000259	cds-bvRMA01_000261
group_459		pallilysin-related adhesin	cds-baBA2_000037	cds-bcCo53_000038	cds-bhDAH_000039	cds-bhYOR_000038	cds-bpSLO_000038	cds-bpuSUM_000040	cds-bt91E135_000038	cds-btBTE5EL_000038	cds-bvRMA01_000038
group_458		hypothetical protein	cds-baBA2_000448	cds-bcCo53_000453	cds-bhDAH_000457	cds-bhYOR_000455	cds-bpSLO_000452	cds-bpuSUM_000456	cds-bt91E135_000452	cds-btBTE5EL_000453	cds-bvRMA01_000455
group_457		iron-sulfur cluster assembly scaffold protein	cds-baBA2_000082	cds-bcCo53_000083	cds-bhDAH_000084	cds-bhYOR_000083	cds-bpSLO_000082	cds-bpuSUM_000085	cds-bt91E135_000082	cds-btBTE5EL_000082	cds-bvRMA01_000082
group_456		N-acetylmannosamine-6-phosphate 2-epimerase	cds-baBA2_000638	cds-bcCo53_000644	cds-bhDAH_000653	cds-bhYOR_000648	cds-bpSLO_000646	cds-bpuSUM_000650	cds-bt91E135_000645	cds-btBTE5EL_000645	cds-bvRMA01_000648
group_455		hypothetical protein	cds-baBA2_000505	cds-bcCo53_000510	cds-bhDAH_000514	cds-bhYOR_000512	cds-bpSLO_000509	cds-bpuSUM_000513	cds-bt91E135_000509	cds-btBTE5EL_000510	cds-bvRMA01_000512
rsmD	rsmD	16S rRNA (guanine(966)-N(2))-methyltransferase RsmD	cds-baBA2_000198	cds-bcCo53_000200	cds-bhDAH_000201	cds-bhYOR_000200	cds-bpSLO_000199	cds-bpuSUM_000202	cds-bt91E135_000199	cds-btBTE5EL_000199	cds-bvRMA01_000200
group_454		DUF327 family protein	cds-baBA2_000233	cds-bcCo53_000241	cds-bhDAH_000242	cds-bhYOR_000240	cds-bpSLO_000238	cds-bpuSUM_000242	cds-bt91E135_000238	cds-btBTE5EL_000238	cds-bvRMA01_000240
group_453		hypothetical protein	cds-baBA2_000230	cds-bcCo53_000233	cds-bhDAH_000234	cds-bhYOR_000232	cds-bpSLO_000231	cds-bpuSUM_000234	cds-bt91E135_000231	cds-btBTE5EL_000231	cds-bvRMA01_000232
group_452		tetratricopeptide repeat protein;hypothetical protein	cds-baBA2_000228	cds-bcCo53_000231	cds-bhDAH_000232	cds-bhYOR_000230	cds-bpSLO_000229	cds-bpuSUM_000232	cds-bt91E135_000229	cds-btBTE5EL_000229	cds-bvRMA01_000230
rnpA	rnpA	ribonuclease P protein component	cds-baBA2_000430	cds-bcCo53_000435	cds-bhDAH_000439	cds-bhYOR_000437	cds-bpSLO_000434	cds-bpuSUM_000438	cds-bt91E135_000434	cds-btBTE5EL_000435	cds-bvRMA01_000437
group_450		DUF3298 domain-containing protein	cds-baBA2_000451	cds-bcCo53_000456	cds-bhDAH_000460	cds-bhYOR_000458	cds-bpSLO_000455	cds-bpuSUM_000459	cds-bt91E135_000455	cds-btBTE5EL_000456	cds-bvRMA01_000458
group_449		hypothetical protein	cds-baBA2_000123	cds-bcCo53_000124	cds-bhDAH_000126	cds-bhYOR_000124	cds-bpSLO_000123	cds-bpuSUM_000126	cds-bt91E135_000123	cds-btBTE5EL_000123	cds-bvRMA01_000124
group_448		hypothetical protein	cds-baBA2_000018	cds-bcCo53_000020	cds-bhDAH_000019	cds-bhYOR_000019	cds-bpSLO_000019	cds-bpuSUM_000021	cds-bt91E135_000019	cds-btBTE5EL_000019	cds-bvRMA01_000019
group_447		30S ribosomal protein S6	cds-baBA2_000112	cds-bcCo53_000113	cds-bhDAH_000114	cds-bhYOR_000113	cds-bpSLO_000112	cds-bpuSUM_000115	cds-bt91E135_000112	cds-btBTE5EL_000112	cds-bvRMA01_000112
fliE	fliE	flagellar hook-basal body complex protein FliE	cds-baBA2_000283	cds-bcCo53_000291	cds-bhDAH_000292	cds-bhYOR_000290	cds-bpSLO_000288	cds-bpuSUM_000292	cds-bt91E135_000288	cds-btBTE5EL_000288	cds-bvRMA01_000290
group_446		tetratricopeptide repeat protein	cds-baBA2_000201	cds-bcCo53_000203	cds-bhDAH_000204	cds-bhYOR_000203	cds-bpSLO_000202	cds-bpuSUM_000205	cds-bt91E135_000202	cds-btBTE5EL_000202	cds-bvRMA01_000203
pgsA	pgsA	CDP-diacylglycerol--glycerol-3-phosphate 3-phosphatidyltransferase	cds-baBA2_000716	cds-bcCo53_000724	cds-bhDAH_000733	cds-bhYOR_000728	cds-bpSLO_000725	cds-bpuSUM_000727	cds-bt91E135_000725	cds-btBTE5EL_000723	cds-bvRMA01_000728
group_445		Hsp20/alpha crystallin family protein	cds-baBA2_000435	cds-bcCo53_000440	cds-bhDAH_000444	cds-bhYOR_000442	cds-bpSLO_000439	cds-bpuSUM_000443	cds-bt91E135_000439	cds-btBTE5EL_000440	cds-bvRMA01_000442
group_444		hypothetical protein	cds-baBA2_000701	cds-bcCo53_000709	cds-bhDAH_000718	3_refound_47	4_refound_64	5_refound_77	cds-bt91E135_000710	7_refound_103	cds-bvRMA01_000713
group_443		hypothetical protein	cds-baBA2_000064	cds-bcCo53_000065	cds-bhDAH_000066	cds-bhYOR_000065	cds-bpSLO_000065	cds-bpuSUM_000067	cds-bt91E135_000065	cds-btBTE5EL_000065	cds-bvRMA01_000065
group_442		flagellar motor switch protein FliG	cds-baBA2_000214	cds-bcCo53_000217	cds-bhDAH_000218	cds-bhYOR_000216	cds-bpSLO_000215	cds-bpuSUM_000218	cds-bt91E135_000215	cds-btBTE5EL_000215	cds-bvRMA01_000216
group_441		hypothetical protein	cds-baBA2_000341	cds-bcCo53_000349	cds-bhDAH_000350	cds-bhYOR_000348	cds-bpSLO_000346	cds-bpuSUM_000350	cds-bt91E135_000346	cds-btBTE5EL_000346	cds-bvRMA01_000348
group_440		hypothetical protein	cds-baBA2_000339	cds-bcCo53_000347	cds-bhDAH_000348	cds-bhYOR_000346	cds-bpSLO_000344	cds-bpuSUM_000348	cds-bt91E135_000344	cds-btBTE5EL_000344	cds-bvRMA01_000346
group_439		1-acyl-sn-glycerol-3-phosphate acyltransferase	cds-baBA2_000036	cds-bcCo53_000037	cds-bhDAH_000038	cds-bhYOR_000037	cds-bpSLO_000037	cds-bpuSUM_000039	cds-bt91E135_000037	cds-btBTE5EL_000037	cds-bvRMA01_000037
group_438		DNA polymerase III subunit delta	cds-baBA2_000445	cds-bcCo53_000450	cds-bhDAH_000454	cds-bhYOR_000452	cds-bpSLO_000449	cds-bpuSUM_000453	cds-bt91E135_000449	cds-btBTE5EL_000450	cds-bvRMA01_000452
group_437		type III pantothenate kinase	cds-baBA2_000517	cds-bcCo53_000523	cds-bhDAH_000527	cds-bhYOR_000525	cds-bpSLO_000522	cds-bpuSUM_000526	cds-bt91E135_000521	cds-btBTE5EL_000522	cds-bvRMA01_000524
group_436		hypothetical protein	cds-baBA2_000515	cds-bcCo53_000521	cds-bhDAH_000525	cds-bhYOR_000523	cds-bpSLO_000520	cds-bpuSUM_000524	cds-bt91E135_000519	cds-btBTE5EL_000520	cds-bvRMA01_000522
group_435		V-type ATP synthase subunit D	cds-baBA2_000089	cds-bcCo53_000090	cds-bhDAH_000091	cds-bhYOR_000090	cds-bpSLO_000089	cds-bpuSUM_000092	cds-bt91E135_000089	cds-btBTE5EL_000089	cds-bvRMA01_000089
group_434		hypothetical protein	cds-baBA2_000204	cds-bcCo53_000207	cds-bhDAH_000208	cds-bhYOR_000206	cds-bpSLO_000205	cds-bpuSUM_000208	cds-bt91E135_000205	cds-btBTE5EL_000205	cds-bvRMA01_000206
group_433		tetratricopeptide repeat protein	cds-baBA2_000202	cds-bcCo53_000205	cds-bhDAH_000206	cds-bhYOR_000204	cds-bpSLO_000203	cds-bpuSUM_000206	cds-bt91E135_000203	cds-btBTE5EL_000203	cds-bvRMA01_000204
pfkB	pfkB	1-phosphofructokinase	cds-baBA2_000625	cds-bcCo53_000631	cds-bhDAH_000639	cds-bhYOR_000635	cds-bpSLO_000633	cds-bpuSUM_000637	cds-bt91E135_000632	cds-btBTE5EL_000632	cds-bvRMA01_000635
group_432		hypothetical protein	cds-baBA2_000623	cds-bcCo53_000629	cds-bhDAH_000637	cds-bhYOR_000633	cds-bpSLO_000631	cds-bpuSUM_000635	cds-bt91E135_000630	cds-btBTE5EL_000630	cds-bvRMA01_000633
malQ	malQ	4-alpha-glucanotransferase	cds-baBA2_000157	cds-bcCo53_000159	cds-bhDAH_000161	cds-bhYOR_000159	cds-bpSLO_000158	cds-bpuSUM_000161	cds-bt91E135_000158	cds-btBTE5EL_000158	cds-bvRMA01_000159
group_431		calcium/sodium antiporter	cds-baBA2_000155	cds-bcCo53_000157	cds-bhDAH_000159	cds-bhYOR_000157	cds-bpSLO_000156	cds-bpuSUM_000159	cds-bt91E135_000156	cds-btBTE5EL_000156	cds-bvRMA01_000157
rsmG	rsmG	16S rRNA (guanine(527)-N(7))-methyltransferase RsmG	cds-baBA2_000168	cds-bcCo53_000170	cds-bhDAH_000172	cds-bhYOR_000170	cds-bpSLO_000169	cds-bpuSUM_000172	cds-bt91E135_000169	cds-btBTE5EL_000169	cds-bvRMA01_000170
group_430		hypothetical protein	cds-baBA2_000394	cds-bcCo53_000399	cds-bhDAH_000402	cds-bhYOR_000400	cds-bpSLO_000398	cds-bpuSUM_000402	cds-bt91E135_000398	cds-btBTE5EL_000398	cds-bvRMA01_000400
dnaJ	dnaJ	molecular chaperone DnaJ	cds-baBA2_000510	cds-bcCo53_000515	cds-bhDAH_000519	cds-bhYOR_000517	cds-bpSLO_000514	cds-bpuSUM_000518	cds-bt91E135_000514	cds-btBTE5EL_000515	cds-bvRMA01_000517
group_428		hypothetical protein	0_refound_10	cds-bcCo53_000265	cds-bhDAH_000266	cds-bhYOR_000264	cds-bpSLO_000262	cds-bpuSUM_000266	cds-bt91E135_000262	cds-btBTE5EL_000262	cds-bvRMA01_000264
group_427		methyl-accepting chemotaxis protein	cds-baBA2_000674	cds-bcCo53_000680	cds-bhDAH_000689	cds-bhYOR_000684	cds-bpSLO_000681	cds-bpuSUM_000686	cds-bt91E135_000681	cds-btBTE5EL_000680	cds-bvRMA01_000684
group_426		hypothetical protein	cds-baBA2_000789	cds-bcCo53_000796	cds-bhDAH_000806	cds-bhYOR_000802	cds-bpSLO_000800	cds-bpuSUM_000801	cds-bt91E135_000798	cds-btBTE5EL_000796	cds-bvRMA01_000801
group_425		CPBP family intramembrane metalloprotease	cds-baBA2_000582	cds-bcCo53_000588	cds-bhDAH_000595	cds-bhYOR_000591	cds-bpSLO_000590	cds-bpuSUM_000594	cds-bt91E135_000589	cds-btBTE5EL_000589	cds-bvRMA01_000592
group_424		hypothetical protein	cds-baBA2_000012	cds-bcCo53_000014	cds-bhDAH_000013	cds-bhYOR_000013	cds-bpSLO_000013	cds-bpuSUM_000015	cds-bt91E135_000013	cds-btBTE5EL_000013	cds-bvRMA01_000013
group_423		hypothetical protein	cds-baBA2_000189	cds-bcCo53_000191	cds-bhDAH_000192	cds-bhYOR_000191	cds-bpSLO_000190	cds-bpuSUM_000193	cds-bt91E135_000190	cds-btBTE5EL_000190	cds-bvRMA01_000191
group_422		DNA starvation/stationary phase protection protein	cds-baBA2_000685	cds-bcCo53_000691	cds-bhDAH_000700	cds-bhYOR_000695	cds-bpSLO_000692	cds-bpuSUM_000697	cds-bt91E135_000692	cds-btBTE5EL_000691	cds-bvRMA01_000695
group_421		response regulator	cds-baBA2_000543	cds-bcCo53_000550	cds-bhDAH_000554	cds-bhYOR_000552	cds-bpSLO_000549	cds-bpuSUM_000553	cds-bt91E135_000548	cds-btBTE5EL_000549	cds-bvRMA01_000551
group_419		septal ring lytic transglycosylase RlpA family protein	cds-baBA2_000731	cds-bcCo53_000739	cds-bhDAH_000748	cds-bhYOR_000743	cds-bpSLO_000740	cds-bpuSUM_000742	cds-bt91E135_000740	cds-btBTE5EL_000738	cds-bvRMA01_000743
rnmV	rnmV	ribonuclease M5	cds-baBA2_000621	cds-bcCo53_000627	cds-bhDAH_000635	cds-bhYOR_000631	cds-bpSLO_000629	cds-bpuSUM_000633	cds-bt91E135_000628	cds-btBTE5EL_000628	cds-bvRMA01_000631
group_418		helix-turn-helix domain-containing protein	cds-baBA2_000332	cds-bcCo53_000340	cds-bhDAH_000341	cds-bhYOR_000339	cds-bpSLO_000337	cds-bpuSUM_000341	cds-bt91E135_000337	cds-btBTE5EL_000337	cds-bvRMA01_000339
gatC	gatC	Asp-tRNA(Asn)/Glu-tRNA(Gln) amidotransferase subunit GatC	cds-baBA2_000330	cds-bcCo53_000338	cds-bhDAH_000339	cds-bhYOR_000337	cds-bpSLO_000335	cds-bpuSUM_000339	cds-bt91E135_000335	cds-btBTE5EL_000335	cds-bvRMA01_000337
group_417		HPr family phosphocarrier protein	cds-baBA2_000438	cds-bcCo53_000443	cds-bhDAH_000447	cds-bhYOR_000445	cds-bpSLO_000442	cds-bpuSUM_000446	cds-bt91E135_000442	cds-btBTE5EL_000443	cds-bvRMA01_000445
group_416		PQQ-binding-like beta-propeller repeat protein	cds-baBA2_000738	cds-bcCo53_000745	cds-bhDAH_000756	cds-bhYOR_000752	cds-bpSLO_000748	cds-bpuSUM_000750	cds-bt91E135_000747	cds-btBTE5EL_000745	cds-bvRMA01_000750
group_414		hypothetical protein	cds-baBA2_000807	cds-bcCo53_000814	cds-bhDAH_000824	cds-bhYOR_000821	cds-bpSLO_000818	cds-bpuSUM_000819	cds-bt91E135_000816	cds-btBTE5EL_000814	cds-bvRMA01_000819
group_413		STAS domain-containing protein	cds-baBA2_000557	cds-bcCo53_000565	cds-bhDAH_000569	cds-bhYOR_000567	cds-bpSLO_000564	cds-bpuSUM_000568	cds-bt91E135_000564	cds-btBTE5EL_000564	cds-bvRMA01_000567
pta	pta	phosphate acetyltransferase	cds-baBA2_000579	cds-bcCo53_000585	cds-bhDAH_000592	cds-bhYOR_000588	cds-bpSLO_000587	cds-bpuSUM_000591	cds-bt91E135_000586	cds-btBTE5EL_000586	cds-bvRMA01_000589
group_412		methyl-accepting chemotaxis protein	cds-baBA2_000587	cds-bcCo53_000593	cds-bhDAH_000600	cds-bhYOR_000596	cds-bpSLO_000595	cds-bpuSUM_000599	cds-bt91E135_000594	cds-btBTE5EL_000594	cds-bvRMA01_000597
group_411		hypothetical protein	cds-baBA2_000094	cds-bcCo53_000095	cds-bhDAH_000096	cds-bhYOR_000095	cds-bpSLO_000094	cds-bpuSUM_000097	cds-bt91E135_000094	cds-btBTE5EL_000094	cds-bvRMA01_000094
group_410		hypothetical protein	cds-baBA2_000606	1_refound_23	cds-bhDAH_000620	cds-bhYOR_000616	cds-bpSLO_000614	cds-bpuSUM_000618	cds-bt91E135_000613	cds-btBTE5EL_000613	cds-bvRMA01_000616
group_409		hypothetical protein	cds-baBA2_000244	cds-bcCo53_000252	cds-bhDAH_000253	cds-bhYOR_000251	cds-bpSLO_000249	cds-bpuSUM_000253	cds-bt91E135_000249	cds-btBTE5EL_000249	cds-bvRMA01_000251
group_408		hypothetical protein	cds-baBA2_000042	cds-bcCo53_000043	cds-bhDAH_000044	cds-bhYOR_000043	cds-bpSLO_000043	cds-bpuSUM_000045	cds-bt91E135_000043	cds-btBTE5EL_000043	cds-bvRMA01_000043
sbcD	sbcD	exonuclease subunit SbcD	cds-baBA2_000830	cds-bcCo53_000837	cds-bhDAH_000847	cds-bhYOR_000844	cds-bpSLO_000841	cds-bpuSUM_000842	cds-bt91E135_000839	cds-btBTE5EL_000837	cds-bvRMA01_000842
group_407		chemotaxis protein CheW	cds-baBA2_000664	cds-bcCo53_000670	cds-bhDAH_000679	cds-bhYOR_000674	cds-bpSLO_000671	cds-bpuSUM_000676	cds-bt91E135_000671	cds-btBTE5EL_000670	cds-bvRMA01_000674
group_406		amidophosphoribosyltransferase	cds-baBA2_000799	cds-bcCo53_000806	cds-bhDAH_000816	cds-bhYOR_000812	cds-bpSLO_000810	cds-bpuSUM_000811	cds-bt91E135_000808	cds-btBTE5EL_000806	cds-bvRMA01_000811
mnmD	mnmD	tRNA (5-methylaminomethyl-2-thiouridine)(34)-methyltransferase MnmD	cds-baBA2_000735	cds-bcCo53_000742	cds-bhDAH_000753	cds-bhYOR_000749	cds-bpSLO_000745	cds-bpuSUM_000747	cds-bt91E135_000744	cds-btBTE5EL_000742	cds-bvRMA01_000747
recA	recA	recombinase RecA	cds-baBA2_000128	cds-bcCo53_000129	cds-bhDAH_000131	cds-bhYOR_000129	cds-bpSLO_000128	cds-bpuSUM_000131	cds-bt91E135_000128	cds-btBTE5EL_000128	cds-bvRMA01_000129
group_405		hypothetical protein	cds-baBA2_000541	cds-bcCo53_000548	cds-bhDAH_000552	cds-bhYOR_000550	cds-bpSLO_000547	cds-bpuSUM_000551	cds-bt91E135_000546	cds-btBTE5EL_000547	cds-bvRMA01_000549
group_404		dephospho-CoA kinase	cds-baBA2_000539	cds-bcCo53_000546	cds-bhDAH_000550	cds-bhYOR_000548	cds-bpSLO_000545	cds-bpuSUM_000549	cds-bt91E135_000544	cds-btBTE5EL_000545	cds-bvRMA01_000547
group_403		LPS-assembly protein LptD	cds-baBA2_000840	cds-bcCo53_000847	cds-bhDAH_000857	cds-bhYOR_000854	cds-bpSLO_000851	cds-bpuSUM_000852	cds-bt91E135_000849	cds-btBTE5EL_000847	cds-bvRMA01_000852
group_402		ParB N-terminal domain-containing protein	cds-baBA2_000726	cds-bcCo53_000734	cds-bhDAH_000743	cds-bhYOR_000738	cds-bpSLO_000735	cds-bpuSUM_000737	cds-bt91E135_000735	cds-btBTE5EL_000733	cds-bvRMA01_000738
group_401		hypothetical protein	cds-baBA2_000219	cds-bcCo53_000222	cds-bhDAH_000223	cds-bhYOR_000221	cds-bpSLO_000220	cds-bpuSUM_000223	cds-bt91E135_000220	cds-btBTE5EL_000220	cds-bvRMA01_000221
group_400		ATP-dependent Clp protease ATP-binding subunit	cds-baBA2_000836	cds-bcCo53_000843	cds-bhDAH_000853	cds-bhYOR_000850	cds-bpSLO_000847	cds-bpuSUM_000848	cds-bt91E135_000845	cds-btBTE5EL_000843	cds-bvRMA01_000848
group_399		hypothetical protein	cds-baBA2_000834	cds-bcCo53_000841	cds-bhDAH_000851	cds-bhYOR_000848	cds-bpSLO_000845	cds-bpuSUM_000846	cds-bt91E135_000843	cds-btBTE5EL_000841	cds-bvRMA01_000846
group_398		hypothetical protein	cds-baBA2_000135	cds-bcCo53_000136	cds-bhDAH_000138	cds-bhYOR_000136		cds-bpuSUM_000138	cds-bt91E135_000135	cds-btBTE5EL_000135	cds-bvRMA01_000136
group_397		efflux RND transporter periplasmic adaptor subunit		cds-bcCo53_000138	cds-bhDAH_000140	cds-bhYOR_000138	cds-bpSLO_000137	cds-bpuSUM_000140	cds-bt91E135_000137	cds-btBTE5EL_000137	cds-bvRMA01_000138
group_396		exodeoxyribonuclease V subunit gamma	cds-baBA2_000629	cds-bcCo53_000635	cds-bhDAH_000643	cds-bhYOR_000639	cds-bpSLO_000637	cds-bpuSUM_000641	cds-bt91E135_000636	cds-btBTE5EL_000636	cds-bvRMA01_000639
group_395		methyl-accepting chemotaxis protein;chemotaxis protein	cds-baBA2_000569	cds-bcCo53_000576	cds-bhDAH_000582	cds-bhYOR_000579	cds-bpSLO_000577	cds-bpuSUM_000581	cds-bt91E135_000576	cds-btBTE5EL_000576	cds-bvRMA01_000579
bamA	bamA	outer membrane protein assembly factor BamA	cds-baBA2_000795	cds-bcCo53_000802	cds-bhDAH_000812	cds-bhYOR_000808	cds-bpSLO_000806	cds-bpuSUM_000807	cds-bt91E135_000804	cds-btBTE5EL_000802	cds-bvRMA01_000807
rpmJ	rpmJ	50S ribosomal protein L36	cds-baBA2_000493	cds-bcCo53_000498	cds-bhDAH_000502	cds-bhYOR_000500	cds-bpSLO_000497	cds-bpuSUM_000501	cds-bt91E135_000497	cds-btBTE5EL_000498	cds-bvRMA01_000500
rpmH	rpmH	50S ribosomal protein L34	cds-baBA2_000429	cds-bcCo53_000434	cds-bhDAH_000438	cds-bhYOR_000436	cds-bpSLO_000433	cds-bpuSUM_000437	cds-bt91E135_000433	cds-btBTE5EL_000434	cds-bvRMA01_000436
group_387		hypothetical protein	cds-baBA2_000153	cds-bcCo53_000155	cds-bhDAH_000157	cds-bhYOR_000155	cds-bpSLO_000154	cds-bpuSUM_000157	cds-bt91E135_000154	cds-btBTE5EL_000154	cds-bvRMA01_000155
secE	secE	preprotein translocase subunit SecE	cds-baBA2_000378	cds-bcCo53_000385	cds-bhDAH_000387	cds-bhYOR_000385	cds-bpSLO_000383	cds-bpuSUM_000387	cds-bt91E135_000383	cds-btBTE5EL_000383	cds-bvRMA01_000385
rpmG	rpmG	50S ribosomal protein L33	cds-baBA2_000380	cds-bcCo53_000387	cds-bhDAH_000389	cds-bhYOR_000387	cds-bpSLO_000385	cds-bpuSUM_000389	cds-bt91E135_000385	cds-btBTE5EL_000385	cds-bvRMA01_000387
rpmF	rpmF	50S ribosomal protein L32	cds-baBA2_000696	cds-bcCo53_000704	cds-bhDAH_000713	cds-bhYOR_000709	cds-bpSLO_000706	cds-bpuSUM_000709	cds-bt91E135_000705	cds-btBTE5EL_000704	cds-bvRMA01_000708
group_386		type Z 30S ribosomal protein S14	cds-baBA2_000485	cds-bcCo53_000490	cds-bhDAH_000494	cds-bhYOR_000492	cds-bpSLO_000489	cds-bpuSUM_000493	cds-bt91E135_000489	cds-btBTE5EL_000490	cds-bvRMA01_000492
group_383		DNA-directed RNA polymerase subunit omega	cds-baBA2_000821	cds-bcCo53_000828	cds-bhDAH_000838	cds-bhYOR_000835	cds-bpSLO_000832	cds-bpuSUM_000833	cds-bt91E135_000830	cds-btBTE5EL_000828	cds-bvRMA01_000833
rpmI	rpmI	50S ribosomal protein L35	cds-baBA2_000180	cds-bcCo53_000182	cds-bhDAH_000184	cds-bhYOR_000182	cds-bpSLO_000181	cds-bpuSUM_000184	cds-bt91E135_000181	cds-btBTE5EL_000181	cds-bvRMA01_000182
group_382		50S ribosomal protein L29	cds-baBA2_000480	cds-bcCo53_000485	cds-bhDAH_000489	cds-bhYOR_000487	cds-bpSLO_000484	cds-bpuSUM_000488	cds-bt91E135_000484	cds-btBTE5EL_000485	cds-bvRMA01_000487
group_381		30S ribosomal protein S21	cds-baBA2_000247	cds-bcCo53_000255	cds-bhDAH_000256	cds-bhYOR_000254	cds-bpSLO_000252	cds-bpuSUM_000256	cds-bt91E135_000252	cds-btBTE5EL_000252	cds-bvRMA01_000254
group_379		flagellar FlbD family protein	cds-baBA2_000273	cds-bcCo53_000281	cds-bhDAH_000282	cds-bhYOR_000280	cds-bpSLO_000278	cds-bpuSUM_000282	cds-bt91E135_000278	cds-btBTE5EL_000278	cds-bvRMA01_000280
infA	infA	translation initiation factor IF-1	cds-baBA2_000160	cds-bcCo53_000162	cds-bhDAH_000164	cds-bhYOR_000162	cds-bpSLO_000161	cds-bpuSUM_000164	cds-bt91E135_000161	cds-btBTE5EL_000161	cds-bvRMA01_000162
group_377		hypothetical protein	0_refound_5	1_refound_19	cds-bhDAH_000355	cds-bhYOR_000353	4_refound_57	5_refound_73	cds-bt91E135_000351	7_refound_96	cds-bvRMA01_000353
group_376		KTSC domain-containing protein	cds-baBA2_000532	cds-bcCo53_000539	cds-bhDAH_000543	cds-bhYOR_000541	cds-bpSLO_000538	cds-bpuSUM_000542	cds-bt91E135_000537	cds-btBTE5EL_000538	cds-bvRMA01_000540
csrA	csrA	carbon storage regulator CsrA	cds-baBA2_000175	cds-bcCo53_000177	cds-bhDAH_000179	cds-bhYOR_000177	cds-bpSLO_000176	cds-bpuSUM_000179	cds-bt91E135_000176	cds-btBTE5EL_000176	cds-bvRMA01_000177
acpP	acpP	acyl carrier protein	cds-baBA2_000697	cds-bcCo53_000705	cds-bhDAH_000714	cds-bhYOR_000710	cds-bpSLO_000707	cds-bpuSUM_000710	cds-bt91E135_000706	cds-btBTE5EL_000705	cds-bvRMA01_000709
rpmA	rpmA	50S ribosomal protein L27	cds-baBA2_000778	cds-bcCo53_000785	cds-bhDAH_000795	cds-bhYOR_000791	cds-bpSLO_000789	cds-bpuSUM_000790	cds-bt91E135_000787	cds-btBTE5EL_000785	cds-bvRMA01_000790
group_374		KH domain-containing protein	cds-baBA2_000690	cds-bcCo53_000696	cds-bhDAH_000705	cds-bhYOR_000700	cds-bpSLO_000697	cds-bpuSUM_000702	cds-bt91E135_000697	cds-btBTE5EL_000696	cds-bvRMA01_000700
group_373		type B 50S ribosomal protein L31	cds-baBA2_000221	cds-bcCo53_000224	cds-bhDAH_000225	cds-bhYOR_000223	cds-bpSLO_000222	cds-bpuSUM_000225	cds-bt91E135_000222	cds-btBTE5EL_000222	cds-bvRMA01_000223
rpsP	rpsP	30S ribosomal protein S16	cds-baBA2_000689	cds-bcCo53_000695	cds-bhDAH_000704	cds-bhYOR_000699	cds-bpSLO_000696	cds-bpuSUM_000701	cds-bt91E135_000696	cds-btBTE5EL_000695	cds-bvRMA01_000699
rpsQ	rpsQ	30S ribosomal protein S17	cds-baBA2_000481	cds-bcCo53_000486	cds-bhDAH_000490	cds-bhYOR_000488	cds-bpSLO_000485	cds-bpuSUM_000489	cds-bt91E135_000485	cds-btBTE5EL_000486	cds-bvRMA01_000488
group_371		30S ribosomal protein S20	cds-baBA2_000225	cds-bcCo53_000228	cds-bhDAH_000229	cds-bhYOR_000227	cds-bpSLO_000226	cds-bpuSUM_000229	cds-bt91E135_000226	cds-btBTE5EL_000226	cds-bvRMA01_000227
group_369		HPr family phosphocarrier protein	cds-baBA2_000549	cds-bcCo53_000556	cds-bhDAH_000560	cds-bhYOR_000558	cds-bpSLO_000555	cds-bpuSUM_000559	cds-bt91E135_000554	cds-btBTE5EL_000555	cds-bvRMA01_000557
fliQ	fliQ	flagellar biosynthesis protein FliQ	cds-baBA2_000265	cds-bcCo53_000273	cds-bhDAH_000274	cds-bhYOR_000272	cds-bpSLO_000270	cds-bpuSUM_000274	cds-bt91E135_000270	cds-btBTE5EL_000270	cds-bvRMA01_000272
rpsO	rpsO	30S ribosomal protein S15	cds-baBA2_000805	cds-bcCo53_000812	cds-bhDAH_000822	cds-bhYOR_000819	cds-bpSLO_000816	cds-bpuSUM_000817	cds-bt91E135_000814	cds-btBTE5EL_000812	cds-bvRMA01_000817
groES	groES	co-chaperone GroES	cds-baBA2_000736	cds-bcCo53_000743	cds-bhDAH_000754	cds-bhYOR_000750	cds-bpSLO_000746	cds-bpuSUM_000748	cds-bt91E135_000745	cds-btBTE5EL_000743	cds-bvRMA01_000748
group_367		hypothetical protein	0_refound_4	1_refound_18	cds-bhDAH_000124	3_refound_43	4_refound_56	5_refound_72	6_refound_83	7_refound_95	cds-bvRMA01_000122
rpsS	rpsS	30S ribosomal protein S19	cds-baBA2_000476	cds-bcCo53_000481	cds-bhDAH_000485	cds-bhYOR_000483	cds-bpSLO_000480	cds-bpuSUM_000484	cds-bt91E135_000480	cds-btBTE5EL_000481	cds-bvRMA01_000483
group_366		50S ribosomal protein L28	cds-baBA2_000337	cds-bcCo53_000345	cds-bhDAH_000346	cds-bhYOR_000344	cds-bpSLO_000342	cds-bpuSUM_000346	cds-bt91E135_000342	cds-btBTE5EL_000342	cds-bvRMA01_000344
group_365		hypothetical protein	cds-baBA2_000296	cds-bcCo53_000304	cds-bhDAH_000305	cds-bhYOR_000303	cds-bpSLO_000301	cds-bpuSUM_000305	cds-bt91E135_000301	cds-btBTE5EL_000301	cds-bvRMA01_000303
rpsR	rpsR	30S ribosomal protein S18	cds-baBA2_000110	cds-bcCo53_000111	cds-bhDAH_000112	cds-bhYOR_000111	cds-bpSLO_000110	cds-bpuSUM_000113	cds-bt91E135_000110	cds-btBTE5EL_000110	cds-bvRMA01_000110
group_364		hypothetical protein	cds-baBA2_000644	cds-bcCo53_000650	cds-bhDAH_000659	cds-bhYOR_000654	cds-bpSLO_000652	cds-bpuSUM_000656	cds-bt91E135_000651	cds-btBTE5EL_000651	cds-bvRMA01_000654
rplW	rplW	50S ribosomal protein L23	cds-baBA2_000474	cds-bcCo53_000479	cds-bhDAH_000483	cds-bhYOR_000481	cds-bpSLO_000478	cds-bpuSUM_000482	cds-bt91E135_000478	cds-btBTE5EL_000479	cds-bvRMA01_000481
group_363		YbaB/EbfC family nucleoid-associated protein	cds-baBA2_000456	cds-bcCo53_000461	cds-bhDAH_000465	cds-bhYOR_000463	cds-bpSLO_000460	cds-bpuSUM_000464	cds-bt91E135_000460	cds-btBTE5EL_000461	cds-bvRMA01_000463
group_362		50S ribosomal protein L24	cds-baBA2_000483	cds-bcCo53_000488	cds-bhDAH_000492	cds-bhYOR_000490	cds-bpSLO_000487	cds-bpuSUM_000491	cds-bt91E135_000487	cds-btBTE5EL_000488	cds-bvRMA01_000490
yajC	yajC	preprotein translocase subunit YajC	cds-baBA2_000645	cds-bcCo53_000651	cds-bhDAH_000660	cds-bhYOR_000655	cds-bpSLO_000653	cds-bpuSUM_000657	cds-bt91E135_000652	cds-btBTE5EL_000652	cds-bvRMA01_000655
rpsJ	rpsJ	30S ribosomal protein S10	cds-baBA2_000471	cds-bcCo53_000476	cds-bhDAH_000480	cds-bhYOR_000478	cds-bpSLO_000475	cds-bpuSUM_000479	cds-bt91E135_000475	cds-btBTE5EL_000476	cds-bvRMA01_000478
rplU	rplU	50S ribosomal protein L21	cds-baBA2_000776	cds-bcCo53_000783	cds-bhDAH_000793	cds-bhYOR_000789	cds-bpSLO_000787	cds-bpuSUM_000788	cds-bt91E135_000785	cds-btBTE5EL_000783	cds-bvRMA01_000788
group_361		hypothetical protein	cds-baBA2_000080	cds-bcCo53_000081	cds-bhDAH_000082	cds-bhYOR_000081	cds-bpSLO_000080	cds-bpuSUM_000083	cds-bt91E135_000080	cds-btBTE5EL_000080	cds-bvRMA01_000080
group_359		nucleoside triphosphate pyrophosphohydrolase family protein	cds-baBA2_000758	cds-bcCo53_000765	cds-bhDAH_000775	cds-bhYOR_000771	cds-bpSLO_000769	cds-bpuSUM_000770	cds-bt91E135_000767	cds-btBTE5EL_000765	cds-bvRMA01_000770
group_358		integration host factor subunit beta	cds-baBA2_000224	cds-bcCo53_000227	cds-bhDAH_000228	cds-bhYOR_000226	cds-bpSLO_000225	cds-bpuSUM_000228	cds-bt91E135_000225	cds-btBTE5EL_000225	cds-bvRMA01_000226
fliN	fliN	flagellar motor switch protein FliN	cds-baBA2_000268	cds-bcCo53_000276	cds-bhDAH_000277	cds-bhYOR_000275	cds-bpSLO_000273	cds-bpuSUM_000277	cds-bt91E135_000273	cds-btBTE5EL_000273	cds-bvRMA01_000275
rplT	rplT	50S ribosomal protein L20	cds-baBA2_000179	cds-bcCo53_000181	cds-bhDAH_000183	cds-bhYOR_000181	cds-bpSLO_000180	cds-bpuSUM_000183	cds-bt91E135_000180	cds-btBTE5EL_000180	cds-bvRMA01_000181
trxA	trxA	thioredoxin	cds-baBA2_000059	cds-bcCo53_000060	cds-bhDAH_000061	cds-bhYOR_000060	cds-bpSLO_000060	cds-bpuSUM_000062	cds-bt91E135_000060	cds-btBTE5EL_000060	cds-bvRMA01_000060
group_357		50S ribosomal protein L18	cds-baBA2_000488	cds-bcCo53_000493	cds-bhDAH_000497	cds-bhYOR_000495	cds-bpSLO_000492	cds-bpuSUM_000496	cds-bt91E135_000492	cds-btBTE5EL_000493	cds-bvRMA01_000495
group_356		hypothetical protein	cds-baBA2_000823	cds-bcCo53_000830	cds-bhDAH_000840	cds-bhYOR_000837	cds-bpSLO_000834	cds-bpuSUM_000835	cds-bt91E135_000832	cds-btBTE5EL_000830	cds-bvRMA01_000835
rbfA	rbfA	30S ribosome-binding factor RbfA	cds-baBA2_000803	cds-bcCo53_000810	cds-bhDAH_000820	cds-bhYOR_000816	cds-bpSLO_000814	cds-bpuSUM_000815	cds-bt91E135_000812	cds-btBTE5EL_000810	cds-bvRMA01_000815
rplS	rplS	50S ribosomal protein L19	cds-baBA2_000693	cds-bcCo53_000699	cds-bhDAH_000708	cds-bhYOR_000703	cds-bpSLO_000700	cds-bpuSUM_000705	cds-bt91E135_000700	cds-btBTE5EL_000699	cds-bvRMA01_000703
rplV	rplV	50S ribosomal protein L22	cds-baBA2_000477	cds-bcCo53_000482	cds-bhDAH_000486	cds-bhYOR_000484	cds-bpSLO_000481	cds-bpuSUM_000485	cds-bt91E135_000481	cds-btBTE5EL_000482	cds-bvRMA01_000484
rplN	rplN	50S ribosomal protein L14	cds-baBA2_000482	cds-bcCo53_000487	cds-bhDAH_000491	cds-bhYOR_000489	cds-bpSLO_000486	cds-bpuSUM_000490	cds-bt91E135_000486	cds-btBTE5EL_000487	cds-bvRMA01_000489
rplQ	rplQ	50S ribosomal protein L17	cds-baBA2_000497	cds-bcCo53_000502	cds-bhDAH_000506	cds-bhYOR_000504	cds-bpSLO_000501	cds-bpuSUM_000505	cds-bt91E135_000501	cds-btBTE5EL_000502	cds-bvRMA01_000504
group_355		response regulator	cds-baBA2_000561	cds-bcCo53_000569	cds-bhDAH_000573	cds-bhYOR_000571	cds-bpSLO_000568	cds-bpuSUM_000572	cds-bt91E135_000568	cds-btBTE5EL_000568	cds-bvRMA01_000571
rplL	rplL	50S ribosomal protein L7/L12	cds-baBA2_000373	cds-bcCo53_000380	cds-bhDAH_000382	cds-bhYOR_000380	cds-bpSLO_000378	cds-bpuSUM_000382	cds-bt91E135_000378	cds-btBTE5EL_000378	cds-bvRMA01_000380
group_354		30S ribosomal protein S12	cds-baBA2_000370	cds-bcCo53_000377	cds-bhDAH_000379	cds-bhYOR_000377	cds-bpSLO_000375	cds-bpuSUM_000379	cds-bt91E135_000375	cds-btBTE5EL_000375	cds-bvRMA01_000377
rpsM	rpsM	30S ribosomal protein S13	cds-baBA2_000494	cds-bcCo53_000499	cds-bhDAH_000503	cds-bhYOR_000501	cds-bpSLO_000498	cds-bpuSUM_000502	cds-bt91E135_000498	cds-btBTE5EL_000499	cds-bvRMA01_000501
acpS	acpS	holo-ACP synthase	cds-baBA2_000009	cds-bcCo53_000011	cds-bhDAH_000010	cds-bhYOR_000010	cds-bpSLO_000010	cds-bpuSUM_000012	cds-bt91E135_000010	cds-btBTE5EL_000010	cds-bvRMA01_000010
group_352		TraR/DksA family transcriptional regulator	cds-baBA2_000159	cds-bcCo53_000161	cds-bhDAH_000163	cds-bhYOR_000161	cds-bpSLO_000160	cds-bpuSUM_000163	cds-bt91E135_000160	cds-btBTE5EL_000160	cds-bvRMA01_000161
group_351		DUF1893 domain-containing protein	cds-baBA2_000418	cds-bcCo53_000423	cds-bhDAH_000427	cds-bhYOR_000425	cds-bpSLO_000422	cds-bpuSUM_000426	cds-bt91E135_000422	cds-btBTE5EL_000423	cds-bvRMA01_000425
group_350		rhodanese-like domain-containing protein	cds-baBA2_000015	cds-bcCo53_000017	cds-bhDAH_000016		cds-bpSLO_000016	cds-bpuSUM_000018	cds-bt91E135_000016	cds-btBTE5EL_000016	cds-bvRMA01_000016
rpsK	rpsK	30S ribosomal protein S11	cds-baBA2_000495	cds-bcCo53_000500	cds-bhDAH_000504	cds-bhYOR_000502	cds-bpSLO_000499	cds-bpuSUM_000503	cds-bt91E135_000499	cds-btBTE5EL_000500	cds-bvRMA01_000502
fliW	fliW	flagellar assembly protein FliW	cds-baBA2_000174	cds-bcCo53_000176	cds-bhDAH_000178	cds-bhYOR_000176	cds-bpSLO_000175	cds-bpuSUM_000178	cds-bt91E135_000175	cds-btBTE5EL_000175	cds-bvRMA01_000176
rpsH	rpsH	30S ribosomal protein S8	cds-baBA2_000486	cds-bcCo53_000491	cds-bhDAH_000495	cds-bhYOR_000493	cds-bpSLO_000490	cds-bpuSUM_000494	cds-bt91E135_000490	cds-btBTE5EL_000491	cds-bvRMA01_000493
group_349		polymer-forming cytoskeletal protein	cds-baBA2_000223	cds-bcCo53_000226	cds-bhDAH_000227	cds-bhYOR_000225	cds-bpSLO_000224	cds-bpuSUM_000227	cds-bt91E135_000224	cds-btBTE5EL_000224	cds-bvRMA01_000225
flgB	flgB	flagellar basal body rod protein FlgB	cds-baBA2_000285	cds-bcCo53_000293	cds-bhDAH_000294	cds-bhYOR_000292	cds-bpSLO_000290	cds-bpuSUM_000294	cds-bt91E135_000290	cds-btBTE5EL_000290	cds-bvRMA01_000292
rpsI	rpsI	30S ribosomal protein S9	cds-baBA2_000325	cds-bcCo53_000333	cds-bhDAH_000334	cds-bhYOR_000332	cds-bpSLO_000330	cds-bpuSUM_000334	cds-bt91E135_000330	cds-btBTE5EL_000330	cds-bvRMA01_000332
rplP	rplP	50S ribosomal protein L16	cds-baBA2_000479	cds-bcCo53_000484	cds-bhDAH_000488	cds-bhYOR_000486	cds-bpSLO_000483	cds-bpuSUM_000487	cds-bt91E135_000483	cds-btBTE5EL_000484	cds-bvRMA01_000486
group_348		hypothetical protein	cds-baBA2_000150	cds-bcCo53_000152	cds-bhDAH_000154	cds-bhYOR_000152	cds-bpSLO_000151	cds-bpuSUM_000154	cds-bt91E135_000151	cds-btBTE5EL_000151	cds-bvRMA01_000152
fliS	fliS	flagellar export chaperone FliS	cds-baBA2_000542	cds-bcCo53_000549	cds-bhDAH_000553	cds-bhYOR_000551	cds-bpSLO_000548	cds-bpuSUM_000552	cds-bt91E135_000547	cds-btBTE5EL_000548	cds-bvRMA01_000550
group_346		DUF188 domain-containing protein	0_refound_0	cds-bcCo53_000029	2_refound_29	3_refound_41	cds-bpSLO_000029	cds-bpuSUM_000031	cds-bt91E135_000029	cds-btBTE5EL_000029	cds-bvRMA01_000029
rplK	rplK	50S ribosomal protein L11	cds-baBA2_000376	cds-bcCo53_000383	cds-bhDAH_000385	cds-bhYOR_000383	cds-bpSLO_000381	cds-bpuSUM_000385	cds-bt91E135_000381	cds-btBTE5EL_000381	cds-bvRMA01_000383
group_345		V-type ATP synthase subunit K	cds-baBA2_000087	cds-bcCo53_000088	cds-bhDAH_000089	cds-bhYOR_000088	cds-bpSLO_000087	cds-bpuSUM_000090	cds-bt91E135_000087	cds-btBTE5EL_000087	cds-bvRMA01_000087
nusB	nusB	transcription antitermination factor NusB	cds-baBA2_000104	cds-bcCo53_000105	cds-bhDAH_000106	cds-bhYOR_000105	cds-bpSLO_000104	cds-bpuSUM_000107	cds-bt91E135_000104	cds-btBTE5EL_000104	cds-bvRMA01_000104
rplO	rplO	50S ribosomal protein L15	cds-baBA2_000491	cds-bcCo53_000496	cds-bhDAH_000500	cds-bhYOR_000498	cds-bpSLO_000495	cds-bpuSUM_000499	cds-bt91E135_000495	cds-btBTE5EL_000496	cds-bvRMA01_000498
ssb	ssb	single-stranded DNA-binding protein	cds-baBA2_000111	cds-bcCo53_000112	cds-bhDAH_000113	cds-bhYOR_000112	cds-bpSLO_000111	cds-bpuSUM_000114	cds-bt91E135_000111	cds-btBTE5EL_000111	cds-bvRMA01_000111
group_344		hypothetical protein	cds-baBA2_000771	cds-bcCo53_000778	cds-bhDAH_000788	cds-bhYOR_000784	cds-bpSLO_000782	cds-bpuSUM_000783	cds-bt91E135_000780	cds-btBTE5EL_000778	cds-bvRMA01_000783
group_343		response regulator	cds-baBA2_000666	cds-bcCo53_000672	cds-bhDAH_000681	cds-bhYOR_000676	cds-bpSLO_000673	cds-bpuSUM_000678	cds-bt91E135_000673	cds-btBTE5EL_000672	cds-bvRMA01_000676
group_342		CAP domain-containing protein	cds-baBA2_000684	cds-bcCo53_000690	cds-bhDAH_000699	cds-bhYOR_000694	cds-bpSLO_000691	cds-bpuSUM_000696	cds-bt91E135_000691	cds-btBTE5EL_000690	cds-bvRMA01_000694
ybeY	ybeY	rRNA maturation RNase YbeY	cds-baBA2_000058	cds-bcCo53_000059	cds-bhDAH_000060	cds-bhYOR_000059	cds-bpSLO_000059	cds-bpuSUM_000061	cds-bt91E135_000059	cds-btBTE5EL_000059	cds-bvRMA01_000059
rplM	rplM	50S ribosomal protein L13	cds-baBA2_000326	cds-bcCo53_000334	cds-bhDAH_000335	cds-bhYOR_000333	cds-bpSLO_000331	cds-bpuSUM_000335	cds-bt91E135_000331	cds-btBTE5EL_000331	cds-bvRMA01_000333
cdd	cdd	cytidine deaminase	cds-baBA2_000611	cds-bcCo53_000617	cds-bhDAH_000625	cds-bhYOR_000621	cds-bpSLO_000619	cds-bpuSUM_000623	cds-bt91E135_000618	cds-btBTE5EL_000618	cds-bvRMA01_000621
smpB	smpB	SsrA-binding protein SmpB	cds-baBA2_000032	cds-bcCo53_000033	cds-bhDAH_000034	cds-bhYOR_000033	cds-bpSLO_000033	cds-bpuSUM_000035	cds-bt91E135_000033	cds-btBTE5EL_000033	cds-bvRMA01_000033
flgC	flgC	flagellar basal body rod protein FlgC	cds-baBA2_000284	cds-bcCo53_000292	cds-bhDAH_000293	cds-bhYOR_000291	cds-bpSLO_000289	cds-bpuSUM_000293	cds-bt91E135_000289	cds-btBTE5EL_000289	cds-bvRMA01_000291
group_341		hypothetical protein	cds-baBA2_000547	cds-bcCo53_000554	cds-bhDAH_000558	cds-bhYOR_000556	cds-bpSLO_000553	cds-bpuSUM_000557	cds-bt91E135_000552	cds-btBTE5EL_000553	cds-bvRMA01_000555
group_340		divergent PAP2 family protein	cds-baBA2_000068	cds-bcCo53_000069	cds-bhDAH_000070	cds-bhYOR_000069	cds-bpSLO_000069	cds-bpuSUM_000071	cds-bt91E135_000069	cds-btBTE5EL_000069	cds-bvRMA01_000069
rpsG	rpsG	30S ribosomal protein S7	cds-baBA2_000369	cds-bcCo53_000376	cds-bhDAH_000378	cds-bhYOR_000376	cds-bpSLO_000374	cds-bpuSUM_000378	cds-bt91E135_000374	cds-btBTE5EL_000374	cds-bvRMA01_000376
group_339		S-ribosylhomocysteine lyase	cds-baBA2_000361	cds-bcCo53_000368	cds-bhDAH_000370	cds-bhYOR_000368	cds-bpSLO_000366	cds-bpuSUM_000370	cds-bt91E135_000366	cds-btBTE5EL_000366	cds-bvRMA01_000368
group_336		rod shape-determining protein MreD	cds-baBA2_000712	cds-bcCo53_000720	cds-bhDAH_000729	cds-bhYOR_000724	cds-bpSLO_000721	5_refound_69	cds-bt91E135_000721	cds-btBTE5EL_000719	cds-bvRMA01_000724
group_335		chemotaxis protein CheX	cds-baBA2_000665	cds-bcCo53_000671	cds-bhDAH_000680	cds-bhYOR_000675	cds-bpSLO_000672	cds-bpuSUM_000677	cds-bt91E135_000672	cds-btBTE5EL_000671	cds-bvRMA01_000675
group_334		transcriptional regulator	cds-baBA2_000342	cds-bcCo53_000350	cds-bhDAH_000351	cds-bhYOR_000349	cds-bpSLO_000347	cds-bpuSUM_000351	cds-bt91E135_000347	cds-btBTE5EL_000347	cds-bvRMA01_000349
group_333		CvpA family protein	cds-baBA2_000763	cds-bcCo53_000770	cds-bhDAH_000780	cds-bhYOR_000776	cds-bpSLO_000774	cds-bpuSUM_000775	cds-bt91E135_000772	cds-btBTE5EL_000770	cds-bvRMA01_000775
group_331		chemotaxis protein CheD	cds-baBA2_000596	cds-bcCo53_000602	cds-bhDAH_000610	cds-bhYOR_000606	cds-bpSLO_000604	cds-bpuSUM_000608	cds-bt91E135_000603	cds-btBTE5EL_000603	cds-bvRMA01_000606
group_330		flagellar protein FlbF	cds-baBA2_000171	cds-bcCo53_000173	cds-bhDAH_000175	cds-bhYOR_000173	cds-bpSLO_000172	cds-bpuSUM_000175	cds-bt91E135_000172	cds-btBTE5EL_000172	cds-bvRMA01_000173
group_329		50S ribosomal protein L9	cds-baBA2_000109	cds-bcCo53_000110	cds-bhDAH_000111	cds-bhYOR_000110	cds-bpSLO_000109	cds-bpuSUM_000112	cds-bt91E135_000109	cds-btBTE5EL_000109	cds-bvRMA01_000109
group_328		50S ribosomal protein L10	cds-baBA2_000374	cds-bcCo53_000381	cds-bhDAH_000383	cds-bhYOR_000381	cds-bpSLO_000379	cds-bpuSUM_000383	cds-bt91E135_000379	cds-btBTE5EL_000379	cds-bvRMA01_000381
rpsE	rpsE	30S ribosomal protein S5	cds-baBA2_000489	cds-bcCo53_000494	cds-bhDAH_000498	cds-bhYOR_000496	cds-bpSLO_000493	cds-bpuSUM_000497	cds-bt91E135_000493	cds-btBTE5EL_000494	cds-bvRMA01_000496
coaD	coaD	pantetheine-phosphate adenylyltransferase	cds-baBA2_000695	cds-bcCo53_000703	cds-bhDAH_000712	cds-bhYOR_000708	cds-bpSLO_000705	cds-bpuSUM_000708	cds-bt91E135_000704	cds-btBTE5EL_000703	cds-bvRMA01_000707
group_327		hypothetical protein	cds-baBA2_000256	cds-bcCo53_000264	cds-bhDAH_000265	cds-bhYOR_000263	cds-bpSLO_000261	cds-bpuSUM_000265	cds-bt91E135_000261	cds-btBTE5EL_000261	cds-bvRMA01_000263
rimM	rimM	16S rRNA processing protein RimM	cds-baBA2_000691	cds-bcCo53_000697	cds-bhDAH_000706	cds-bhYOR_000701	cds-bpSLO_000698	cds-bpuSUM_000703	cds-bt91E135_000698	cds-btBTE5EL_000697	cds-bvRMA01_000701
group_325		STAS domain-containing protein	cds-baBA2_000797	cds-bcCo53_000804	cds-bhDAH_000814	cds-bhYOR_000810	cds-bpSLO_000808	cds-bpuSUM_000809	cds-bt91E135_000806	cds-btBTE5EL_000804	cds-bvRMA01_000809
group_324		nucleoside-diphosphate kinase	cds-baBA2_000458	cds-bcCo53_000463	cds-bhDAH_000467	cds-bhYOR_000465	cds-bpSLO_000462	cds-bpuSUM_000466	cds-bt91E135_000462	cds-btBTE5EL_000463	cds-bvRMA01_000465
group_323		signal peptidase II	cds-baBA2_000465	cds-bcCo53_000470	cds-bhDAH_000474	cds-bhYOR_000472	cds-bpSLO_000469	cds-bpuSUM_000473	cds-bt91E135_000469	cds-btBTE5EL_000470	cds-bvRMA01_000472
group_322		OmpH family outer membrane protein	cds-baBA2_000796	cds-bcCo53_000803	cds-bhDAH_000813	cds-bhYOR_000809	cds-bpSLO_000807	cds-bpuSUM_000808	cds-bt91E135_000805	cds-btBTE5EL_000803	cds-bvRMA01_000808
group_321		transcriptional repressor	cds-baBA2_000641	cds-bcCo53_000647	cds-bhDAH_000656	cds-bhYOR_000651	cds-bpSLO_000649	cds-bpuSUM_000653	cds-bt91E135_000648	cds-btBTE5EL_000648	cds-bvRMA01_000651
cyaB	cyaB	class IV adenylate cyclase	cds-baBA2_000718	cds-bcCo53_000726	cds-bhDAH_000735	cds-bhYOR_000730	cds-bpSLO_000727	cds-bpuSUM_000729	cds-bt91E135_000727	cds-btBTE5EL_000725	cds-bvRMA01_000730
group_318		adenine phosphoribosyltransferase	cds-baBA2_000775	cds-bcCo53_000782	cds-bhDAH_000792	cds-bhYOR_000788	cds-bpSLO_000786	cds-bpuSUM_000787	cds-bt91E135_000784	cds-btBTE5EL_000782	cds-bvRMA01_000787
group_317		chemotaxis protein CheW	cds-baBA2_000303	cds-bcCo53_000311	cds-bhDAH_000312	cds-bhYOR_000310	cds-bpSLO_000308	cds-bpuSUM_000312	cds-bt91E135_000308	cds-btBTE5EL_000308	cds-bvRMA01_000310
group_315		flagellar basal body-associated FliL family protein	cds-baBA2_000270	cds-bcCo53_000278	cds-bhDAH_000279	cds-bhYOR_000277	cds-bpSLO_000275	cds-bpuSUM_000279	cds-bt91E135_000275	cds-btBTE5EL_000275	cds-bvRMA01_000277
group_314		chemotaxis protein CheW	cds-baBA2_000556	cds-bcCo53_000564	cds-bhDAH_000568	cds-bhYOR_000566	cds-bpSLO_000563	cds-bpuSUM_000567	cds-bt91E135_000563	cds-btBTE5EL_000563	cds-bvRMA01_000566
group_313		DUF2147 domain-containing protein	cds-baBA2_000774	cds-bcCo53_000781	cds-bhDAH_000791	cds-bhYOR_000787	cds-bpSLO_000785	cds-bpuSUM_000786	cds-bt91E135_000783	cds-btBTE5EL_000781	cds-bvRMA01_000786
group_312		cytidylate kinase family protein	cds-baBA2_000820	cds-bcCo53_000827	cds-bhDAH_000837	cds-bhYOR_000834	cds-bpSLO_000831	cds-bpuSUM_000832	cds-bt91E135_000829	cds-btBTE5EL_000827	cds-bvRMA01_000832
rplF	rplF	50S ribosomal protein L6	cds-baBA2_000487	cds-bcCo53_000492	cds-bhDAH_000496	cds-bhYOR_000494	cds-bpSLO_000491	cds-bpuSUM_000495	cds-bt91E135_000491	cds-btBTE5EL_000492	cds-bvRMA01_000494
hslV	hslV	ATP-dependent protease subunit HslV	cds-baBA2_000287	cds-bcCo53_000295	cds-bhDAH_000296	cds-bhYOR_000294	cds-bpSLO_000292	cds-bpuSUM_000296	cds-bt91E135_000292	cds-btBTE5EL_000292	cds-bvRMA01_000294
group_311		DJ-1/PfpI family protein	cds-baBA2_000615	cds-bcCo53_000621	cds-bhDAH_000629	cds-bhYOR_000625	cds-bpSLO_000623	cds-bpuSUM_000627	cds-bt91E135_000622	cds-btBTE5EL_000622	cds-bvRMA01_000625
group_310		DUF2764 family protein	cds-baBA2_000092	cds-bcCo53_000093	cds-bhDAH_000094	cds-bhYOR_000093	cds-bpSLO_000092	cds-bpuSUM_000095	cds-bt91E135_000092	cds-btBTE5EL_000092	cds-bvRMA01_000092
group_309		ribonuclease HII	cds-baBA2_000044	cds-bcCo53_000045	cds-bhDAH_000046	cds-bhYOR_000045	cds-bpSLO_000045	cds-bpuSUM_000047	cds-bt91E135_000045	cds-btBTE5EL_000045	cds-bvRMA01_000045
group_308		50S ribosomal protein L25/general stress protein Ctc	cds-baBA2_000785	cds-bcCo53_000792	cds-bhDAH_000802	cds-bhYOR_000798	cds-bpSLO_000796	cds-bpuSUM_000797	cds-bt91E135_000794	cds-btBTE5EL_000792	cds-bvRMA01_000797
grpE	grpE	nucleotide exchange factor GrpE	cds-baBA2_000512	cds-bcCo53_000517	cds-bhDAH_000521	cds-bhYOR_000519	cds-bpSLO_000516	cds-bpuSUM_000520	cds-bt91E135_000516	cds-btBTE5EL_000517	cds-bvRMA01_000519
rplE	rplE	50S ribosomal protein L5	cds-baBA2_000484	cds-bcCo53_000489	cds-bhDAH_000493	cds-bhYOR_000491	cds-bpSLO_000488	cds-bpuSUM_000492	cds-bt91E135_000488	cds-btBTE5EL_000489	cds-bvRMA01_000491
group_307		polymer-forming cytoskeletal protein	cds-baBA2_000234	cds-bcCo53_000242	cds-bhDAH_000243	cds-bhYOR_000241	cds-bpSLO_000239	cds-bpuSUM_000243	cds-bt91E135_000239	cds-btBTE5EL_000239	cds-bvRMA01_000241
group_306		DNA-3-methyladenine glycosylase	cds-baBA2_000411	cds-bcCo53_000416	cds-bhDAH_000419	cds-bhYOR_000417	cds-bpSLO_000415	cds-bpuSUM_000419	cds-bt91E135_000415	cds-btBTE5EL_000415	cds-bvRMA01_000417
nusG	nusG	transcription termination/antitermination factor NusG	cds-baBA2_000377	cds-bcCo53_000384	cds-bhDAH_000386	cds-bhYOR_000384	cds-bpSLO_000382	cds-bpuSUM_000386	cds-bt91E135_000382	cds-btBTE5EL_000382	cds-bvRMA01_000384
frr	frr	ribosome recycling factor	cds-baBA2_000118	cds-bcCo53_000119	cds-bhDAH_000120	cds-bhYOR_000119	cds-bpSLO_000118	cds-bpuSUM_000121	cds-bt91E135_000118	cds-btBTE5EL_000118	cds-bvRMA01_000118
group_305		translation initiation factor IF-3	cds-baBA2_000181	cds-bcCo53_000183	cds-bhDAH_000185	cds-bhYOR_000183	cds-bpSLO_000182	cds-bpuSUM_000185	cds-bt91E135_000182	cds-btBTE5EL_000182	cds-bvRMA01_000183
crr	crr	PTS glucose transporter subunit IIA	cds-baBA2_000551	cds-bcCo53_000558	cds-bhDAH_000562	cds-bhYOR_000560	cds-bpSLO_000557	cds-bpuSUM_000561	cds-bt91E135_000556	cds-btBTE5EL_000557	cds-bvRMA01_000559
group_304		hypothetical protein	cds-baBA2_000071	1_refound_13	cds-bhDAH_000073	cds-bhYOR_000072	4_refound_53	cds-bpuSUM_000074	6_refound_81	7_refound_92	8_refound_109
nadD	nadD	nicotinate (nicotinamide) nucleotide adenylyltransferase	cds-baBA2_000780	cds-bcCo53_000787	cds-bhDAH_000797	cds-bhYOR_000793	cds-bpSLO_000791	cds-bpuSUM_000792	cds-bt91E135_000789	cds-btBTE5EL_000787	cds-bvRMA01_000792
group_303		YggT family protein	cds-baBA2_000571	cds-bcCo53_000578	cds-bhDAH_000584	cds-bhYOR_000581	cds-bpSLO_000579	cds-bpuSUM_000583	cds-bt91E135_000578	cds-btBTE5EL_000578	cds-bvRMA01_000581
group_301		YigZ family protein	cds-baBA2_000419	cds-bcCo53_000424	cds-bhDAH_000428	cds-bhYOR_000426	cds-bpSLO_000423	cds-bpuSUM_000427	cds-bt91E135_000423	cds-btBTE5EL_000424	cds-bvRMA01_000426
efp	efp	elongation factor P	cds-baBA2_000207	cds-bcCo53_000210	cds-bhDAH_000211	cds-bhYOR_000209	cds-bpSLO_000208	cds-bpuSUM_000211	cds-bt91E135_000208	cds-btBTE5EL_000208	cds-bvRMA01_000209
clpP	clpP	ATP-dependent Clp endopeptidase proteolytic subunit ClpP	cds-baBA2_000603	cds-bcCo53_000609	cds-bhDAH_000617	cds-bhYOR_000613	cds-bpSLO_000611	cds-bpuSUM_000615	cds-bt91E135_000610	cds-btBTE5EL_000610	cds-bvRMA01_000613
group_300		hypothetical protein	cds-baBA2_000568	cds-bcCo53_000575	cds-bhDAH_000581	cds-bhYOR_000578	cds-bpSLO_000576	cds-bpuSUM_000580	cds-bt91E135_000575	cds-btBTE5EL_000575	cds-bvRMA01_000578
group_299		tetratricopeptide repeat protein	cds-baBA2_000162	cds-bcCo53_000164	cds-bhDAH_000166	cds-bhYOR_000164	cds-bpSLO_000163	cds-bpuSUM_000166	cds-bt91E135_000163	cds-btBTE5EL_000163	cds-bvRMA01_000164
group_298		ribonuclease H family protein	cds-baBA2_000842	cds-bcCo53_000848	cds-bhDAH_000858	cds-bhYOR_000855	cds-bpSLO_000853	cds-bpuSUM_000853	cds-bt91E135_000851	cds-btBTE5EL_000849	cds-bvRMA01_000853
group_297		ATP-dependent Clp protease proteolytic subunit	cds-baBA2_000754	cds-bcCo53_000761	cds-bhDAH_000771	cds-bhYOR_000767	cds-bpSLO_000765	cds-bpuSUM_000766	cds-bt91E135_000763	cds-btBTE5EL_000761	cds-bvRMA01_000766
group_296		phosphoribosyltransferase	cds-baBA2_000100	cds-bcCo53_000101	cds-bhDAH_000102	cds-bhYOR_000101	cds-bpSLO_000100	cds-bpuSUM_000103	cds-bt91E135_000100	cds-btBTE5EL_000100	cds-bvRMA01_000100
group_295		hypothetical protein	cds-baBA2_000585	1_refound_17	cds-bhDAH_000598	cds-bhYOR_000594	cds-bpSLO_000593	cds-bpuSUM_000597	cds-bt91E135_000592	cds-btBTE5EL_000592	cds-bvRMA01_000595
group_294		hypothetical protein	cds-baBA2_000343	cds-bcCo53_000351	cds-bhDAH_000352	cds-bhYOR_000350	cds-bpSLO_000348	cds-bpuSUM_000352	cds-bt91E135_000348	cds-btBTE5EL_000348	cds-bvRMA01_000350
group_293		V-type ATP synthase subunit E	cds-baBA2_000093	cds-bcCo53_000094	cds-bhDAH_000095	cds-bhYOR_000094	cds-bpSLO_000093	cds-bpuSUM_000096	cds-bt91E135_000093	cds-btBTE5EL_000093	cds-bvRMA01_000093
rdgB	rdgB	RdgB/HAM1 family non-canonical purine NTP pyrophosphatase	cds-baBA2_000236	cds-bcCo53_000244	cds-bhDAH_000245	cds-bhYOR_000243	cds-bpSLO_000241	cds-bpuSUM_000245	cds-bt91E135_000241	cds-btBTE5EL_000241	cds-bvRMA01_000243
group_292		deoxynucleoside kinase	cds-baBA2_000231		cds-bhDAH_000235	cds-bhYOR_000233	cds-bpSLO_000232	cds-bpuSUM_000235	cds-bt91E135_000232	cds-btBTE5EL_000232	cds-bvRMA01_000233
group_291		DedA family protein	cds-baBA2_000239	cds-bcCo53_000247	cds-bhDAH_000248	cds-bhYOR_000246	cds-bpSLO_000244	cds-bpuSUM_000248	cds-bt91E135_000244	cds-btBTE5EL_000244	cds-bvRMA01_000246
group_290		Maf family protein	cds-baBA2_000121	cds-bcCo53_000122	cds-bhDAH_000123	cds-bhYOR_000122	cds-bpSLO_000121	cds-bpuSUM_000124	cds-bt91E135_000121	cds-btBTE5EL_000121	cds-bvRMA01_000121
group_289		superoxide dismutase	cds-baBA2_000147	cds-bcCo53_000148	cds-bhDAH_000150	cds-bhYOR_000148	cds-bpSLO_000147	cds-bpuSUM_000150	cds-bt91E135_000147	cds-btBTE5EL_000147	cds-bvRMA01_000148
group_288		flagellar protein	cds-baBA2_000277	cds-bcCo53_000285	cds-bhDAH_000286	cds-bhYOR_000284	cds-bpSLO_000282	cds-bpuSUM_000286	cds-bt91E135_000282	cds-btBTE5EL_000282	cds-bvRMA01_000284
group_287		hypothetical protein	cds-baBA2_000792	cds-bcCo53_000799	cds-bhDAH_000809	cds-bhYOR_000805	cds-bpSLO_000803	cds-bpuSUM_000804	cds-bt91E135_000801	cds-btBTE5EL_000799	cds-bvRMA01_000804
group_286		glucosaminidase domain-containing protein	cds-baBA2_000519	cds-bcCo53_000525	cds-bhDAH_000529	cds-bhYOR_000527	cds-bpSLO_000524	cds-bpuSUM_000528	cds-bt91E135_000523	cds-btBTE5EL_000524	cds-bvRMA01_000526
udk	udk	uridine kinase	cds-baBA2_000014	cds-bcCo53_000016	cds-bhDAH_000015	cds-bhYOR_000015	cds-bpSLO_000015	cds-bpuSUM_000017	cds-bt91E135_000015	cds-btBTE5EL_000015	cds-bvRMA01_000015
group_285		copper homeostasis protein CutC	cds-baBA2_000833	cds-bcCo53_000840	cds-bhDAH_000850	cds-bhYOR_000847	cds-bpSLO_000844	cds-bpuSUM_000845	cds-bt91E135_000842	cds-btBTE5EL_000840	cds-bvRMA01_000845
rpsD	rpsD	30S ribosomal protein S4	cds-baBA2_000607	cds-bcCo53_000613	cds-bhDAH_000621	cds-bhYOR_000617	cds-bpSLO_000615	cds-bpuSUM_000619	cds-bt91E135_000614	cds-btBTE5EL_000614	cds-bvRMA01_000617
rplD	rplD	50S ribosomal protein L4	cds-baBA2_000473	cds-bcCo53_000478	cds-bhDAH_000482	cds-bhYOR_000480	cds-bpSLO_000477	cds-bpuSUM_000481	cds-bt91E135_000477	cds-btBTE5EL_000478	cds-bvRMA01_000480
rplC	rplC	50S ribosomal protein L3	cds-baBA2_000472	cds-bcCo53_000477	cds-bhDAH_000481	cds-bhYOR_000479	cds-bpSLO_000476	cds-bpuSUM_000480	cds-bt91E135_000476	cds-btBTE5EL_000477	cds-bvRMA01_000479
group_284		adenylate kinase	cds-baBA2_000401	cds-bcCo53_000406	cds-bhDAH_000409	cds-bhYOR_000407	cds-bpSLO_000405	cds-bpuSUM_000409	cds-bt91E135_000405	cds-btBTE5EL_000405	cds-bvRMA01_000407
group_283		endonuclease III	cds-baBA2_000742	cds-bcCo53_000749	cds-bhDAH_000760	cds-bhYOR_000756	cds-bpSLO_000752	cds-bpuSUM_000754	cds-bt91E135_000751	cds-btBTE5EL_000749	cds-bvRMA01_000754
group_282		hypothetical protein	cds-baBA2_000026	cds-bcCo53_000027	cds-bhDAH_000028	cds-bhYOR_000027	cds-bpSLO_000027	cds-bpuSUM_000029	cds-bt91E135_000027	cds-btBTE5EL_000027	cds-bvRMA01_000027
group_281		RNA methyltransferase	cds-baBA2_000050	cds-bcCo53_000051	cds-bhDAH_000052	cds-bhYOR_000051	cds-bpSLO_000051	cds-bpuSUM_000053	cds-bt91E135_000051	cds-btBTE5EL_000051	cds-bvRMA01_000051
group_280		outer membrane lipoprotein carrier protein LolA	cds-baBA2_000333	cds-bcCo53_000341	cds-bhDAH_000342	cds-bhYOR_000340	cds-bpSLO_000338	cds-bpuSUM_000342	cds-bt91E135_000338	cds-btBTE5EL_000338	cds-bvRMA01_000340
group_279		HAD family hydrolase	cds-baBA2_000670	cds-bcCo53_000676	cds-bhDAH_000685	cds-bhYOR_000680	cds-bpSLO_000677	cds-bpuSUM_000682	cds-bt91E135_000677	cds-btBTE5EL_000676	cds-bvRMA01_000680
group_278		hypothetical protein	cds-baBA2_000182	cds-bcCo53_000184	2_refound_27	cds-bhYOR_000184	cds-bpSLO_000183	cds-bpuSUM_000186	cds-bt91E135_000183	cds-btBTE5EL_000183	cds-bvRMA01_000184
cmk	cmk	(d)CMP kinase	cds-baBA2_000125	cds-bcCo53_000126	cds-bhDAH_000128	cds-bhYOR_000126	cds-bpSLO_000125	cds-bpuSUM_000128	cds-bt91E135_000125	cds-btBTE5EL_000125	cds-bvRMA01_000126
ung	ung	uracil-DNA glycosylase	cds-baBA2_000051	cds-bcCo53_000052	cds-bhDAH_000053	cds-bhYOR_000052	cds-bpSLO_000052	cds-bpuSUM_000054	cds-bt91E135_000052	cds-btBTE5EL_000052	cds-bvRMA01_000052
phoU	phoU	phosphate signaling complex protein PhoU	cds-baBA2_000040	cds-bcCo53_000041	cds-bhDAH_000042	cds-bhYOR_000041	cds-bpSLO_000041	cds-bpuSUM_000043	cds-bt91E135_000041	cds-btBTE5EL_000041	cds-bvRMA01_000041
group_277		50S ribosomal protein L1	cds-baBA2_000375	cds-bcCo53_000382	cds-bhDAH_000384	cds-bhYOR_000382	cds-bpSLO_000380	cds-bpuSUM_000384	cds-bt91E135_000380	cds-btBTE5EL_000380	cds-bvRMA01_000382
group_276		ABC transporter ATP-binding protein	cds-baBA2_000077	cds-bcCo53_000078	cds-bhDAH_000079	cds-bhYOR_000078	cds-bpSLO_000077	cds-bpuSUM_000080	cds-bt91E135_000077	cds-btBTE5EL_000077	cds-bvRMA01_000077
rsmI	rsmI	16S rRNA (cytidine(1402)-2'-O)-methyltransferase	cds-baBA2_000416	cds-bcCo53_000421	cds-bhDAH_000425	cds-bhYOR_000423	cds-bpSLO_000420	cds-bpuSUM_000424	cds-bt91E135_000420	cds-btBTE5EL_000421	cds-bvRMA01_000423
rpiA	rpiA	ribose 5-phosphate isomerase A	cds-baBA2_000651	cds-bcCo53_000657	cds-bhDAH_000666	cds-bhYOR_000661	cds-bpSLO_000659	cds-bpuSUM_000663	cds-bt91E135_000658	cds-btBTE5EL_000658	cds-bvRMA01_000661
group_275		HAD family hydrolase	cds-baBA2_000504	cds-bcCo53_000509	cds-bhDAH_000513	cds-bhYOR_000511	cds-bpSLO_000508	cds-bpuSUM_000512	cds-bt91E135_000508	cds-btBTE5EL_000509	cds-bvRMA01_000511
group_274		hypothetical protein	cds-baBA2_000289	cds-bcCo53_000297	cds-bhDAH_000298	cds-bhYOR_000296	cds-bpSLO_000294	cds-bpuSUM_000298	cds-bt91E135_000294	cds-btBTE5EL_000294	cds-bvRMA01_000296
group_273		UMP kinase	cds-baBA2_000564	cds-bcCo53_000572	cds-bhDAH_000576	cds-bhYOR_000574	cds-bpSLO_000571	cds-bpuSUM_000575	cds-bt91E135_000571	cds-btBTE5EL_000571	cds-bvRMA01_000574
pgeF	pgeF	peptidoglycan editing factor PgeF	cds-baBA2_000463	cds-bcCo53_000468	cds-bhDAH_000472	cds-bhYOR_000470	cds-bpSLO_000467	cds-bpuSUM_000471	cds-bt91E135_000467	cds-btBTE5EL_000468	cds-bvRMA01_000470
group_272		hemolysin III family protein	cds-baBA2_000114	cds-bcCo53_000115	cds-bhDAH_000116	cds-bhYOR_000115	cds-bpSLO_000114	cds-bpuSUM_000117	cds-bt91E135_000114	cds-btBTE5EL_000114	cds-bvRMA01_000114
group_271		queuosine precursor transporter	cds-baBA2_000048	cds-bcCo53_000049	cds-bhDAH_000050	cds-bhYOR_000049	cds-bpSLO_000049	cds-bpuSUM_000051	cds-bt91E135_000049	cds-btBTE5EL_000049	cds-bvRMA01_000049
uppS	uppS	di-transpoly-cis-decaprenylcistransferase	cds-baBA2_000117	cds-bcCo53_000118	cds-bhDAH_000119	cds-bhYOR_000118	cds-bpSLO_000117	cds-bpuSUM_000120	cds-bt91E135_000117	cds-btBTE5EL_000117	cds-bvRMA01_000117
group_270		Bax inhibitor-1/YccA family protein	cds-baBA2_000530	cds-bcCo53_000537	cds-bhDAH_000541	cds-bhYOR_000539	cds-bpSLO_000536	cds-bpuSUM_000540	cds-bt91E135_000535	cds-btBTE5EL_000536	cds-bvRMA01_000538
group_269		VUT family protein	cds-baBA2_000049	cds-bcCo53_000050	cds-bhDAH_000051	cds-bhYOR_000050	cds-bpSLO_000050	cds-bpuSUM_000052	cds-bt91E135_000050	cds-btBTE5EL_000050	cds-bvRMA01_000050
group_268		6-phosphogluconolactonase	cds-baBA2_000215	cds-bcCo53_000218	cds-bhDAH_000219	cds-bhYOR_000217	cds-bpSLO_000216	cds-bpuSUM_000219	cds-bt91E135_000216	cds-btBTE5EL_000216	cds-bvRMA01_000217
group_267		CDP-alcohol phosphatidyltransferase family protein	cds-baBA2_000238	cds-bcCo53_000246	cds-bhDAH_000247	cds-bhYOR_000245	cds-bpSLO_000243	cds-bpuSUM_000247	cds-bt91E135_000243	cds-btBTE5EL_000243	cds-bvRMA01_000245
group_266		5'-methylthioadenosine/adenosylhomocysteine nucleosidase	cds-baBA2_000359	cds-bcCo53_000366	cds-bhDAH_000368	cds-bhYOR_000366	cds-bpSLO_000364	cds-bpuSUM_000368	cds-bt91E135_000364	cds-btBTE5EL_000364	cds-bvRMA01_000366
trmD	trmD	tRNA (guanosine(37)-N1)-methyltransferase TrmD	cds-baBA2_000692	cds-bcCo53_000698	cds-bhDAH_000707	cds-bhYOR_000702	cds-bpSLO_000699	cds-bpuSUM_000704	cds-bt91E135_000699	cds-btBTE5EL_000698	cds-bvRMA01_000702
group_265		protein jag	cds-baBA2_000432	cds-bcCo53_000437	cds-bhDAH_000441	cds-bhYOR_000439	cds-bpSLO_000436	cds-bpuSUM_000440	cds-bt91E135_000436	cds-btBTE5EL_000437	cds-bvRMA01_000439
group_264		16S rRNA (uracil(1498)-N(3))-methyltransferase	cds-baBA2_000060	cds-bcCo53_000061	cds-bhDAH_000062	cds-bhYOR_000061	cds-bpSLO_000061	cds-bpuSUM_000063	cds-bt91E135_000061	cds-btBTE5EL_000061	cds-bvRMA01_000061
rnc	rnc	ribonuclease III	cds-baBA2_000698	cds-bcCo53_000706	cds-bhDAH_000715	cds-bhYOR_000711	cds-bpSLO_000708	cds-bpuSUM_000711	cds-bt91E135_000707	cds-btBTE5EL_000706	cds-bvRMA01_000710
group_263		YebC/PmpR family DNA-binding transcriptional regulator	cds-baBA2_000024	cds-bcCo53_000025	cds-bhDAH_000026	cds-bhYOR_000025	cds-bpSLO_000025	cds-bpuSUM_000027	cds-bt91E135_000025	cds-btBTE5EL_000025	cds-bvRMA01_000025
group_262		ABC transporter permease subunit	cds-baBA2_000750	cds-bcCo53_000757	cds-bhDAH_000767	cds-bhYOR_000763	cds-bpSLO_000760	cds-bpuSUM_000762	cds-bt91E135_000759	cds-btBTE5EL_000757	cds-bvRMA01_000762
rlmB	rlmB	23S rRNA (guanosine(2251)-2'-O)-methyltransferase RlmB	cds-baBA2_000509	cds-bcCo53_000514	cds-bhDAH_000518	cds-bhYOR_000516	cds-bpSLO_000513	cds-bpuSUM_000517	cds-bt91E135_000513	cds-btBTE5EL_000514	cds-bvRMA01_000516
truA	truA	tRNA pseudouridine(38-40) synthase TruA	cds-baBA2_000011	cds-bcCo53_000013	cds-bhDAH_000012	cds-bhYOR_000012	cds-bpSLO_000012	cds-bpuSUM_000014	cds-bt91E135_000012	cds-btBTE5EL_000012	cds-bvRMA01_000012
group_261		FtsQ-type POTRA domain-containing protein	cds-baBA2_000292	cds-bcCo53_000300	cds-bhDAH_000301	cds-bhYOR_000299	cds-bpSLO_000297	cds-bpuSUM_000301	cds-bt91E135_000297	cds-btBTE5EL_000297	cds-bvRMA01_000299
group_260		Nif3-like dinuclear metal center hexameric protein	cds-baBA2_000464	cds-bcCo53_000469	cds-bhDAH_000473	cds-bhYOR_000471	cds-bpSLO_000468	cds-bpuSUM_000472	cds-bt91E135_000468	cds-btBTE5EL_000469	cds-bvRMA01_000471
gpmA	gpmA	23-diphosphoglycerate-dependent phosphoglycerate mutase	cds-baBA2_000652	cds-bcCo53_000658	cds-bhDAH_000667	cds-bhYOR_000662	cds-bpSLO_000660	cds-bpuSUM_000664	cds-bt91E135_000659	cds-btBTE5EL_000659	cds-bvRMA01_000662
group_259		DnaJ domain-containing protein	cds-baBA2_000592	cds-bcCo53_000598	cds-bhDAH_000605	cds-bhYOR_000601	cds-bpSLO_000600	cds-bpuSUM_000604	cds-bt91E135_000599	cds-btBTE5EL_000599	cds-bvRMA01_000602
group_258		ParA family protein	cds-baBA2_000420	cds-bcCo53_000425	cds-bhDAH_000429	cds-bhYOR_000427	cds-bpSLO_000424	cds-bpuSUM_000428	cds-bt91E135_000424	cds-btBTE5EL_000425	cds-bvRMA01_000427
map	map	type I methionyl aminopeptidase	cds-baBA2_000102	cds-bcCo53_000103	cds-bhDAH_000104	cds-bhYOR_000103	cds-bpSLO_000102	cds-bpuSUM_000105	cds-bt91E135_000102	cds-btBTE5EL_000102	cds-bvRMA01_000102
group_257		zinc ribbon domain-containing protein	cds-baBA2_000707	cds-bcCo53_000715	cds-bhDAH_000724	cds-bhYOR_000719	cds-bpSLO_000716	cds-bpuSUM_000719	cds-bt91E135_000716	cds-btBTE5EL_000714	cds-bvRMA01_000719
group_256		MBL fold metallo-hydrolase	cds-baBA2_000521	cds-bcCo53_000527	cds-bhDAH_000531	cds-bhYOR_000529	cds-bpSLO_000526	cds-bpuSUM_000530	cds-bt91E135_000525	cds-btBTE5EL_000526	cds-bvRMA01_000528
group_255		hypothetical protein	cds-baBA2_000300	cds-bcCo53_000308	cds-bhDAH_000309	cds-bhYOR_000307	cds-bpSLO_000305	cds-bpuSUM_000309	cds-bt91E135_000305	cds-btBTE5EL_000305	cds-bvRMA01_000307
xth	xth	exodeoxyribonuclease III	cds-baBA2_000522	cds-bcCo53_000528	cds-bhDAH_000532	cds-bhYOR_000530	cds-bpSLO_000527	cds-bpuSUM_000531	cds-bt91E135_000526	cds-btBTE5EL_000527	cds-bvRMA01_000529
group_254		phosphate ABC transporter ATP-binding protein	cds-baBA2_000211	cds-bcCo53_000214	cds-bhDAH_000215	cds-bhYOR_000213	cds-bpSLO_000212	cds-bpuSUM_000215	cds-bt91E135_000212	cds-btBTE5EL_000212	cds-bvRMA01_000213
group_253		triose-phosphate isomerase	cds-baBA2_000053	cds-bcCo53_000054	cds-bhDAH_000055	cds-bhYOR_000054	cds-bpSLO_000054	cds-bpuSUM_000056	cds-bt91E135_000054	cds-btBTE5EL_000054	cds-bvRMA01_000054
group_252		GerMN domain-containing protein	cds-baBA2_000501	cds-bcCo53_000506	cds-bhDAH_000510	cds-bhYOR_000508	cds-bpSLO_000505	cds-bpuSUM_000509	cds-bt91E135_000505	cds-btBTE5EL_000506	cds-bvRMA01_000508
group_251		TIGR00159 family protein	cds-baBA2_000007	cds-bcCo53_000009	cds-bhDAH_000008	cds-bhYOR_000008	cds-bpSLO_000008	cds-bpuSUM_000010	cds-bt91E135_000008	cds-btBTE5EL_000008	cds-bvRMA01_000008
rpsB	rpsB	30S ribosomal protein S2	cds-baBA2_000120	cds-bcCo53_000121	cds-bhDAH_000122	cds-bhYOR_000121	cds-bpSLO_000120	cds-bpuSUM_000123	cds-bt91E135_000120	cds-btBTE5EL_000120	cds-bvRMA01_000120
fliP	fliP	flagellar type III secretion system pore protein FliP	cds-baBA2_000266	cds-bcCo53_000274	cds-bhDAH_000275	cds-bhYOR_000273	cds-bpSLO_000271	cds-bpuSUM_000275	cds-bt91E135_000271	cds-btBTE5EL_000271	cds-bvRMA01_000273
group_250		HlyC/CorC family transporter	cds-baBA2_000057	cds-bcCo53_000058	cds-bhDAH_000059	cds-bhYOR_000058	cds-bpSLO_000058	cds-bpuSUM_000060	cds-bt91E135_000058	cds-btBTE5EL_000058	cds-bvRMA01_000058
group_249		TrkA family potassium uptake protein	cds-baBA2_000720	cds-bcCo53_000728	cds-bhDAH_000737	cds-bhYOR_000732	cds-bpSLO_000729	cds-bpuSUM_000731	cds-bt91E135_000729	cds-btBTE5EL_000727	cds-bvRMA01_000732
group_248		ParB/RepB/Spo0J family partition protein	cds-baBA2_000422	cds-bcCo53_000427	cds-bhDAH_000431	cds-bhYOR_000429	cds-bpSLO_000426	cds-bpuSUM_000430	cds-bt91E135_000426	cds-btBTE5EL_000427	cds-bvRMA01_000429
group_247		PilZ domain-containing protein	cds-baBA2_000728	cds-bcCo53_000736	cds-bhDAH_000745	cds-bhYOR_000740	cds-bpSLO_000737	cds-bpuSUM_000739	cds-bt91E135_000737	cds-btBTE5EL_000735	cds-bvRMA01_000740
group_246		hypothetical protein	cds-baBA2_000327	cds-bcCo53_000335	cds-bhDAH_000336	cds-bhYOR_000334	cds-bpSLO_000332	cds-bpuSUM_000336	cds-bt91E135_000332	cds-btBTE5EL_000332	cds-bvRMA01_000334
group_245		motility protein A	cds-baBA2_000272	cds-bcCo53_000280	cds-bhDAH_000281	cds-bhYOR_000279	cds-bpSLO_000277	cds-bpuSUM_000281	cds-bt91E135_000277	cds-btBTE5EL_000277	cds-bvRMA01_000279
motB	motB	flagellar motor protein MotB	cds-baBA2_000271	cds-bcCo53_000279	cds-bhDAH_000280	cds-bhYOR_000278	cds-bpSLO_000276	cds-bpuSUM_000280	cds-bt91E135_000276	cds-btBTE5EL_000276	cds-bvRMA01_000278
group_244		phosphodiester glycosidase family protein	cds-baBA2_000825	cds-bcCo53_000832	cds-bhDAH_000842	cds-bhYOR_000839	cds-bpSLO_000836	cds-bpuSUM_000837	cds-bt91E135_000834	cds-btBTE5EL_000832	cds-bvRMA01_000837
fliR	fliR	flagellar biosynthetic protein FliR	cds-baBA2_000264	cds-bcCo53_000272	cds-bhDAH_000273	cds-bhYOR_000271	cds-bpSLO_000269	cds-bpuSUM_000273	cds-bt91E135_000269	cds-btBTE5EL_000269	cds-bvRMA01_000271
group_243		ABC transporter permease	cds-baBA2_000634	cds-bcCo53_000640	cds-bhDAH_000649	cds-bhYOR_000644	cds-bpSLO_000642	cds-bpuSUM_000646	cds-bt91E135_000641	cds-btBTE5EL_000641	cds-bvRMA01_000644
group_242		TlyA family rRNA (cytidine-2'-O)-methyltransferase	cds-baBA2_000500	cds-bcCo53_000505	cds-bhDAH_000509	cds-bhYOR_000507	cds-bpSLO_000504	cds-bpuSUM_000508	cds-bt91E135_000504	cds-btBTE5EL_000505	cds-bvRMA01_000507
group_241		TIGR00282 family metallophosphoesterase	cds-baBA2_000499	cds-bcCo53_000504	cds-bhDAH_000508	cds-bhYOR_000506	cds-bpSLO_000503	cds-bpuSUM_000507	cds-bt91E135_000503	cds-btBTE5EL_000504	cds-bvRMA01_000506
lptB	lptB	LPS export ABC transporter ATP-binding protein	cds-baBA2_000462	cds-bcCo53_000467	cds-bhDAH_000471	cds-bhYOR_000469	cds-bpSLO_000466	cds-bpuSUM_000470	cds-bt91E135_000466	cds-btBTE5EL_000467	cds-bvRMA01_000469
group_240		pyridoxamine kinase	cds-baBA2_000765	cds-bcCo53_000772	cds-bhDAH_000782	cds-bhYOR_000778	cds-bpSLO_000776	cds-bpuSUM_000777	cds-bt91E135_000774	cds-btBTE5EL_000772	cds-bvRMA01_000777
group_239		M15 family metallopeptidase	cds-baBA2_000573	cds-bcCo53_000580	cds-bhDAH_000586	cds-bhYOR_000583	cds-bpSLO_000581	cds-bpuSUM_000585	cds-bt91E135_000580	cds-btBTE5EL_000580	cds-bvRMA01_000583
flgG	flgG	flagellar basal-body rod protein FlgG	cds-baBA2_000772	cds-bcCo53_000779	cds-bhDAH_000789	cds-bhYOR_000785	cds-bpSLO_000783	cds-bpuSUM_000784	cds-bt91E135_000781	cds-btBTE5EL_000779	cds-bvRMA01_000784
group_238		TatD family hydrolase	cds-baBA2_000184	cds-bcCo53_000186	cds-bhDAH_000187	cds-bhYOR_000186	cds-bpSLO_000185	cds-bpuSUM_000188	cds-bt91E135_000185	cds-btBTE5EL_000185	cds-bvRMA01_000186
group_237		undecaprenyl-diphosphate phosphatase	cds-baBA2_000249	cds-bcCo53_000257	cds-bhDAH_000258	cds-bhYOR_000256	cds-bpSLO_000254	cds-bpuSUM_000258	cds-bt91E135_000254	cds-btBTE5EL_000254	cds-bvRMA01_000256
group_236		ABC transporter permease	cds-baBA2_000635	cds-bcCo53_000641	cds-bhDAH_000650	cds-bhYOR_000645	cds-bpSLO_000643	cds-bpuSUM_000647	cds-bt91E135_000642	cds-btBTE5EL_000642	cds-bvRMA01_000645
group_235		RNA polymerase sigma factor RpoD/SigA	cds-baBA2_000768	cds-bcCo53_000775	cds-bhDAH_000785	cds-bhYOR_000781	cds-bpSLO_000779	cds-bpuSUM_000780	cds-bt91E135_000777	cds-btBTE5EL_000775	cds-bvRMA01_000780
[truncated: 430 more rows]
