# Supplementary material for: Comparative genomics of the Western Hemisphere soft tick-borne relapsing fever borreliae highlights extensive plasmid diversity
Source: BMC Genomics. 2022 May 31;23:410. doi: 10.1186/s12864-022-08523-7 (PMC9158201; doi:10.1186/s12864-022-08523-7)
Supplement: Supplementary file 7 — Additional file 7. Plasmid Partitioning Gene Loci Interproscan Information. [file 12864_2022_8523_MOESM7_ESM.xlsx]

## Sheet: baBA2
PF32	replicon	gene/pseudo	orientation
gene-baBA2_000260_orf6013	chromosome	gene	-	CDD	protein_match	32	261	4.13255e-105	+	.	date=03-12-2020;Target=null 32 261;ID=match$1438_32_261;signature_desc=FlhG-like;Name=cd02038;status=T
gene-baBA2_000347_orf7942	chromosome	gene	+	CDD	protein_match	3	280	6.50554e-75	+	.	date=03-12-2020;Target=null 3 280;ID=match$637_3_280;signature_desc=FlhG-like;Name=cd02038;status=T
gene-baBA2_000420_orf9753	chromosome	gene	+	CDD	protein_match	2	196	2.6782e-40	+	.	date=03-12-2020;Target=null 2 196;ID=match$2248_2_196;signature_desc=ParAB_family;Name=cd02042;status=T
gene-baBA2_000721_orf16430	chromosome	gene	+	CDD	protein_match	3	285	3.50586e-77	+	.	date=03-12-2020;Target=null 3 285;ID=match$842_3_285;signature_desc=FlhG-like;Name=cd02038;status=T
gene-baBA2_000849_orf19668	lp10	gene	-	CDD	protein_match	4	197	1.53983e-26	+	.	date=03-12-2020;Target=null 4 197;ID=match$1375_4_197;signature_desc=ParAB_family;Name=cd02042;status=T
gene-baBA2_000860_orf19789	lp10	gene	+	CDD	protein_match	4	197	1.53983e-26	+	.	date=03-12-2020;Target=null 4 197;ID=match$1379_4_197;signature_desc=ParAB_family;Name=cd02042;status=T
gene-baBA2_000862_orf19817	lp12-1	pseudo	+	CDD	protein_match	4	31	1.26353e-06	+	.	date=03-12-2020;Target=null 4 31;ID=match$1190_4_31;signature_desc=ParAB_family;Name=cd02042;status=T
gene-baBA2_000863_orf19827	Lp12-1	gene	+	CDD	protein_match	1	192	4.61715e-26	+	.	date=03-12-2020;Target=null 1 192;ID=match$1689_1_192;signature_desc=ParAB_family;Name=cd02042;status=T
gene-baBA2_000867_orf19885	Lp12-1	gene	+	CDD	protein_match	7	55	2.67036e-15	+	.	date=03-12-2020;Target=null 7 55;ID=match$1302_7_55;signature_desc=ParAB_family;Name=cd02042;status=T
gene-baBA2_000872_orf19944	Lp12-1	gene	+	CDD	protein_match	7	55	2.67036e-15	+	.	date=03-12-2020;Target=null 7 55;ID=match$1299_7_55;signature_desc=ParAB_family;Name=cd02042;status=T
gene-baBA2_000877_orf19994	Lp12-1	pseudo	-	CDD	protein_match	7	55	5.06731e-16	+	.	date=03-12-2020;Target=null 7 55;ID=match$2183_7_55;signature_desc=ParAB_family;Name=cd02042;status=T
gene-baBA2_000877_orf19996	Lp12-1	pseudo	-	CDD	protein_match	28	104	2.03506e-16	+	.	date=03-12-2020;Target=null 28 104;ID=match$362_28_104;signature_desc=ParAB_family;Name=cd02042;status=T
gene-baBA2_000888_orf20196	Lp12-2	gene	+	CDD	protein_match	8	200	1.07117e-27	+	.	date=03-12-2020;Target=null 8 200;ID=match$2129_8_200;signature_desc=ParAB_family;Name=cd02042;status=T
gene-baBA2_000908_orf20612	lp27	gene	+	CDD	protein_match	7	203	5.78034e-31	+	.	date=03-12-2020;Target=null 7 203;ID=match$1266_7_203;signature_desc=ParAB_family;Name=cd02042;status=T
gene-baBA2_000972_orf21717	lp88	gene	-	CDD	protein_match	7	200	1.14363e-27	+	.	date=03-12-2020;Target=null 7 200;ID=match$1132_7_200;signature_desc=ParAB_family;Name=cd02042;status=T
PF49	replicon	gene/pseudo	orientation
gene-baBA2_000848_orf19653	lp10	gene	+	Pfam	protein_match	89	165	1.9e-06	+	.	date=03-12-2020;Target=null 89 165;ID=match$1690_89_165;signature_desc=Putative plasmid partition protein;Name=PF01672;status=T;Dbxref="InterPro:IPR002596"
gene-baBA2_000864_orf19840	Lp12-1	gene	+	Pfam	protein_match	87	170	1.1e-21	+	.	date=03-12-2020;Target=null 87 170;ID=match$479_87_170;signature_desc=Putative plasmid partition protein;Name=PF01672;status=T;Dbxref="InterPro:IPR002596"
gene-baBA2_000875_orf19980	Lp12-1	gene	-	Pfam	protein_match	1	37	2.4e-10	+	.	date=03-12-2020;Target=null 1 37;ID=match$1054_1_37;signature_desc=Putative plasmid partition protein;Name=PF01672;status=T;Dbxref="InterPro:IPR002596"
gene-baBA2_000876_orf19984	Lp12-1	gene	-	Pfam	protein_match	96	137	2e-06	+	.	date=03-12-2020;Target=null 96 137;ID=match$2474_96_137;signature_desc=Putative plasmid partition protein;Name=PF01672;status=T;Dbxref="InterPro:IPR002596"
gene-baBA2_000889_orf20214	Lp12-2	gene	+	Pfam	protein_match	85	169	1e-35	+	.	date=03-12-2020;Target=null 85 169;ID=match$356_85_169;signature_desc=Putative plasmid partition protein;Name=PF01672;status=T;Dbxref="InterPro:IPR002596"
gene-baBA2_000909_orf20628	lp27	gene	+	Pfam	protein_match	88	169	4.4e-24	+	.	date=03-12-2020;Target=null 88 169;ID=match$2071_88_169;signature_desc=Putative plasmid partition protein;Name=PF01672;status=T;Dbxref="InterPro:IPR002596"
gene-baBA2_000971_orf21706	lp88	gene	-	Pfam	protein_match	80	164	6.1e-32	+	.	date=03-12-2020;Target=null 80 164;ID=match$968_80_164;signature_desc=Putative plasmid partition protein;Name=PF01672;status=T;Dbxref="InterPro:IPR002596"
PF50	replicon	gene/pseudo	orientation
gene-baBA2_000862_orf19814	Lp12-1	pseudo	+	Pfam	protein_match	1	33	7.4e-06	+	.	date=03-12-2020;Target=null 1 33;ID=match$1277_1_33;signature_desc=Borrelia family of unknown function DUF226;Name=PF02890;status=T;Dbxref="InterPro:IPR004180"
gene-baBA2_000862_orf19816	Lp12-1	pseudo	+	Pfam	protein_match	2	33	5.3e-07	+	.	date=03-12-2020;Target=null 2 33;ID=match$1876_2_33;signature_desc=Borrelia family of unknown function DUF226;Name=PF02890;status=T;Dbxref="InterPro:IPR004180"
gene-baBA2_000866_orf19872	Lp12-1	gene	+	Pfam	protein_match	49	188	5.5e-39	+	.	date=03-12-2020;Target=null 49 188;ID=match$2093_49_188;signature_desc=Borrelia family of unknown function DUF226;Name=PF02890;status=T;Dbxref="InterPro:IPR004180"
gene-baBA2_000873_orf19953	Lp12-1	pseudo	-	Pfam	protein_match	48	187	5.4e-39	+	.	date=03-12-2020;Target=null 48 187;ID=match$1502_48_187;signature_desc=Borrelia family of unknown function DUF226;Name=PF02890;status=T;Dbxref="InterPro:IPR004180"
gene-baBA2_000878_orf20008	Lp12-1	pseudo	-	Pfam	protein_match	1	33	7.4e-06	+	.	date=03-12-2020;Target=null 1 33;ID=match$1278_1_33;signature_desc=Borrelia family of unknown function DUF226;Name=PF02890;status=T;Dbxref="InterPro:IPR004180"
gene-baBA2_000878_orf20009	Lp12-1	pseudo	-	Pfam	protein_match	2	33	6.1e-08	+	.	date=03-12-2020;Target=null 2 33;ID=match$2215_2_33;signature_desc=Borrelia family of unknown function DUF226;Name=PF02890;status=T;Dbxref="InterPro:IPR004180"
gene-baBA2_000887_orf20182	Lp12-2	gene	+	Pfam	protein_match	47	184	5.5e-54	+	.	date=03-12-2020;Target=null 47 184;ID=match$501_47_184;signature_desc=Borrelia family of unknown function DUF226;Name=PF02890;status=T;Dbxref="InterPro:IPR004180"
gene-baBA2_000907_orf20596	lp27	gene	+	Pfam	protein_match	49	185	4.8e-42	+	.	date=03-12-2020;Target=null 49 185;ID=match$2178_49_185;signature_desc=Borrelia family of unknown function DUF226;Name=PF02890;status=T;Dbxref="InterPro:IPR004180"
gene-baBA2_000973_orf21732	lp88	gene	-	Pfam	protein_match	49	185	3.2e-51	+	.	date=03-12-2020;Target=null 49 185;ID=match$106_49_185;signature_desc=Borrelia family of unknown function DUF226;Name=PF02890;status=T;Dbxref="InterPro:IPR004180"
PF57/62	replicon	gene/pseudo	orientation
gene-baBA2_000852_orf19696	lp10	gene	+	Pfam	protein_match	16	170	7e-18	+	.	date=03-12-2020;Target=null 16 170;ID=match$553_16_170;signature_desc=Borrelia ORF-A;Name=PF02414;status=T;Dbxref="InterPro:IPR003459"
gene-baBA2_000857_orf19760	lp10	gene	-	Pfam	protein_match	16	170	7e-18	+	.	date=03-12-2020;Target=null 16 170;ID=match$554_16_170;signature_desc=Borrelia ORF-A;Name=PF02414;status=T;Dbxref="InterPro:IPR003459"
gene-baBA2_000865_orf19854	Lp12-1	gene	+	Pfam	protein_match	18	246	1e-47	+	.	date=03-12-2020;Target=null 18 246;ID=match$1842_18_246;signature_desc=Borrelia ORF-A;Name=PF02414;status=T;Dbxref="InterPro:IPR003459"
gene-baBA2_000874_orf19967	Lp12-1	gene	-	Pfam	protein_match	18	246	1e-47	+	.	date=03-12-2020;Target=null 18 246;ID=match$1843_18_246;signature_desc=Borrelia ORF-A;Name=PF02414;status=T;Dbxref="InterPro:IPR003459"
gene-baBA2_000886_orf20164	Lp12-2	pseudo	+	Pfam	protein_match	13	307	1.8e-78	+	.	date=03-12-2020;Target=null 13 307;ID=match$2226_13_307;signature_desc=Borrelia ORF-A;Name=PF02414;status=T;Dbxref="InterPro:IPR003459"
gene-baBA2_000906_orf20574	lp27	gene	+	Pfam	protein_match	14	282	2e-30	+	.	date=03-12-2020;Target=null 14 282;ID=match$2313_14_282;signature_desc=Borrelia ORF-A;Name=PF02414;status=T;Dbxref="InterPro:IPR003459"
gene-baBA2_000974_orf21750	lp88	gene	-	Pfam	protein_match	13	320	1.2e-76	+	.	date=03-12-2020;Target=null 13 320;ID=match$150_13_320;signature_desc=Borrelia ORF-A;Name=PF02414;status=T;Dbxref="InterPro:IPR003459"

## Sheet: bhDAH
PF32	replicon	gene/pseudo	orientation
gene-bhDAH_000269_orf6214	chromosome	gene	-	CDD	protein_match	32	261	3.35776e-105	+	.	date=03-12-2020;Target=null 32 261;ID=match$2788_32_261;signature_desc=FlhG-like;Name=cd02038;status=T
gene-bhDAH_000356_orf8120	chromosome	gene	+	CDD	protein_match	3	279	5.08353e-79	+	.	date=03-12-2020;Target=null 3 279;ID=match$624_3_279;signature_desc=FlhG-like;Name=cd02038;status=T
gene-bhDAH_000429_orf9907	chromosome	gene	+	CDD	protein_match	2	196	5.76809e-41	+	.	date=03-12-2020;Target=null 2 196;ID=match$1631_2_196;signature_desc=ParAB_family;Name=cd02042;status=T
gene-bhDAH_000738_orf16853	chromosome	gene	+	CDD	protein_match	3	285	2.34523e-77	+	.	date=03-12-2020;Target=null 3 285;ID=match$365_3_285;signature_desc=FlhG-like;Name=cd02038;status=T
gene-bhDAH_000872_orf20296	Cp30-1	gene	+	CDD	protein_match	8	205	2.79673e-33	+	.	date=03-12-2020;Target=null 8 205;ID=match$329_8_205;signature_desc=ParAB_family;Name=cd02042;status=T
gene-bhDAH_000914_orf20909	Cp30-2	gene	+	CDD	protein_match	7	205	5.4278e-29	+	.	date=03-12-2020;Target=null 7 205;ID=match$2213_7_205;signature_desc=ParAB_family;Name=cd02042;status=T
gene-bhDAH_000956_orf21528	cp55	gene	+	CDD	protein_match	7	201	9.43051e-29	+	.	date=03-12-2020;Target=null 7 201;ID=match$1531_7_201;signature_desc=ParAB_family;Name=cd02042;status=T
gene-bhDAH_000995_orf22109	cp55	pseudo	+	CDD	protein_match	7	56	2.3349e-18	+	.	date=03-12-2020;Target=null 7 56;ID=match$1651_7_56;signature_desc=ParAB_family;Name=cd02042;status=T
gene-bhDAH_000995_orf22112	cp55	pseudo	+	CDD	protein_match	3	69	3.33412e-08	+	.	date=03-12-2020;Target=null 3 69;ID=match$2137_3_69;signature_desc=ParAB_family;Name=cd02042;status=T
gene-bhDAH_001034_orf22676	cp90	gene	+	CDD	protein_match	7	200	1.617e-29	+	.	date=03-12-2020;Target=null 7 200;ID=match$708_7_200;signature_desc=ParAB_family;Name=cd02042;status=T
gene-bhDAH_001061_orf23058	cp90	pseudo	+	CDD	protein_match	37	113	1.3609e-15	+	.	date=03-12-2020;Target=null 37 113;ID=match$72_37_113;signature_desc=ParAB_family;Name=cd02042;status=T
gene-bhDAH_001133_orf24038	lp12	gene	-	CDD	protein_match	4	197	8.39507e-27	+	.	date=03-12-2020;Target=null 4 197;ID=match$2700_4_197;signature_desc=ParAB_family;Name=cd02042;status=T
gene-bhDAH_001144_orf24156	lp12	gene	+	CDD	protein_match	4	197	8.39507e-27	+	.	date=03-12-2020;Target=null 4 197;ID=match$2696_4_197;signature_desc=ParAB_family;Name=cd02042;status=T
gene-bhDAH_001281_orf26467	lp185	gene	-	CDD	protein_match	7	200	4.52694e-25	+	.	date=03-12-2020;Target=null 7 200;ID=match$1941_7_200;signature_desc=ParAB_family;Name=cd02042;status=T
gene-bhDAH_001324_orf27479	lp26	gene	-	CDD	protein_match	7	200	1.34149e-25	+	.	date=03-12-2020;Target=null 7 200;ID=match$2186_7_200;signature_desc=ParAB_family;Name=cd02042;status=T
gene-bhDAH_001351_orf27862	lp27	gene	+	CDD	protein_match	8	206	1.11161e-32	+	.	date=03-12-2020;Target=null 8 206;ID=match$2683_8_206;signature_desc=ParAB_family;Name=cd02042;status=T
gene-bhDAH_001416_orf28884	lp31	pseudo	-	CDD	protein_match	37	113	1.3609e-15	+	.	date=03-12-2020;Target=null 37 113;ID=match$75_37_113;signature_desc=ParAB_family;Name=cd02042;status=T
gene-bhDAH_001427_orf29049	lp31	gene	+	CDD	protein_match	8	203	8.90264e-31	+	.	date=03-12-2020;Target=null 8 203;ID=match$716_8_203;signature_desc=ParAB_family;Name=cd02042;status=T
gene-bhDAH_001487_orf30026	lp59	gene	+	CDD	protein_match	7	203	9.24786e-32	+	.	date=03-12-2020;Target=null 7 203;ID=match$1008_7_203;signature_desc=ParAB_family;Name=cd02042;status=T
PF49
gene-bhDAH_000873_orf20313	Cp30-1	gene	+	Pfam	protein_match	89	172	1.4e-29	+	.	date=03-12-2020;Target=null 89 172;ID=match$1473_89_172;signature_desc=Putative plasmid partition protein;Name=PF01672;status=T;Dbxref="InterPro:IPR002596"
gene-bhDAH_000915_orf20929	Cp30-2	gene	+	Pfam	protein_match	94	177	2.1e-33	+	.	date=03-12-2020;Target=null 94 177;ID=match$2155_94_177;signature_desc=Putative plasmid partition protein;Name=PF01672;status=T;Dbxref="InterPro:IPR002596"
gene-bhDAH_000957_orf21546	cp55	gene	+	Pfam	protein_match	93	177	1.2e-35	+	.	date=03-12-2020;Target=null 93 177;ID=match$297_93_177;signature_desc=Putative plasmid partition protein;Name=PF01672;status=T;Dbxref="InterPro:IPR002596"
gene-bhDAH_000996_orf22131	cp55	gene	+	Pfam	protein_match	93	177	1.2e-35	+	.	date=03-12-2020;Target=null 93 177;ID=match$296_93_177;signature_desc=Putative plasmid partition protein;Name=PF01672;status=T;Dbxref="InterPro:IPR002596"
gene-bhDAH_001035_orf22688	cp90	gene	+	Pfam	protein_match	79	163	1.1e-33	+	.	date=03-12-2020;Target=null 79 163;ID=match$338_79_163;signature_desc=Putative plasmid partition protein;Name=PF01672;status=T;Dbxref="InterPro:IPR002596"
gene-bhDAH_001043_orf22747	cp90	pseudo	-	Pfam	protein_match	3	56	1.8e-10	+	.	date=03-12-2020;Target=null 3 56;ID=match$747_3_56;signature_desc=Putative plasmid partition protein;Name=PF01672;status=T;Dbxref="InterPro:IPR002596"
gene-bhDAH_001062_orf23077	cp90	pseudo	+	Pfam	protein_match	4	48	1.6e-15	+	.	date=03-12-2020;Target=null 4 48;ID=match$2864_4_48;signature_desc=Putative plasmid partition protein;Name=PF01672;status=T;Dbxref="InterPro:IPR002596"
gene-bhDAH_001132_orf24025	lp12	gene	-	Pfam	protein_match	89	165	1.3e-06	+	.	date=03-12-2020;Target=null 89 165;ID=match$3027_89_165;signature_desc=Putative plasmid partition protein;Name=PF01672;status=T;Dbxref="InterPro:IPR002596"
gene-bhDAH_001145_orf24172	lp12	gene	+	Pfam	protein_match	89	165	1.3e-06	+	.	date=03-12-2020;Target=null 89 165;ID=match$3028_89_165;signature_desc=Putative plasmid partition protein;Name=PF01672;status=T;Dbxref="InterPro:IPR002596"
gene-bhDAH_001280_orf26455	lp185	gene	-	Pfam	protein_match	80	164	3.6e-33	+	.	date=03-12-2020;Target=null 80 164;ID=match$1300_80_164;signature_desc=Putative plasmid partition protein;Name=PF01672;status=T;Dbxref="InterPro:IPR002596"
gene-bhDAH_001323_orf27469	lp26	gene	-	Pfam	protein_match	87	170	7.5e-23	+	.	date=03-12-2020;Target=null 87 170;ID=match$2448_87_170;signature_desc=Putative plasmid partition protein;Name=PF01672;status=T;Dbxref="InterPro:IPR002596"
gene-bhDAH_001352_orf27879	lp27	gene	+	Pfam	protein_match	80	160	3.2e-29	+	.	date=03-12-2020;Target=null 80 160;ID=match$957_80_160;signature_desc=Putative plasmid partition protein;Name=PF01672;status=T;Dbxref="InterPro:IPR002596"
gene-bhDAH_001415_orf28871	pl31	pseudo	-	Pfam	protein_match	4	48	1.6e-15	+	.	date=03-12-2020;Target=null 4 48;ID=match$2865_4_48;signature_desc=Putative plasmid partition protein;Name=PF01672;status=T;Dbxref="InterPro:IPR002596"
gene-bhDAH_001428_orf29062	lp31	gene	+	Pfam	protein_match	89	171	1.7e-32	+	.	date=03-12-2020;Target=null 89 171;ID=match$632_89_171;signature_desc=Putative plasmid partition protein;Name=PF01672;status=T;Dbxref="InterPro:IPR002596"
gene-bhDAH_001488_orf30041	lp59	gene	+	Pfam	protein_match	88	169	2.7e-26	+	.	date=03-12-2020;Target=null 88 169;ID=match$2325_88_169;signature_desc=Putative plasmid partition protein;Name=PF01672;status=T;Dbxref="InterPro:IPR002596"
PF50
gene-bhDAH_000871_orf20284	Cp30-1	gene	+	Pfam	protein_match	46	184	3.1e-58	+	.	date=03-12-2020;Target=null 46 184;ID=match$2818_46_184;signature_desc=Borrelia family of unknown function DUF226;Name=PF02890;status=T;Dbxref="InterPro:IPR004180"
gene-bhDAH_000913_orf20896	Cp30-2	gene	+	Pfam	protein_match	45	184	3.7e-56	+	.	date=03-12-2020;Target=null 45 184;ID=match$70_45_184;signature_desc=Borrelia family of unknown function DUF226;Name=PF02890;status=T;Dbxref="InterPro:IPR004180"
gene-bhDAH_000955_orf21512	cp55	gene	+	Pfam	protein_match	45	183	2.2e-57	+	.	date=03-12-2020;Target=null 45 183;ID=match$1043_45_183;signature_desc=Borrelia family of unknown function DUF226;Name=PF02890;status=T;Dbxref="InterPro:IPR004180"
gene-bhDAH_000994_orf22095	cp55	gene	+	Pfam	protein_match	45	183	2.2e-57	+	.	date=03-12-2020;Target=null 45 183;ID=match$1044_45_183;signature_desc=Borrelia family of unknown function DUF226;Name=PF02890;status=T;Dbxref="InterPro:IPR004180"
gene-bhDAH_001033_orf22658	cp90	gene	+	Pfam	protein_match	46	184	1.9e-55	+	.	date=03-12-2020;Target=null 46 184;ID=match$1807_46_184;signature_desc=Borrelia family of unknown function DUF226;Name=PF02890;status=T;Dbxref="InterPro:IPR004180"
gene-bhDAH_001045_orf22777	cp90	pseudo	-	Pfam	protein_match	7	75	3e-25	+	.	date=03-12-2020;Target=null 7 75;ID=match$71_7_75;signature_desc=Borrelia family of unknown function DUF226;Name=PF02890;status=T;Dbxref="InterPro:IPR004180"
gene-bhDAH_001282_orf26482	lp185	gene	-	Pfam	protein_match	49	186	1.8e-52	+	.	date=03-12-2020;Target=null 49 186;ID=match$1163_49_186;signature_desc=Borrelia family of unknown function DUF226;Name=PF02890;status=T;Dbxref="InterPro:IPR004180"
gene-bhDAH_001322_orf27457	lp26	gene	+	Pfam	protein_match	49	188	1.5e-37	+	.	date=03-12-2020;Target=null 49 188;ID=match$2508_49_188;signature_desc=Borrelia family of unknown function DUF226;Name=PF02890;status=T;Dbxref="InterPro:IPR004180"
gene-bhDAH_001325_orf27490	lp26	gene	-	Pfam	protein_match	7	69	6.2e-15	+	.	date=03-12-2020;Target=null 7 69;ID=match$2175_7_69;signature_desc=Borrelia family of unknown function DUF226;Name=PF02890;status=T;Dbxref="InterPro:IPR004180"
gene-bhDAH_001350_orf27850	lp27	gene	+	Pfam	protein_match	46	184	7.9e-54	+	.	date=03-12-2020;Target=null 46 184;ID=match$609_46_184;signature_desc=Borrelia family of unknown function DUF226;Name=PF02890;status=T;Dbxref="InterPro:IPR004180"
gene-bhDAH_001426_orf29036	lp31	gene	+	Pfam	protein_match	46	184	2.5e-51	+	.	date=03-12-2020;Target=null 46 184;ID=match$5_46_184;signature_desc=Borrelia family of unknown function DUF226;Name=PF02890;status=T;Dbxref="InterPro:IPR004180"
gene-bhDAH_001486_orf30014	lp59	gene	+	Pfam	protein_match	52	188	4.4e-41	+	.	date=03-12-2020;Target=null 52 188;ID=match$146_52_188;signature_desc=Borrelia family of unknown function DUF226;Name=PF02890;status=T;Dbxref="InterPro:IPR004180"
PF57/62
gene-bhDAH_000870_orf20269	Cp30-1	gene	+	Pfam	protein_match	10	306	1e-88	+	.	date=03-12-2020;Target=null 10 306;ID=match$2397_10_306;signature_desc=Borrelia ORF-A;Name=PF02414;status=T;Dbxref="InterPro:IPR003459"
gene-bhDAH_000912_orf20874	Cp30-2	gene	+	Pfam	protein_match	15	309	6.7e-89	+	.	date=03-12-2020;Target=null 15 309;ID=match$2007_15_309;signature_desc=Borrelia ORF-A;Name=PF02414;status=T;Dbxref="InterPro:IPR003459"
gene-bhDAH_000954_orf21495	cp55	gene	+	Pfam	protein_match	10	305	3.7e-91	+	.	date=03-12-2020;Target=null 10 305;ID=match$1558_10_305;signature_desc=Borrelia ORF-A;Name=PF02414;status=T;Dbxref="InterPro:IPR003459"
gene-bhDAH_000993_orf22071	cp55	pseudo	+	Pfam	protein_match	10	113	2.1e-42	+	.	date=03-12-2020;Target=null 10 113;ID=match$2726_10_113;signature_desc=Borrelia ORF-A;Name=PF02414;status=T;Dbxref="InterPro:IPR003459"
gene-bhDAH_000993_orf22077	cp55	pseudo	+	Pfam	protein_match	3	201	2e-44	+	.	date=03-12-2020;Target=null 3 201;ID=match$3000_3_201;signature_desc=Borrelia ORF-A;Name=PF02414;status=T;Dbxref="InterPro:IPR003459"
gene-bhDAH_001032_orf22644	cp90	gene	+	Pfam	protein_match	10	303	4.3e-89	+	.	date=03-12-2020;Target=null 10 303;ID=match$299_10_303;signature_desc=Borrelia ORF-A;Name=PF02414;status=T;Dbxref="InterPro:IPR003459"
gene-bhDAH_001046_orf22782	cp90	gene	-	Pfam	protein_match	1	71	1.1e-12	+	.	date=03-12-2020;Target=null 1 71;ID=match$874_1_71;signature_desc=Borrelia ORF-A;Name=PF02414;status=T;Dbxref="InterPro:IPR003459"
gene-bhDAH_001047_orf22790	cp90	gene	-	Pfam	protein_match	5	102	6.1e-13	+	.	date=03-12-2020;Target=null 5 102;ID=match$869_5_102;signature_desc=Borrelia ORF-A;Name=PF02414;status=T;Dbxref="InterPro:IPR003459"
gene-bhDAH_001079_orf23341	cp90	pseudo	-	Pfam	protein_match	5	50	6.1e-06	+	.	date=03-12-2020;Target=null 5 50;ID=match$82_5_50;signature_desc=Borrelia ORF-A;Name=PF02414;status=T;Dbxref="InterPro:IPR003459"
gene-bhDAH_001105_orf23669	cp90	gene	+	Pfam	protein_match	2	72	8.6e-08	+	.	date=03-12-2020;Target=null 2 72;ID=match$2932_2_72;signature_desc=Borrelia ORF-A;Name=PF02414;status=T;Dbxref="InterPro:IPR003459"
gene-bhDAH_001136_orf24066	lp12	gene	+	Pfam	protein_match	16	179	2.3e-19	+	.	date=03-12-2020;Target=null 16 179;ID=match$998_16_179;signature_desc=Borrelia ORF-A;Name=PF02414;status=T;Dbxref="InterPro:IPR003459"
gene-bhDAH_001141_orf24129	lp12	pseudo	-	Pfam	protein_match	1	128	5.2e-09	+	.	date=03-12-2020;Target=null 1 128;ID=match$1481_1_128;signature_desc=Borrelia ORF-A;Name=PF02414;status=T;Dbxref="InterPro:IPR003459"
gene-bhDAH_001283_orf26498	lp185	gene	-	Pfam	protein_match	13	322	2.2e-81	+	.	date=03-12-2020;Target=null 13 322;ID=match$1001_13_322;signature_desc=Borrelia ORF-A;Name=PF02414;status=T;Dbxref="InterPro:IPR003459"
gene-bhDAH_001321_orf27440	lp26	gene	+	Pfam	protein_match	1	224	9.6e-35	+	.	date=03-12-2020;Target=null 1 224;ID=match$349_1_224;signature_desc=Borrelia ORF-A;Name=PF02414;status=T;Dbxref="InterPro:IPR003459"
gene-bhDAH_001349_orf27830	lp27	gene	+	Pfam	protein_match	10	300	9.1e-90	+	.	date=03-12-2020;Target=null 10 300;ID=match$202_10_300;signature_desc=Borrelia ORF-A;Name=PF02414;status=T;Dbxref="InterPro:IPR003459"
gene-bhDAH_001393_orf28633	lp28	gene	+	Pfam	protein_match	59	356	5.9e-40	+	.	date=03-12-2020;Target=null 59 356;ID=match$2497_59_356;signature_desc=Borrelia ORF-A;Name=PF02414;status=T;Dbxref="InterPro:IPR003459"
gene-bhDAH_001425_orf29026	lp31	gene	+	Pfam	protein_match	20	225	2.3e-11	+	.	date=03-12-2020;Target=null 20 225;ID=match$2582_20_225;signature_desc=Borrelia ORF-A;Name=PF02414;status=T;Dbxref="InterPro:IPR003459"
gene-bhDAH_001485_orf29991	lp59	gene	+	Pfam	protein_match	14	282	2.3e-36	+	.	date=03-12-2020;Target=null 14 282;ID=match$2891_14_282;signature_desc=Borrelia ORF-A;Name=PF02414;status=T;Dbxref="InterPro:IPR003459"

## Sheet: bhYOR
PF32	replicon	gene/pseudo	orientation
gene-bhYOR_000267_orf6199	chromosome	gene	-	CDD	protein_match	32	261	9.76719e-106	+	.	date=03-12-2020;Target=null 32 261;ID=match$988_32_261;signature_desc=FlhG-like;Name=cd02038;status=T
gene-bhYOR_000354_orf8101	chromosome	gene	+	CDD	protein_match	3	279	5.9166e-79	+	.	date=03-12-2020;Target=null 3 279;ID=match$2819_3_279;signature_desc=FlhG-like;Name=cd02038;status=T
gene-bhYOR_000427_orf9884	chromosome	gene	+	CDD	protein_match	2	196	1.66439e-40	+	.	date=03-12-2020;Target=null 2 196;ID=match$926_2_196;signature_desc=ParAB_family;Name=cd02042;status=T
gene-bhYOR_000733_orf16721	chromosome	gene	+	CDD	protein_match	3	285	3.74204e-77	+	.	date=03-12-2020;Target=null 3 285;ID=match$1248_3_285;signature_desc=FlhG-like;Name=cd02038;status=T
gene-bhYOR_000872_orf20245	Cp30-1	gene	+	CDD	protein_match	7	200	2.52941e-27	+	.	date=03-12-2020;Target=null 7 200;ID=match$860_7_200;signature_desc=ParAB_family;Name=cd02042;status=T
gene-bhYOR_000915_orf20847	Cp30-2	gene	+	CDD	protein_match	7	205	2.3185e-27	+	.	date=03-12-2020;Target=null 7 205;ID=match$296_7_205;signature_desc=ParAB_family;Name=cd02042;status=T
gene-bhYOR_000957_orf21449	cp60	gene	+	CDD	protein_match	8	205	2.79673e-33	+	.	date=03-12-2020;Target=null 8 205;ID=match$323_8_205;signature_desc=ParAB_family;Name=cd02042;status=T
gene-bhYOR_001000_orf22088	cp60	gene	+	CDD	protein_match	7	205	2.3185e-27	+	.	date=03-12-2020;Target=null 7 205;ID=match$300_7_205;signature_desc=ParAB_family;Name=cd02042;status=T
gene-bhYOR_001042_orf22681	lp11	gene	-	CDD	protein_match	4	197	7.38832e-27	+	.	date=03-12-2020;Target=null 4 197;ID=match$2581_4_197;signature_desc=ParAB_family;Name=cd02042;status=T
gene-bhYOR_001051_orf22779	lp11	gene	+	CDD	protein_match	4	197	7.38832e-27	+	.	date=03-12-2020;Target=null 4 197;ID=match$2577_4_197;signature_desc=ParAB_family;Name=cd02042;status=T
gene-bhYOR_001204_orf25385	lp194	gene	-	CDD	protein_match	7	200	3.81927e-25	+	.	date=03-12-2020;Target=null 7 200;ID=match$3131_7_200;signature_desc=ParAB_family;Name=cd02042;status=T
gene-bhYOR_001249_orf26303	lp23	gene	-	CDD	protein_match	7	200	1.01729e-25	+	.	date=03-12-2020;Target=null 7 200;ID=match$1308_7_200;signature_desc=ParAB_family;Name=cd02042;status=T
gene-bhYOR_001296_orf27160	lp46	gene	+	CDD	protein_match	7	203	9.34755e-32	+	.	date=03-12-2020;Target=null 7 203;ID=match$386_7_203;signature_desc=ParAB_family;Name=cd02042;status=T
gene-bhYOR_001322_orf27484	lp73	gene	+	CDD	protein_match	2	51	0.00317527	+	.	date=03-12-2020;Target=null 2 51;ID=match$1579_2_51;signature_desc=ParAB_family;Name=cd02042;status=T
gene-bhYOR_001332_orf27628	lp73	gene	+	CDD	protein_match	7	200	1.90352e-29	+	.	date=03-12-2020;Target=null 7 200;ID=match$2473_7_200;signature_desc=ParAB_family;Name=cd02042;status=T
gene-bhYOR_001358_orf28006	lp73	gene	-	CDD	protein_match	8	203	7.08351e-30	+	.	date=03-12-2020;Target=null 8 203;ID=match$1142_8_203;signature_desc=ParAB_family;Name=cd02042;status=T
gene-bhYOR_001434_orf29109	lp89	gene	+	CDD	protein_match	7	200	1.72684e-30	+	.	date=03-12-2020;Target=null 7 200;ID=match$880_7_200;signature_desc=ParAB_family;Name=cd02042;status=T
gene-bhYOR_001456_orf29294	lp89	gene	+	CDD	protein_match	2	51	0.00317527	+	.	date=03-12-2020;Target=null 2 51;ID=match$1580_2_51;signature_desc=ParAB_family;Name=cd02042;status=T
gene-bhYOR_001505_orf29974	lp93	pseudo	-	CDD	protein_match	7	52	1.97642e-15	+	.	date=03-12-2020;Target=null 7 52;ID=match$820_7_52;signature_desc=ParAB_family;Name=cd02042;status=T
gene-bhYOR_001505_orf29977	lp93	pseudo	-	CDD	protein_match	45	121	6.15238e-17	+	.	date=03-12-2020;Target=null 45 121;ID=match$1859_45_121;signature_desc=ParAB_family;Name=cd02042;status=T
gene-bhYOR_001506_orf29990	lp93	gene	-	CDD	protein_match	17	35	2.08713e-07	+	.	date=03-12-2020;Target=null 17 35;ID=match$380_17_35;signature_desc=ParAB_family;Name=cd02042;status=T
gene-bhYOR_001544_orf30512	lp93	gene	-	CDD	protein_match	7	201	3.13682e-28	+	.	date=03-12-2020;Target=null 7 201;ID=match$1027_7_201;signature_desc=ParAB_family;Name=cd02042;status=T
gene-bhYOR_001588_orf31149	lp93	gene	+	CDD	protein_match	7	205	5.4278e-29	+	.	date=03-12-2020;Target=null 7 205;ID=match$3151_7_205;signature_desc=ParAB_family;Name=cd02042;status=T
PF49
gene-bhYOR_000873_orf20262	Cp30-1	pseudo	+	Pfam	protein_match	37	121	4.4e-34	+	.	date=03-12-2020;Target=null 37 121;ID=match$278_37_121;signature_desc=Putative plasmid partition protein;Name=PF01672;status=T;Dbxref="InterPro:IPR002596"
gene-bhYOR_000916_orf20862	Cp30-2	gene	+	Pfam	protein_match	95	179	5.5e-35	+	.	date=03-12-2020;Target=null 95 179;ID=match$1638_95_179;signature_desc=Putative plasmid partition protein;Name=PF01672;status=T;Dbxref="InterPro:IPR002596"
gene-bhYOR_000958_orf21466	cp60	gene	+	Pfam	protein_match	89	172	3.2e-29	+	.	date=03-12-2020;Target=null 89 172;ID=match$2369_89_172;signature_desc=Putative plasmid partition protein;Name=PF01672;status=T;Dbxref="InterPro:IPR002596"
gene-bhYOR_001001_orf22103	cp60	gene	+	Pfam	protein_match	95	179	5.5e-35	+	.	date=03-12-2020;Target=null 95 179;ID=match$1639_95_179;signature_desc=Putative plasmid partition protein;Name=PF01672;status=T;Dbxref="InterPro:IPR002596"
gene-bhYOR_001041_orf22666	lp11	gene	-	Pfam	protein_match	89	165	1.6e-06	+	.	date=03-12-2020;Target=null 89 165;ID=match$284_89_165;signature_desc=Putative plasmid partition protein;Name=PF01672;status=T;Dbxref="InterPro:IPR002596"
gene-bhYOR_001052_orf22796	lp11	pseudo	+	Pfam	protein_match	89	161	1.6e-05	+	.	date=03-12-2020;Target=null 89 161;ID=match$390_89_161;signature_desc=Putative plasmid partition protein;Name=PF01672;status=T;Dbxref="InterPro:IPR002596"
gene-bhYOR_001203_orf25373	lp194	gene	-	Pfam	protein_match	80	164	5.8e-33	+	.	date=03-12-2020;Target=null 80 164;ID=match$668_80_164;signature_desc=Putative plasmid partition protein;Name=PF01672;status=T;Dbxref="InterPro:IPR002596"
gene-bhYOR_001248_orf26293	lp23	gene	-	Pfam	protein_match	87	170	1.4e-22	+	.	date=03-12-2020;Target=null 87 170;ID=match$1834_87_170;signature_desc=Putative plasmid partition protein;Name=PF01672;status=T;Dbxref="InterPro:IPR002596"
gene-bhYOR_001297_orf27174	lp46	gene	+	Pfam	protein_match	88	169	1.3e-25	+	.	date=03-12-2020;Target=null 88 169;ID=match$2676_88_169;signature_desc=Putative plasmid partition protein;Name=PF01672;status=T;Dbxref="InterPro:IPR002596"
gene-bhYOR_001323_orf27495	lp73	pseudo	+	Pfam	protein_match	54	112	4.7e-17	+	.	date=03-12-2020;Target=null 54 112;ID=match$1640_54_112;signature_desc=Putative plasmid partition protein;Name=PF01672;status=T;Dbxref="InterPro:IPR002596"
gene-bhYOR_001323_orf27496	lp73	pseudo	+	Pfam	protein_match	1	27	3.4e-08	+	.	date=03-12-2020;Target=null 1 27;ID=match$2398_1_27;signature_desc=Putative plasmid partition protein;Name=PF01672;status=T;Dbxref="InterPro:IPR002596"
gene-bhYOR_001333_orf27645	lp73	gene	+	Pfam	protein_match	76	159	9.7e-33	+	.	date=03-12-2020;Target=null 76 159;ID=match$2868_76_159;signature_desc=Putative plasmid partition protein;Name=PF01672;status=T;Dbxref="InterPro:IPR002596"
gene-bhYOR_001357_orf27991	lp73	gene	-	Pfam	protein_match	89	171	9.2e-31	+	.	date=03-12-2020;Target=null 89 171;ID=match$2039_89_171;signature_desc=Putative plasmid partition protein;Name=PF01672;status=T;Dbxref="InterPro:IPR002596"
gene-bhYOR_001435_orf29123	lp89	gene	+	Pfam	protein_match	79	163	2.8e-34	+	.	date=03-12-2020;Target=null 79 163;ID=match$3038_79_163;signature_desc=Putative plasmid partition protein;Name=PF01672;status=T;Dbxref="InterPro:IPR002596"
gene-bhYOR_001457_orf29305	lp89	pseudo	+	Pfam	protein_match	54	112	4.7e-17	+	.	date=03-12-2020;Target=null 54 112;ID=match$1641_54_112;signature_desc=Putative plasmid partition protein;Name=PF01672;status=T;Dbxref="InterPro:IPR002596"
gene-bhYOR_001457_orf29306	lp89	pseudo	+	Pfam	protein_match	1	27	3.4e-08	+	.	date=03-12-2020;Target=null 1 27;ID=match$2399_1_27;signature_desc=Putative plasmid partition protein;Name=PF01672;status=T;Dbxref="InterPro:IPR002596"
gene-bhYOR_001504_orf29962	lp93	pseudo	-	Pfam	protein_match	87	152	8.2e-20	+	.	date=03-12-2020;Target=null 87 152;ID=match$1548_87_152;signature_desc=Putative plasmid partition protein;Name=PF01672;status=T;Dbxref="InterPro:IPR002596"
gene-bhYOR_001504_orf29963	lp93	pseudo	-	Pfam	protein_match	2	28	2.8e-08	+	.	date=03-12-2020;Target=null 2 28;ID=match$2724_2_28;signature_desc=Putative plasmid partition protein;Name=PF01672;status=T;Dbxref="InterPro:IPR002596"
gene-bhYOR_001543_orf30504	lp93	gene	-	Pfam	protein_match	76	160	1.4e-35	+	.	date=03-12-2020;Target=null 76 160;ID=match$1827_76_160;signature_desc=Putative plasmid partition protein;Name=PF01672;status=T;Dbxref="InterPro:IPR002596"
gene-bhYOR_001589_orf31167	lp93	gene	+	Pfam	protein_match	94	177	2.1e-33	+	.	date=03-12-2020;Target=null 94 177;ID=match$3026_94_177;signature_desc=Putative plasmid partition protein;Name=PF01672;status=T;Dbxref="InterPro:IPR002596"
PF50
gene-bhYOR_000871_orf20233	Cp30-1	gene	+	Pfam	protein_match	45	183	9.2e-58	+	.	date=03-12-2020;Target=null 45 183;ID=match$1463_45_183;signature_desc=Borrelia family of unknown function DUF226;Name=PF02890;status=T;Dbxref="InterPro:IPR004180"
gene-bhYOR_000914_orf20834	Cp30-2	gene	+	Pfam	protein_match	45	184	9.5e-58	+	.	date=03-12-2020;Target=null 45 184;ID=match$1592_45_184;signature_desc=Borrelia family of unknown function DUF226;Name=PF02890;status=T;Dbxref="InterPro:IPR004180"
gene-bhYOR_000956_orf21437	cp60	gene	+	Pfam	protein_match	46	184	2.9e-58	+	.	date=03-12-2020;Target=null 46 184;ID=match$1475_46_184;signature_desc=Borrelia family of unknown function DUF226;Name=PF02890;status=T;Dbxref="InterPro:IPR004180"
gene-bhYOR_000999_orf22074	cp60	pseudo	+	Pfam	protein_match	40	179	8.7e-58	+	.	date=03-12-2020;Target=null 40 179;ID=match$1535_40_179;signature_desc=Borrelia family of unknown function DUF226;Name=PF02890;status=T;Dbxref="InterPro:IPR004180"
gene-bhYOR_001205_orf25397	lp194	gene	-	Pfam	protein_match	49	186	3.4e-52	+	.	date=03-12-2020;Target=null 49 186;ID=match$1594_49_186;signature_desc=Borrelia family of unknown function DUF226;Name=PF02890;status=T;Dbxref="InterPro:IPR004180"
gene-bhYOR_001247_orf26281	lp23	gene	+	Pfam	protein_match	49	188	8.2e-38	+	.	date=03-12-2020;Target=null 49 188;ID=match$1394_49_188;signature_desc=Borrelia family of unknown function DUF226;Name=PF02890;status=T;Dbxref="InterPro:IPR004180"
gene-bhYOR_001250_orf26313	lp23	gene	-	Pfam	protein_match	7	69	2.8e-14	+	.	date=03-12-2020;Target=null 7 69;ID=match$1014_7_69;signature_desc=Borrelia family of unknown function DUF226;Name=PF02890;status=T;Dbxref="InterPro:IPR004180"
gene-bhYOR_001295_orf27150	lp46	gene	+	Pfam	protein_match	12	148	7.5e-42	+	.	date=03-12-2020;Target=null 12 148;ID=match$1534_12_148;signature_desc=Borrelia family of unknown function DUF226;Name=PF02890;status=T;Dbxref="InterPro:IPR004180"
gene-bhYOR_001331_orf27614	lp73	gene	+	Pfam	protein_match	46	184	7e-56	+	.	date=03-12-2020;Target=null 46 184;ID=match$2378_46_184;signature_desc=Borrelia family of unknown function DUF226;Name=PF02890;status=T;Dbxref="InterPro:IPR004180"
gene-bhYOR_001359_orf28021	lp73	gene	-	Pfam	protein_match	46	184	2e-51	+	.	date=03-12-2020;Target=null 46 184;ID=match$721_46_184;signature_desc=Borrelia family of unknown function DUF226;Name=PF02890;status=T;Dbxref="InterPro:IPR004180"
gene-bhYOR_001433_orf29091	lp89	gene	+	Pfam	protein_match	46	184	1.5e-55	+	.	date=03-12-2020;Target=null 46 184;ID=match$1464_46_184;signature_desc=Borrelia family of unknown function DUF226;Name=PF02890;status=T;Dbxref="InterPro:IPR004180"
gene-bhYOR_001506_orf29989	lp93	gene	-	Pfam	protein_match	46	185	2.1e-57	+	.	date=03-12-2020;Target=null 46 185;ID=match$853_46_185;signature_desc=Borrelia family of unknown function DUF226;Name=PF02890;status=T;Dbxref="InterPro:IPR004180"
gene-bhYOR_001545_orf30530	lp93	gene	-	Pfam	protein_match	45	184	3.9e-54	+	.	date=03-12-2020;Target=null 45 184;ID=match$2210_45_184;signature_desc=Borrelia family of unknown function DUF226;Name=PF02890;status=T;Dbxref="InterPro:IPR004180"
gene-bhYOR_001587_orf31136	lp93	gene	+	Pfam	protein_match	45	184	8.8e-57	+	.	date=03-12-2020;Target=null 45 184;ID=match$974_45_184;signature_desc=Borrelia family of unknown function DUF226;Name=PF02890;status=T;Dbxref="InterPro:IPR004180"
PF57/62
gene-bhYOR_000870_orf20219	Cp30-1	gene	+	Pfam	protein_match	10	305	2.2e-91	+	.	date=03-12-2020;Target=null 10 305;ID=match$104_10_305;signature_desc=Borrelia ORF-A;Name=PF02414;status=T;Dbxref="InterPro:IPR003459"
gene-bhYOR_000913_orf20819	Cp30-2	gene	+	Pfam	protein_match	10	305	4.6e-92	+	.	date=03-12-2020;Target=null 10 305;ID=match$2125_10_305;signature_desc=Borrelia ORF-A;Name=PF02414;status=T;Dbxref="InterPro:IPR003459"
gene-bhYOR_000955_orf21421	cp60	gene	+	Pfam	protein_match	10	305	1.2e-90	+	.	date=03-12-2020;Target=null 10 305;ID=match$1256_10_305;signature_desc=Borrelia ORF-A;Name=PF02414;status=T;Dbxref="InterPro:IPR003459"
gene-bhYOR_000997_orf22035	cp60	pseudo	+	Pfam	protein_match	5	67	1.6e-23	+	.	date=03-12-2020;Target=null 5 67;ID=match$2851_5_67;signature_desc=Borrelia ORF-A;Name=PF02414;status=T;Dbxref="InterPro:IPR003459"
gene-bhYOR_000997_orf22040	cp60	pseudo	+	Pfam	protein_match	5	204	1.1e-43	+	.	date=03-12-2020;Target=null 5 204;ID=match$395_5_204;signature_desc=Borrelia ORF-A;Name=PF02414;status=T;Dbxref="InterPro:IPR003459"
gene-bhYOR_000998_orf22060	cp60	gene	+	Pfam	protein_match	1	281	4.3e-84	+	.	date=03-12-2020;Target=null 1 281;ID=match$2810_1_281;signature_desc=Borrelia ORF-A;Name=PF02414;status=T;Dbxref="InterPro:IPR003459"
gene-bhYOR_001045_orf22708	lp11	gene	+	Pfam	protein_match	16	176	4.5e-19	+	.	date=03-12-2020;Target=null 16 176;ID=match$2172_16_176;signature_desc=Borrelia ORF-A;Name=PF02414;status=T;Dbxref="InterPro:IPR003459"
gene-bhYOR_001048_orf22752	lp11	pseudo	-	Pfam	protein_match	4	129	3.6e-09	+	.	date=03-12-2020;Target=null 4 129;ID=match$1260_4_129;signature_desc=Borrelia ORF-A;Name=PF02414;status=T;Dbxref="InterPro:IPR003459"
gene-bhYOR_001206_orf25415	lp194	gene	+	Pfam	protein_match	13	321	1.8e-80	+	.	date=03-12-2020;Target=null 13 321;ID=match$451_13_321;signature_desc=Borrelia ORF-A;Name=PF02414;status=T;Dbxref="InterPro:IPR003459"
gene-bhYOR_001246_orf26262	lp23	gene	+	Pfam	protein_match	1	134	6.1e-38	+	.	date=03-12-2020;Target=null 1 134;ID=match$33_1_134;signature_desc=Borrelia ORF-A;Name=PF02414;status=T;Dbxref="InterPro:IPR003459"
gene-bhYOR_001294_orf27128	lp46	gene	+	Pfam	protein_match	14	282	4.3e-36	+	.	date=03-12-2020;Target=null 14 282;ID=match$494_14_282;signature_desc=Borrelia ORF-A;Name=PF02414;status=T;Dbxref="InterPro:IPR003459"
gene-bhYOR_001330_orf27597	lp73	gene	+	Pfam	protein_match	10	300	7.2e-92	+	.	date=03-12-2020;Target=null 10 300;ID=match$1605_10_300;signature_desc=Borrelia ORF-A;Name=PF02414;status=T;Dbxref="InterPro:IPR003459"
gene-bhYOR_001360_orf28034	lp73	gene	-	Pfam	protein_match	20	226	3.2e-11	+	.	date=03-12-2020;Target=null 20 226;ID=match$3124_20_226;signature_desc=Borrelia ORF-A;Name=PF02414;status=T;Dbxref="InterPro:IPR003459"
gene-bhYOR_001381_orf28293	lp73	gene	+	Pfam	protein_match	2	59	4.5e-07	+	.	date=03-12-2020;Target=null 2 59;ID=match$3047_2_59;signature_desc=Borrelia ORF-A;Name=PF02414;status=T;Dbxref="InterPro:IPR003459"
gene-bhYOR_001387_orf28345	lp89	pseudo	-	Pfam	protein_match	2	60	4.1e-07	+	.	date=03-12-2020;Target=null 2 60;ID=match$391_2_60;signature_desc=Borrelia ORF-A;Name=PF02414;status=T;Dbxref="InterPro:IPR003459"
gene-bhYOR_001432_orf29078	lp89	gene	+	Pfam	protein_match	10	303	1.5e-88	+	.	date=03-12-2020;Target=null 10 303;ID=match$1074_10_303;signature_desc=Borrelia ORF-A;Name=PF02414;status=T;Dbxref="InterPro:IPR003459"
gene-bhYOR_001507_orf30004	lp93	pseudo	-	Pfam	protein_match	1	177	4e-62	+	.	date=03-12-2020;Target=null 1 177;ID=match$2614_1_177;signature_desc=Borrelia ORF-A;Name=PF02414;status=T;Dbxref="InterPro:IPR003459"
gene-bhYOR_001507_orf30006	lp93	pseudo	-	Pfam	protein_match	3	121	1.2e-25	+	.	date=03-12-2020;Target=null 3 121;ID=match$2383_3_121;signature_desc=Borrelia ORF-A;Name=PF02414;status=T;Dbxref="InterPro:IPR003459"
gene-bhYOR_001546_orf30545	lp93	gene	-	Pfam	protein_match	10	305	1.8e-91	+	.	date=03-12-2020;Target=null 10 305;ID=match$349_10_305;signature_desc=Borrelia ORF-A;Name=PF02414;status=T;Dbxref="InterPro:IPR003459"
gene-bhYOR_001586_orf31119	lp93	gene	+	Pfam	protein_match	15	310	7.6e-92	+	.	date=03-12-2020;Target=null 15 310;ID=match$2483_15_310;signature_desc=Borrelia ORF-A;Name=PF02414;status=T;Dbxref="InterPro:IPR003459"

## Sheet: bcCo53
PF32	Replicon	gene/pseudo	orientation
gene-bcCo53_000268_orf6095	chromosome	gene	-	CDD	protein_match	32	261	6.19165e-105	+	.	date=10-05-2021;Target=null 32 261;ID=match$633_32_261;signature_desc=FlhG-like;Name=cd02038;status=T
gene-bcCo53_000354_orf8007	chromosome	gene	+	CDD	protein_match	3	281	6.92653e-78	+	.	date=10-05-2021;Target=null 3 281;ID=match$2809_3_281;signature_desc=FlhG-like;Name=cd02038;status=T
gene-bcCo53_000425_orf9806	chromosome	gene	+	CDD	protein_match	2	196	1.38333e-41	+	.	date=10-05-2021;Target=null 2 196;ID=match$2731_2_196;signature_desc=ParAB_family;Name=cd02042;status=T
gene-bcCo53_000729_orf16615	chromosome	gene	+	CDD	protein_match	3	285	1.60474e-76	+	.	date=10-05-2021;Target=null 3 285;ID=match$301_3_285;signature_desc=FlhG-like;Name=cd02038;status=T
gene-bcCo53_000900_orf20480	cp30-1	gene	+	CDD	protein_match	7	204	4.32723e-22	+	.	date=10-05-2021;Target=null 7 204;ID=match$805_7_204;signature_desc=ParAB_family;Name=cd02042;status=T
gene-bcCo53_000943_orf21057	cp30-2	gene	+	CDD	protein_match	8	205	4.04951e-30	+	.	date=10-05-2021;Target=null 8 205;ID=match$1120_8_205;signature_desc=ParAB_family;Name=cd02042;status=T
gene-bcCo53_000987_orf21658	cp30-3	gene	+	CDD	protein_match	7	201	3.58629e-28	+	.	date=10-05-2021;Target=null 7 201;ID=match$255_7_201;signature_desc=ParAB_family;Name=cd02042;status=T
gene-bcCo53_001032_orf22244	cp48	gene	+	CDD	protein_match	7	205	4.12264e-26	+	.	date=10-05-2021;Target=null 7 205;ID=match$2272_7_205;signature_desc=ParAB_family;Name=cd02042;status=T
gene-bcCo53_001102_orf23138	lp11	gene	-	CDD	protein_match	4	202	7.01298e-28	+	.	date=10-05-2021;Target=null 4 202;ID=match$692_4_202;signature_desc=ParAB_family;Name=cd02042;status=T
gene-bcCo53_001110_orf23235	lp11	gene	+	CDD	protein_match	4	202	7.01298e-28	+	.	date=10-05-2021;Target=null 4 202;ID=match$688_4_202;signature_desc=ParAB_family;Name=cd02042;status=T
gene-bcCo53_001220_orf25150	lp188	gene	-	CDD	protein_match	7	200	1.48864e-26	+	.	date=10-05-2021;Target=null 7 200;ID=match$2739_7_200;signature_desc=ParAB_family;Name=cd02042;status=T
gene-bcCo53_001304_orf26989	lp23	gene	+	CDD	protein_match	8	201	2.84796e-27	+	.	date=10-05-2021;Target=null 8 201;ID=match$617_8_201;signature_desc=ParAB_family;Name=cd02042;status=T
gene-bcCo53_001337_orf27512	lp24-1	gene	-	CDD	protein_match	8	205	5.82606e-34	+	.	date=10-05-2021;Target=null 8 205;ID=match$1282_8_205;signature_desc=ParAB_family;Name=cd02042;status=T
gene-bcCo53_001409_orf28689	lp28-2	gene	+	CDD	protein_match	7	200	3.43456e-26	+	.	date=10-05-2021;Target=null 7 200;ID=match$3019_7_200;signature_desc=ParAB_family;Name=cd02042;status=T
gene-bcCo53_001473_orf29672	lp29-2	gene	+	CDD	protein_match	7	191	2.17537e-30	+	.	date=10-05-2021;Target=null 7 191;ID=match$1766_7_191;signature_desc=ParAB_family;Name=cd02042;status=T
gene-bcCo53_001483_orf29796	lp30	gene	+	CDD	protein_match	8	200	2.08384e-29	+	.	date=10-05-2021;Target=null 8 200;ID=match$1198_8_200;signature_desc=ParAB_family;Name=cd02042;status=T
gene-bcCo53_001540_orf30725	lp32	gene	+	CDD	protein_match	8	200	6.73414e-28	+	.	date=10-05-2021;Target=null 8 200;ID=match$1397_8_200;signature_desc=ParAB_family;Name=cd02042;status=T
gene-bcCo53_001586_orf31522	lp33	gene	+	CDD	protein_match	7	203	3.93154e-30	+	.	date=10-05-2021;Target=null 7 203;ID=match$168_7_203;signature_desc=ParAB_family;Name=cd02042;status=T
gene-bcCo53_001616_orf32122	lp34	gene	+	CDD	protein_match	7	205	2.39769e-30	+	.	date=10-05-2021;Target=null 7 205;ID=match$1146_7_205;signature_desc=ParAB_family;Name=cd02042;status=T
gene-bcCo53_001624_orf32226	lp38	gene	+	CDD	protein_match	8	206	6.1478e-30	+	.	date=10-05-2021;Target=null 8 206;ID=match$1082_8_206;signature_desc=ParAB_family;Name=cd02042;status=T
gene-bcCo53_001687_orf33349	lp39	gene	+	CDD	protein_match	7	205	1.18037e-26	+	.	date=10-05-2021;Target=null 7 205;ID=match$1040_7_205;signature_desc=ParAB_family;Name=cd02042;status=T
gene-bcCo53_001717_orf33853	lp60	gene	-	CDD	protein_match	8	206	4.96833e-33	+	.	date=10-05-2021;Target=null 8 206;ID=match$2745_8_206;signature_desc=ParAB_family;Name=cd02042;status=T
gene-bcCo53_001728_orf34007	lp60	gene	+	CDD	protein_match	7	200	4.00459e-28	+	.	date=10-05-2021;Target=null 7 200;ID=match$513_7_200;signature_desc=ParAB_family;Name=cd02042;status=T
PF49
gene-bcCo53_000859_orf19923	cp29	gene	+	Pfam	protein_match	84	168	9.2e-33	+	.	date=10-05-2021;Target=null 84 168;ID=match$841_84_168;signature_desc=Putative plasmid partition protein;Name=PF01672;status=T;Dbxref="InterPro:IPR002596"
gene-bcCo53_000901_orf20496	cp30-1	gene	+	Pfam	protein_match	92	175	3.6e-33	+	.	date=10-05-2021;Target=null 92 175;ID=match$1246_92_175;signature_desc=Putative plasmid partition protein;Name=PF01672;status=T;Dbxref="InterPro:IPR002596"
gene-bcCo53_000944_orf21075	cp30-2	gene	+	Pfam	protein_match	88	171	6.8e-28	+	.	date=10-05-2021;Target=null 88 171;ID=match$823_88_171;signature_desc=Putative plasmid partition protein;Name=PF01672;status=T;Dbxref="InterPro:IPR002596"
gene-bcCo53_000988_orf21675	cp30-3	gene	+	Pfam	protein_match	93	177	1.1e-34	+	.	date=10-05-2021;Target=null 93 177;ID=match$327_93_177;signature_desc=Putative plasmid partition protein;Name=PF01672;status=T;Dbxref="InterPro:IPR002596"
gene-bcCo53_001033_orf22261	cp48	gene	+	Pfam	protein_match	80	159	1.8e-28	+	.	date=10-05-2021;Target=null 80 159;ID=match$563_80_159;signature_desc=Putative plasmid partition protein;Name=PF01672;status=T;Dbxref="InterPro:IPR002596"
gene-bcCo53_001063_orf22625	cp48	gene	+	Pfam	protein_match	85	169	3.3e-33	+	.	date=10-05-2021;Target=null 85 169;ID=match$2317_85_169;signature_desc=Putative plasmid partition protein;Name=PF01672;status=T;Dbxref="InterPro:IPR002596"
gene-bcCo53_001101_orf23125	lp11	gene	-	Pfam	protein_match	90	166	0.00011	+	.	date=10-05-2021;Target=null 90 166;ID=match$1286_90_166;signature_desc=Putative plasmid partition protein;Name=PF01672;status=T;Dbxref="InterPro:IPR002596"
gene-bcCo53_001219_orf25139	lp188	gene	-	Pfam	protein_match	80	164	2.4e-33	+	.	date=10-05-2021;Target=null 80 164;ID=match$798_80_164;signature_desc=Putative plasmid partition protein;Name=PF01672;status=T;Dbxref="InterPro:IPR002596"
gene-bcCo53_001305_orf27005	lp23	gene	+	Pfam	protein_match	79	163	1.2e-32	+	.	date=10-05-2021;Target=null 79 163;ID=match$1735_79_163;signature_desc=Putative plasmid partition protein;Name=PF01672;status=T;Dbxref="InterPro:IPR002596"
gene-bcCo53_001336_orf27497	lp24-1	gene	-	Pfam	protein_match	89	172	1.7e-27	+	.	date=10-05-2021;Target=null 89 172;ID=match$1287_89_172;signature_desc=Putative plasmid partition protein;Name=PF01672;status=T;Dbxref="InterPro:IPR002596"
gene-bcCo53_001410_orf28699	lp28-2	gene	+	Pfam	protein_match	87	167	2.9e-20	+	.	date=10-05-2021;Target=null 87 167;ID=match$1802_87_167;signature_desc=Putative plasmid partition protein;Name=PF01672;status=T;Dbxref="InterPro:IPR002596"
gene-bcCo53_001474_orf29687	lp29-2	gene	+	Pfam	protein_match	86	170	3e-32	+	.	date=10-05-2021;Target=null 86 170;ID=match$2233_86_170;signature_desc=Putative plasmid partition protein;Name=PF01672;status=T;Dbxref="InterPro:IPR002596"
gene-bcCo53_001484_orf29815	lp30	gene	+	Pfam	protein_match	86	170	9.3e-33	+	.	date=10-05-2021;Target=null 86 170;ID=match$1197_86_170;signature_desc=Putative plasmid partition protein;Name=PF01672;status=T;Dbxref="InterPro:IPR002596"
gene-bcCo53_001541_orf30738	lp32	gene	+	Pfam	protein_match	81	165	7.3e-35	+	.	date=10-05-2021;Target=null 81 165;ID=match$2219_81_165;signature_desc=Putative plasmid partition protein;Name=PF01672;status=T;Dbxref="InterPro:IPR002596"
gene-bcCo53_001587_orf31537	lp33	gene	+	Pfam	protein_match	88	169	1.4e-21	+	.	date=10-05-2021;Target=null 88 169;ID=match$815_88_169;signature_desc=Putative plasmid partition protein;Name=PF01672;status=T;Dbxref="InterPro:IPR002596"
gene-bcCo53_001617_orf32137	lp34	gene	+	Pfam	protein_match	94	177	5.1e-31	+	.	date=10-05-2021;Target=null 94 177;ID=match$2069_94_177;signature_desc=Putative plasmid partition protein;Name=PF01672;status=T;Dbxref="InterPro:IPR002596"
gene-bcCo53_001625_orf32242	lp38	gene	+	Pfam	protein_match	84	166	1.4e-27	+	.	date=10-05-2021;Target=null 84 166;ID=match$2512_84_166;signature_desc=Putative plasmid partition protein;Name=PF01672;status=T;Dbxref="InterPro:IPR002596"
gene-bcCo53_001688_orf33366	lp39	gene	+	Pfam	protein_match	95	179	2.8e-32	+	.	date=10-05-2021;Target=null 95 179;ID=match$49_95_179;signature_desc=Putative plasmid partition protein;Name=PF01672;status=T;Dbxref="InterPro:IPR002596"
gene-bcCo53_001716_orf33835	lp60	gene	-	Pfam	protein_match	80	162	5.5e-30	+	.	date=10-05-2021;Target=null 80 162;ID=match$187_80_162;signature_desc=Putative plasmid partition protein;Name=PF01672;status=T;Dbxref="InterPro:IPR002596"
gene-bcCo53_001729_orf34019	lp60	gene	+	Pfam	protein_match	76	159	1.8e-31	+	.	date=10-05-2021;Target=null 76 159;ID=match$3330_76_159;signature_desc=Putative plasmid partition protein;Name=PF01672;status=T;Dbxref="InterPro:IPR002596"
PF50
gene-bcCo53_000858_orf19912	cp29	gene	+	Pfam	protein_match	45	184	5.6e-52	+	.	date=10-05-2021;Target=null 45 184;ID=match$1378_45_184;signature_desc=Borrelia family of unknown function DUF226;Name=PF02890;status=T;Dbxref="InterPro:IPR004180"
gene-bcCo53_000899_orf20465	cp30-1	gene	+	Pfam	protein_match	45	184	2.1e-52	+	.	date=10-05-2021;Target=null 45 184;ID=match$1268_45_184;signature_desc=Borrelia family of unknown function DUF226;Name=PF02890;status=T;Dbxref="InterPro:IPR004180"
gene-bcCo53_000942_orf21049	cp30-2	gene	+	Pfam	protein_match	54	192	2.4e-50	+	.	date=10-05-2021;Target=null 54 192;ID=match$1150_54_192;signature_desc=Borrelia family of unknown function DUF226;Name=PF02890;status=T;Dbxref="InterPro:IPR004180"
gene-bcCo53_000986_orf21645	cp30-3	gene	+	Pfam	protein_match	42	179	9.1e-55	+	.	date=10-05-2021;Target=null 42 179;ID=match$1277_42_179;signature_desc=Borrelia family of unknown function DUF226;Name=PF02890;status=T;Dbxref="InterPro:IPR004180"
gene-bcCo53_001031_orf22229	cp48	gene	+	Pfam	protein_match	45	184	6e-55	+	.	date=10-05-2021;Target=null 45 184;ID=match$1655_45_184;signature_desc=Borrelia family of unknown function DUF226;Name=PF02890;status=T;Dbxref="InterPro:IPR004180"
gene-bcCo53_001062_orf22611	cp48	gene	+	Pfam	protein_match	45	184	4.3e-49	+	.	date=10-05-2021;Target=null 45 184;ID=match$3170_45_184;signature_desc=Borrelia family of unknown function DUF226;Name=PF02890;status=T;Dbxref="InterPro:IPR004180"
gene-bcCo53_001221_orf25163	lp188	gene	-	Pfam	protein_match	48	185	5.4e-52	+	.	date=10-05-2021;Target=null 48 185;ID=match$1331_48_185;signature_desc=Borrelia family of unknown function DUF226;Name=PF02890;status=T;Dbxref="InterPro:IPR004180"
gene-bcCo53_001303_orf26973	lp23	gene	+	Pfam	protein_match	51	184	7e-56	+	.	date=10-05-2021;Target=null 51 184;ID=match$2071_51_184;signature_desc=Borrelia family of unknown function DUF226;Name=PF02890;status=T;Dbxref="InterPro:IPR004180"
gene-bcCo53_001338_orf27526	lp24-1	gene	-	Pfam	protein_match	46	184	2.2e-57	+	.	date=10-05-2021;Target=null 46 184;ID=match$2344_46_184;signature_desc=Borrelia family of unknown function DUF226;Name=PF02890;status=T;Dbxref="InterPro:IPR004180"
gene-bcCo53_001413_orf28728	lp28-2	gene	+	Pfam	protein_match	49	188	4.1e-35	+	.	date=10-05-2021;Target=null 49 188;ID=match$40_49_188;signature_desc=Borrelia family of unknown function DUF226;Name=PF02890;status=T;Dbxref="InterPro:IPR004180"
gene-bcCo53_001472_orf29660	lp29-2	gene	+	Pfam	protein_match	45	184	1.1e-54	+	.	date=10-05-2021;Target=null 45 184;ID=match$615_45_184;signature_desc=Borrelia family of unknown function DUF226;Name=PF02890;status=T;Dbxref="InterPro:IPR004180"
gene-bcCo53_001482_orf29783	lp30	gene	+	Pfam	protein_match	48	188	1.1e-44	+	.	date=10-05-2021;Target=null 48 188;ID=match$2597_48_188;signature_desc=Borrelia family of unknown function DUF226;Name=PF02890;status=T;Dbxref="InterPro:IPR004180"
gene-bcCo53_001539_orf30710	lp32	gene	+	Pfam	protein_match	45	184	6e-57	+	.	date=10-05-2021;Target=null 45 184;ID=match$3336_45_184;signature_desc=Borrelia family of unknown function DUF226;Name=PF02890;status=T;Dbxref="InterPro:IPR004180"
gene-bcCo53_001585_orf31508	lp33	gene	+	Pfam	protein_match	49	185	3e-43	+	.	date=10-05-2021;Target=null 49 185;ID=match$1215_49_185;signature_desc=Borrelia family of unknown function DUF226;Name=PF02890;status=T;Dbxref="InterPro:IPR004180"
gene-bcCo53_001615_orf32112	lp34	gene	+	Pfam	protein_match	45	184	1.1e-58	+	.	date=10-05-2021;Target=null 45 184;ID=match$2634_45_184;signature_desc=Borrelia family of unknown function DUF226;Name=PF02890;status=T;Dbxref="InterPro:IPR004180"
gene-bcCo53_001623_orf32214	lp38	gene	+	Pfam	protein_match	46	184	9.5e-54	+	.	date=10-05-2021;Target=null 46 184;ID=match$2294_46_184;signature_desc=Borrelia family of unknown function DUF226;Name=PF02890;status=T;Dbxref="InterPro:IPR004180"
gene-bcCo53_001686_orf33337	lp39	gene	+	Pfam	protein_match	46	184	1.8e-55	+	.	date=10-05-2021;Target=null 46 184;ID=match$1629_46_184;signature_desc=Borrelia family of unknown function DUF226;Name=PF02890;status=T;Dbxref="InterPro:IPR004180"
gene-bcCo53_001718_orf33872	lp60	gene	-	Pfam	protein_match	43	183	3.2e-43	+	.	date=10-05-2021;Target=null 43 183;ID=match$1912_43_183;signature_desc=Borrelia family of unknown function DUF226;Name=PF02890;status=T;Dbxref="InterPro:IPR004180"
gene-bcCo53_001727_orf33994	lp60	gene	+	Pfam	protein_match	46	183	3.7e-53	+	.	date=10-05-2021;Target=null 46 183;ID=match$63_46_183;signature_desc=Borrelia family of unknown function DUF226;Name=PF02890;status=T;Dbxref="InterPro:IPR004180"
PF57/62
gene-bcCo53_000857_orf19893	cp29	gene	+	Pfam	protein_match	9	293	8.3e-80	+	.	date=10-05-2021;Target=null 9 293;ID=match$1970_9_293;signature_desc=Borrelia ORF-A;Name=PF02414;status=T;Dbxref="InterPro:IPR003459"
gene-bcCo53_000898_orf20446	cp30-1	gene	+	Pfam	protein_match	16	301	2.7e-80	+	.	date=10-05-2021;Target=null 16 301;ID=match$250_16_301;signature_desc=Borrelia ORF-A;Name=PF02414;status=T;Dbxref="InterPro:IPR003459"
gene-bcCo53_000941_orf21035	cp30-2	gene	+	Pfam	protein_match	21	215	4.1e-12	+	.	date=10-05-2021;Target=null 21 215;ID=match$669_21_215;signature_desc=Borrelia ORF-A;Name=PF02414;status=T;Dbxref="InterPro:IPR003459"
gene-bcCo53_000985_orf21624	cp30-3	gene	+	Pfam	protein_match	16	304	1.3e-85	+	.	date=10-05-2021;Target=null 16 304;ID=match$2763_16_304;signature_desc=Borrelia ORF-A;Name=PF02414;status=T;Dbxref="InterPro:IPR003459"
gene-bcCo53_001030_orf22214	cp48	gene	+	Pfam	protein_match	10	301	2.1e-94	+	.	date=10-05-2021;Target=null 10 301;ID=match$2057_10_301;signature_desc=Borrelia ORF-A;Name=PF02414;status=T;Dbxref="InterPro:IPR003459"
gene-bcCo53_001061_orf22592	cp48	gene	+	Pfam	protein_match	9	293	2.7e-79	+	.	date=10-05-2021;Target=null 9 293;ID=match$345_9_293;signature_desc=Borrelia ORF-A;Name=PF02414;status=T;Dbxref="InterPro:IPR003459"
gene-bcCo53_001105_orf23167	lp11	gene	+	Pfam	protein_match	16	169	6.1e-21	+	.	date=10-05-2021;Target=null 16 169;ID=match$915_16_169;signature_desc=Borrelia ORF-A;Name=PF02414;status=T;Dbxref="InterPro:IPR003459"
gene-bcCo53_001108_orf23215	lp11	gene	-	Pfam	protein_match	16	169	6.1e-21	+	.	date=10-05-2021;Target=null 16 169;ID=match$914_16_169;signature_desc=Borrelia ORF-A;Name=PF02414;status=T;Dbxref="InterPro:IPR003459"
gene-bcCo53_001222_orf25178	lp188	gene	-	Pfam	protein_match	13	320	2.1e-82	+	.	date=10-05-2021;Target=null 13 320;ID=match$117_13_320;signature_desc=Borrelia ORF-A;Name=PF02414;status=T;Dbxref="InterPro:IPR003459"
gene-bcCo53_001296_orf26832	lp20	gene	+	Pfam	protein_match	60	357	6.3e-36	+	.	date=10-05-2021;Target=null 60 357;ID=match$1479_60_357;signature_desc=Borrelia ORF-A;Name=PF02414;status=T;Dbxref="InterPro:IPR003459"
gene-bcCo53_001302_orf26955	lp23	gene	+	Pfam	protein_match	10	305	6.4e-90	+	.	date=10-05-2021;Target=null 10 305;ID=match$2890_10_305;signature_desc=Borrelia ORF-A;Name=PF02414;status=T;Dbxref="InterPro:IPR003459"
gene-bcCo53_001314_orf27174	lp23	gene	+	Pfam	protein_match	13	113	2e-14	+	.	date=10-05-2021;Target=null 13 113;ID=match$1758_13_113;signature_desc=Borrelia ORF-A;Name=PF02414;status=T;Dbxref="InterPro:IPR003459"
gene-bcCo53_001339_orf27539	lp24-1	gene	-	Pfam	protein_match	7	169	8.7e-23	+	.	date=10-05-2021;Target=null 7 169;ID=match$1033_7_169;signature_desc=Borrelia ORF-A;Name=PF02414;status=T;Dbxref="InterPro:IPR003459"
gene-bcCo53_001341_orf27569	lp24-1	gene	+	Pfam	protein_match	60	358	1.8e-34	+	.	date=10-05-2021;Target=null 60 358;ID=match$3201_60_358;signature_desc=Borrelia ORF-A;Name=PF02414;status=T;Dbxref="InterPro:IPR003459"
gene-bcCo53_001365_orf27976	lp24-1	gene	+	Pfam	protein_match	58	359	7e-39	+	.	date=10-05-2021;Target=null 58 359;ID=match$2190_58_359;signature_desc=Borrelia ORF-A;Name=PF02414;status=T;Dbxref="InterPro:IPR003459"
gene-bcCo53_001395_orf28462	lp28-1	gene	+	Pfam	protein_match	60	353	4.4e-36	+	.	date=10-05-2021;Target=null 60 353;ID=match$1466_60_353;signature_desc=Borrelia ORF-A;Name=PF02414;status=T;Dbxref="InterPro:IPR003459"
gene-bcCo53_001412_orf28714	lp28-2	gene	+	Pfam	protein_match	1	213	2.7e-38	+	.	date=10-05-2021;Target=null 1 213;ID=match$2633_1_213;signature_desc=Borrelia ORF-A;Name=PF02414;status=T;Dbxref="InterPro:IPR003459"
gene-bcCo53_001437_orf29071	lp29-1	gene	+	Pfam	protein_match	1	178	2.7e-20	+	.	date=10-05-2021;Target=null 1 178;ID=match$1736_1_178;signature_desc=Borrelia ORF-A;Name=PF02414;status=T;Dbxref="InterPro:IPR003459"
gene-bcCo53_001438_orf29083	lp29-1	gene	+	Pfam	protein_match	22	129	3.6e-13	+	.	date=10-05-2021;Target=null 22 129;ID=match$2724_22_129;signature_desc=Borrelia ORF-A;Name=PF02414;status=T;Dbxref="InterPro:IPR003459"
gene-bcCo53_001439_orf29100	lp29-1	gene	+	Pfam	protein_match	58	351	2.6e-40	+	.	date=10-05-2021;Target=null 58 351;ID=match$1625_58_351;signature_desc=Borrelia ORF-A;Name=PF02414;status=T;Dbxref="InterPro:IPR003459"
gene-bcCo53_001471_orf29644	lp29-2	gene	+	Pfam	protein_match	7	296	3.2e-88	+	.	date=10-05-2021;Target=null 7 296;ID=match$3217_7_296;signature_desc=Borrelia ORF-A;Name=PF02414;status=T;Dbxref="InterPro:IPR003459"
gene-bcCo53_001481_orf29773	lp30	gene	+	Pfam	protein_match	19	224	2.8e-13	+	.	date=10-05-2021;Target=null 19 224;ID=match$942_19_224;signature_desc=Borrelia ORF-A;Name=PF02414;status=T;Dbxref="InterPro:IPR003459"
gene-bcCo53_001529_orf30564	lp31	gene	+	Pfam	protein_match	60	354	4.8e-36	+	.	date=10-05-2021;Target=null 60 354;ID=match$1210_60_354;signature_desc=Borrelia ORF-A;Name=PF02414;status=T;Dbxref="InterPro:IPR003459"
gene-bcCo53_001538_orf30691	lp32	gene	+	Pfam	protein_match	10	302	1.7e-81	+	.	date=10-05-2021;Target=null 10 302;ID=match$3152_10_302;signature_desc=Borrelia ORF-A;Name=PF02414;status=T;Dbxref="InterPro:IPR003459"
gene-bcCo53_001566_orf31093	lp33	gene	-	Pfam	protein_match	7	301	1.8e-35	+	.	date=10-05-2021;Target=null 7 301;ID=match$898_7_301;signature_desc=Borrelia ORF-A;Name=PF02414;status=T;Dbxref="InterPro:IPR003459"
gene-bcCo53_001584_orf31490	lp33	gene	+	Pfam	protein_match	14	276	2.4e-35	+	.	date=10-05-2021;Target=null 14 276;ID=match$2123_14_276;signature_desc=Borrelia ORF-A;Name=PF02414;status=T;Dbxref="InterPro:IPR003459"
gene-bcCo53_001614_orf32094	lp34	gene	+	Pfam	protein_match	15	304	1.1e-79	+	.	date=10-05-2021;Target=null 15 304;ID=match$2316_15_304;signature_desc=Borrelia ORF-A;Name=PF02414;status=T;Dbxref="InterPro:IPR003459"
gene-bcCo53_001622_orf32200	lp38	gene	+	Pfam	protein_match	10	305	1.4e-86	+	.	date=10-05-2021;Target=null 10 305;ID=match$2940_10_305;signature_desc=Borrelia ORF-A;Name=PF02414;status=T;Dbxref="InterPro:IPR003459"
gene-bcCo53_001651_orf32702	lp38	gene	+	Pfam	protein_match	67	361	4.9e-35	+	.	date=10-05-2021;Target=null 67 361;ID=match$2362_67_361;signature_desc=Borrelia ORF-A;Name=PF02414;status=T;Dbxref="InterPro:IPR003459"
gene-bcCo53_001680_orf33235	lp39	gene	+	Pfam	protein_match	69	363	8.2e-36	+	.	date=10-05-2021;Target=null 69 363;ID=match$2922_69_363;signature_desc=Borrelia ORF-A;Name=PF02414;status=T;Dbxref="InterPro:IPR003459"
gene-bcCo53_001685_orf33315	lp39	pseudo	+	Pfam	protein_match	1	148	4.8e-52	+	.	date=10-05-2021;Target=null 1 148;ID=match$3278_1_148;signature_desc=Borrelia ORF-A;Name=PF02414;status=T;Dbxref="InterPro:IPR003459"
gene-bcCo53_001685_orf33321	lp39	pseudo	+	Pfam	protein_match	2	83	1.5e-21	+	.	date=10-05-2021;Target=null 2 83;ID=match$1401_2_83;signature_desc=Borrelia ORF-A;Name=PF02414;status=T;Dbxref="InterPro:IPR003459"
gene-bcCo53_001719_orf33883	lp60	gene	-	Pfam	protein_match	17	208	7.4e-10	+	.	date=10-05-2021;Target=null 17 208;ID=match$3044_17_208;signature_desc=Borrelia ORF-A;Name=PF02414;status=T;Dbxref="InterPro:IPR003459"
gene-bcCo53_001726_orf33973	lp60	gene	+	Pfam	protein_match	10	297	7.9e-86	+	.	date=10-05-2021;Target=null 10 297;ID=match$3084_10_297;signature_desc=Borrelia ORF-A;Name=PF02414;status=T;Dbxref="InterPro:IPR003459"

## Sheet: bpSLO
PF32	replicon	gene/pseudo	orientation
gene-bpSLO_000265_orf6099	chromosome	gene	-	CDD	protein_match	32	261	2.9864e-104	+	.	date=03-12-2020;Target=null 32 261;ID=match$2243_32_261;signature_desc=FlhG-like;Name=cd02038;status=T
gene-bpSLO_000352_orf8007	chromosome	gene	+	CDD	protein_match	3	280	1.23212e-74	+	.	date=03-12-2020;Target=null 3 280;ID=match$3025_3_280;signature_desc=FlhG-like;Name=cd02038;status=T
gene-bpSLO_000424_orf9810	chromosome	gene	+	CDD	protein_match	2	196	1.02178e-41	+	.	date=03-12-2020;Target=null 2 196;ID=match$2627_2_196;signature_desc=ParAB_family;Name=cd02042;status=T
gene-bpSLO_000730_orf16673	chromosome	gene	+	CDD	protein_match	3	285	3.28458e-77	+	.	date=03-12-2020;Target=null 3 285;ID=match$939_3_285;signature_desc=FlhG-like;Name=cd02038;status=T
gene-bpSLO_000869_orf20135	cp28	gene	+	CDD	protein_match	7	208	2.51725e-26	+	.	date=03-12-2020;Target=null 7 208;ID=match$2718_7_208;signature_desc=ParAB_family;Name=cd02042;status=T
gene-bpSLO_000910_orf20683	cp29	gene	+	CDD	protein_match	7	204	2.97353e-21	+	.	date=03-12-2020;Target=null 7 204;ID=match$3091_7_204;signature_desc=ParAB_family;Name=cd02042;status=T
gene-bpSLO_000951_orf21245	cp58	gene	+	CDD	protein_match	7	204	2.97353e-21	+	.	date=03-12-2020;Target=null 7 204;ID=match$3087_7_204;signature_desc=ParAB_family;Name=cd02042;status=T
gene-bpSLO_000994_orf21842	cp58	gene	+	CDD	protein_match	7	20	0.00166718	+	.	date=03-12-2020;Target=null 7 20;ID=match$894_7_20;signature_desc=ParAB_family;Name=cd02042;status=T
gene-bpSLO_000994_orf21843	cp58	gene	+	CDD	protein_match	31	55	0.000790422	+	.	date=03-12-2020;Target=null 31 55;ID=match$3121_31_55;signature_desc=ParAB_family;Name=cd02042;status=T
gene-bpSLO_001034_orf22368	lp10	gene	-	CDD	protein_match	4	197	9.7932e-26	+	.	date=03-12-2020;Target=null 4 197;ID=match$2899_4_197;signature_desc=ParAB_family;Name=cd02042;status=T
gene-bpSLO_001043_orf22467	lp10	gene	+	CDD	protein_match	4	197	9.7932e-26	+	.	date=03-12-2020;Target=null 4 197;ID=match$2903_4_197;signature_desc=ParAB_family;Name=cd02042;status=T
gene-bpSLO_001144_orf24251	lp157	gene	-	CDD	protein_match	7	200	1.03645e-24	+	.	date=03-12-2020;Target=null 7 200;ID=match$259_7_200;signature_desc=ParAB_family;Name=cd02042;status=T
gene-bpSLO_001199_orf25352	lp18	gene	+	CDD	protein_match	7	205	2.81229e-26	+	.	date=03-12-2020;Target=null 7 205;ID=match$2739_7_205;signature_desc=ParAB_family;Name=cd02042;status=T
gene-bpSLO_001226_orf25762	lp24	gene	+	CDD	protein_match	7	191	1.41506e-30	+	.	date=03-12-2020;Target=null 7 191;ID=match$1781_7_191;signature_desc=ParAB_family;Name=cd02042;status=T
gene-bpSLO_001250_orf26102	lp28	gene	+	CDD	protein_match	7	200	3.09341e-26	+	.	date=03-12-2020;Target=null 7 200;ID=match$284_7_200;signature_desc=ParAB_family;Name=cd02042;status=T
gene-bpSLO_001278_orf26571	Lp30-1	gene	+	CDD	protein_match	7	201	2.06912e-27	+	.	date=03-12-2020;Target=null 7 201;ID=match$1498_7_201;signature_desc=ParAB_family;Name=cd02042;status=T
gene-bpSLO_001335_orf27571	lp32	gene	+	CDD	protein_match	8	205	1.92516e-34	+	.	date=03-12-2020;Target=null 8 205;ID=match$2768_8_205;signature_desc=ParAB_family;Name=cd02042;status=T
gene-bpSLO_001368_orf28131	Lp34-1	gene	+	CDD	protein_match	7	200	1.63784e-31	+	.	date=03-12-2020;Target=null 7 200;ID=match$1820_7_200;signature_desc=ParAB_family;Name=cd02042;status=T
gene-bpSLO_001409_orf28934	Lp34-2	gene	+	CDD	protein_match	7	203	1.81645e-28	+	.	date=03-12-2020;Target=null 7 203;ID=match$1852_7_203;signature_desc=ParAB_family;Name=cd02042;status=T
gene-bpSLO_001442_orf29435	lp42	gene	+	CDD	protein_match	8	206	7.31313e-33	+	.	date=03-12-2020;Target=null 8 206;ID=match$159_8_206;signature_desc=ParAB_family;Name=cd02042;status=T
gene-bpSLO_001459_orf29663	lp42	gene	-	CDD	protein_match	7	200	1.24349e-25	+	.	date=03-12-2020;Target=null 7 200;ID=match$642_7_200;signature_desc=ParAB_family;Name=cd02042;status=T
gene-bpSLO_001497_orf30127	lp58	gene	+	CDD	protein_match	7	200	1.02641e-33	+	.	date=03-12-2020;Target=null 7 200;ID=match$935_7_200;signature_desc=ParAB_family;Name=cd02042;status=T
gene-bpSLO_001562_orf31047	lp60	gene	+	CDD	protein_match	8	203	4.18751e-32	+	.	date=03-12-2020;Target=null 8 203;ID=match$755_8_203;signature_desc=ParAB_family;Name=cd02042;status=T
PF49
gene-bpSLO_000870_orf20152	cp28	gene	+	Pfam	protein_match	106	190	6.9e-36	+	.	date=03-12-2020;Target=null 106 190;ID=match$1767_106_190;signature_desc=Putative plasmid partition protein;Name=PF01672;status=T;Dbxref="InterPro:IPR002596"
gene-bpSLO_000911_orf20697	cp29	gene	+	Pfam	protein_match	91	175	2e-34	+	.	date=03-12-2020;Target=null 91 175;ID=match$1144_91_175;signature_desc=Putative plasmid partition protein;Name=PF01672;status=T;Dbxref="InterPro:IPR002596"
gene-bpSLO_000952_orf21259	cp58	gene	+	Pfam	protein_match	91	175	2e-34	+	.	date=03-12-2020;Target=null 91 175;ID=match$1145_91_175;signature_desc=Putative plasmid partition protein;Name=PF01672;status=T;Dbxref="InterPro:IPR002596"
gene-bpSLO_000995_orf21852	cp58	pseudo	+	Pfam	protein_match	3	47	6.2e-20	+	.	date=03-12-2020;Target=null 3 47;ID=match$2496_3_47;signature_desc=Putative plasmid partition protein;Name=PF01672;status=T;Dbxref="InterPro:IPR002596"
gene-bpSLO_001033_orf22355	lp10	gene	-	Pfam	protein_match	89	165	4.6e-06	+	.	date=03-12-2020;Target=null 89 165;ID=match$1556_89_165;signature_desc=Putative plasmid partition protein;Name=PF01672;status=T;Dbxref="InterPro:IPR002596"
gene-bpSLO_001044_orf22485	lp10	pseudo	-	Pfam	protein_match	59	135	2.8e-06	+	.	date=03-12-2020;Target=null 59 135;ID=match$3233_59_135;signature_desc=Putative plasmid partition protein;Name=PF01672;status=T;Dbxref="InterPro:IPR002596"
gene-bpSLO_001143_orf24238	lp157	gene	-	Pfam	protein_match	80	164	1.8e-32	+	.	date=03-12-2020;Target=null 80 164;ID=match$1339_80_164;signature_desc=Putative plasmid partition protein;Name=PF01672;status=T;Dbxref="InterPro:IPR002596"
gene-bpSLO_001200_orf25370	lp18	gene	+	Pfam	protein_match	95	179	8.3e-36	+	.	date=03-12-2020;Target=null 95 179;ID=match$861_95_179;signature_desc=Putative plasmid partition protein;Name=PF01672;status=T;Dbxref="InterPro:IPR002596"
gene-bpSLO_001227_orf25778	lp24	gene	+	Pfam	protein_match	86	170	1.7e-32	+	.	date=03-12-2020;Target=null 86 170;ID=match$1746_86_170;signature_desc=Putative plasmid partition protein;Name=PF01672;status=T;Dbxref="InterPro:IPR002596"
gene-bpSLO_001251_orf26116	lp28	gene	+	Pfam	protein_match	81	165	4.4e-35	+	.	date=03-12-2020;Target=null 81 165;ID=match$2756_81_165;signature_desc=Putative plasmid partition protein;Name=PF01672;status=T;Dbxref="InterPro:IPR002596"
gene-bpSLO_001279_orf26588	Lp30-1	gene	+	Pfam	protein_match	76	159	5.4e-35	+	.	date=03-12-2020;Target=null 76 159;ID=match$663_76_159;signature_desc=Putative plasmid partition protein;Name=PF01672;status=T;Dbxref="InterPro:IPR002596"
gene-bpSLO_001336_orf27587	lp32	gene	+	Pfam	protein_match	89	172	1.3e-28	+	.	date=03-12-2020;Target=null 89 172;ID=match$3211_89_172;signature_desc=Putative plasmid partition protein;Name=PF01672;status=T;Dbxref="InterPro:IPR002596"
gene-bpSLO_001369_orf28145	Lp34-1	gene	+	Pfam	protein_match	82	166	2.3e-34	+	.	date=03-12-2020;Target=null 82 166;ID=match$2639_82_166;signature_desc=Putative plasmid partition protein;Name=PF01672;status=T;Dbxref="InterPro:IPR002596"
gene-bpSLO_001410_orf28950	Lp34-2	gene	+	Pfam	protein_match	88	169	1.7e-24	+	.	date=03-12-2020;Target=null 88 169;ID=match$757_88_169;signature_desc=Putative plasmid partition protein;Name=PF01672;status=T;Dbxref="InterPro:IPR002596"
gene-bpSLO_001443_orf29451	lp42	gene	+	Pfam	protein_match	80	161	3.5e-30	+	.	date=03-12-2020;Target=null 80 161;ID=match$216_80_161;signature_desc=Putative plasmid partition protein;Name=PF01672;status=T;Dbxref="InterPro:IPR002596"
gene-bpSLO_001458_orf29649	lp42	gene	-	Pfam	protein_match	87	170	8.2e-23	+	.	date=03-12-2020;Target=null 87 170;ID=match$2419_87_170;signature_desc=Putative plasmid partition protein;Name=PF01672;status=T;Dbxref="InterPro:IPR002596"
gene-bpSLO_001498_orf30146	lp58	gene	+	Pfam	protein_match	88	172	3.2e-31	+	.	date=03-12-2020;Target=null 88 172;ID=match$732_88_172;signature_desc=Putative plasmid partition protein;Name=PF01672;status=T;Dbxref="InterPro:IPR002596"
gene-bpSLO_001563_orf31060	lp60	gene	+	Pfam	protein_match	89	171	7.8e-34	+	.	date=03-12-2020;Target=null 89 171;ID=match$505_89_171;signature_desc=Putative plasmid partition protein;Name=PF01672;status=T;Dbxref="InterPro:IPR002596"
PF50
gene-bpSLO_000868_orf20120	cp28	gene	+	Pfam	protein_match	46	185	4.9e-57	+	.	date=03-12-2020;Target=null 46 185;ID=match$533_46_185;signature_desc=Borrelia family of unknown function DUF226;Name=PF02890;status=T;Dbxref="InterPro:IPR004180"
gene-bpSLO_000909_orf20673	cp29	gene	+	Pfam	protein_match	46	184	6.8e-55	+	.	date=03-12-2020;Target=null 46 184;ID=match$3033_46_184;signature_desc=Borrelia family of unknown function DUF226;Name=PF02890;status=T;Dbxref="InterPro:IPR004180"
gene-bpSLO_000950_orf21235	cp58	gene	+	Pfam	protein_match	46	184	6.8e-55	+	.	date=03-12-2020;Target=null 46 184;ID=match$3032_46_184;signature_desc=Borrelia family of unknown function DUF226;Name=PF02890;status=T;Dbxref="InterPro:IPR004180"
gene-bpSLO_000993_orf21826	cp58	pseudo	+	Pfam	protein_match	40	91	1.4e-11	+	.	date=03-12-2020;Target=null 40 91;ID=match$1658_40_91;signature_desc=Borrelia family of unknown function DUF226;Name=PF02890;status=T;Dbxref="InterPro:IPR004180"
gene-bpSLO_000993_orf21827	cp58	pseudo	+	Pfam	protein_match	3	34	3e-12	+	.	date=03-12-2020;Target=null 3 34;ID=match$640_3_34;signature_desc=Borrelia family of unknown function DUF226;Name=PF02890;status=T;Dbxref="InterPro:IPR004180"
gene-bpSLO_001145_orf24261	lp157	gene	-	Pfam	protein_match	49	186	2.5e-51	+	.	date=03-12-2020;Target=null 49 186;ID=match$629_49_186;signature_desc=Borrelia family of unknown function DUF226;Name=PF02890;status=T;Dbxref="InterPro:IPR004180"
gene-bpSLO_001198_orf25340	lp18	gene	+	Pfam	protein_match	46	185	4.3e-58	+	.	date=03-12-2020;Target=null 46 185;ID=match$2202_46_185;signature_desc=Borrelia family of unknown function DUF226;Name=PF02890;status=T;Dbxref="InterPro:IPR004180"
gene-bpSLO_001225_orf25749	lp28	gene	+	Pfam	protein_match	45	184	1.5e-54	+	.	date=03-12-2020;Target=null 45 184;ID=match$1775_45_184;signature_desc=Borrelia family of unknown function DUF226;Name=PF02890;status=T;Dbxref="InterPro:IPR004180"
gene-bpSLO_001249_orf26088	lp28	gene	+	Pfam	protein_match	46	184	3.1e-56	+	.	date=03-12-2020;Target=null 46 184;ID=match$2387_46_184;signature_desc=Borrelia family of unknown function DUF226;Name=PF02890;status=T;Dbxref="InterPro:IPR004180"
gene-bpSLO_001277_orf26559	Lp30-1	gene	+	Pfam	protein_match	45	183	5.3e-57	+	.	date=03-12-2020;Target=null 45 183;ID=match$553_45_183;signature_desc=Borrelia family of unknown function DUF226;Name=PF02890;status=T;Dbxref="InterPro:IPR004180"
gene-bpSLO_001334_orf27559	lp32	gene	+	Pfam	protein_match	46	184	2.3e-58	+	.	date=03-12-2020;Target=null 46 184;ID=match$1555_46_184;signature_desc=Borrelia family of unknown function DUF226;Name=PF02890;status=T;Dbxref="InterPro:IPR004180"
gene-bpSLO_001367_orf28120	Lp34-1	gene	+	Pfam	protein_match	44	183	1.6e-54	+	.	date=03-12-2020;Target=null 44 183;ID=match$1700_44_183;signature_desc=Borrelia family of unknown function DUF226;Name=PF02890;status=T;Dbxref="InterPro:IPR004180"
gene-bpSLO_001408_orf28923	Lp34-2	gene	+	Pfam	protein_match	37	173	1.2e-42	+	.	date=03-12-2020;Target=null 37 173;ID=match$812_37_173;signature_desc=Borrelia family of unknown function DUF226;Name=PF02890;status=T;Dbxref="InterPro:IPR004180"
gene-bpSLO_001441_orf29422	lp42	gene	+	Pfam	protein_match	46	184	1.5e-54	+	.	date=03-12-2020;Target=null 46 184;ID=match$2125_46_184;signature_desc=Borrelia family of unknown function DUF226;Name=PF02890;status=T;Dbxref="InterPro:IPR004180"
gene-bpSLO_001456_orf29631	lp42	pseudo	-	Pfam	protein_match	19	158	5.5e-37	+	.	date=03-12-2020;Target=null 19 158;ID=match$2172_19_158;signature_desc=Borrelia family of unknown function DUF226;Name=PF02890;status=T;Dbxref="InterPro:IPR004180"
gene-bpSLO_001496_orf30111	lp58	gene	+	Pfam	protein_match	37	174	3.8e-49	+	.	date=03-12-2020;Target=null 37 174;ID=match$758_37_174;signature_desc=Borrelia family of unknown function DUF226;Name=PF02890;status=T;Dbxref="InterPro:IPR004180"
gene-bpSLO_001561_orf31031	lp60	gene	+	Pfam	protein_match	45	184	1.5e-56	+	.	date=03-12-2020;Target=null 45 184;ID=match$138_45_184;signature_desc=Borrelia family of unknown function DUF226;Name=PF02890;status=T;Dbxref="InterPro:IPR004180"
PF57/62
gene-bpSLO_000867_orf20106	cp28	gene	+	Pfam	protein_match	10	301	2.6e-93	+	.	date=03-12-2020;Target=null 10 301;ID=match$588_10_301;signature_desc=Borrelia ORF-A;Name=PF02414;status=T;Dbxref="InterPro:IPR003459"
gene-bpSLO_000908_orf20657	cp29	gene	+	Pfam	protein_match	10	300	2.5e-91	+	.	date=03-12-2020;Target=null 10 300;ID=match$1577_10_300;signature_desc=Borrelia ORF-A;Name=PF02414;status=T;Dbxref="InterPro:IPR003459"
gene-bpSLO_000949_orf21219	cp58	gene	+	Pfam	protein_match	10	300	2.5e-91	+	.	date=03-12-2020;Target=null 10 300;ID=match$1576_10_300;signature_desc=Borrelia ORF-A;Name=PF02414;status=T;Dbxref="InterPro:IPR003459"
gene-bpSLO_000992_orf21807	cp58	pseudo	+	Pfam	protein_match	2	70	6.5e-19	+	.	date=03-12-2020;Target=null 2 70;ID=match$570_2_70;signature_desc=Borrelia ORF-A;Name=PF02414;status=T;Dbxref="InterPro:IPR003459"
gene-bpSLO_000992_orf21811	cp58	pseudo	+	Pfam	protein_match	3	194	5.6e-34	+	.	date=03-12-2020;Target=null 3 194;ID=match$764_3_194;signature_desc=Borrelia ORF-A;Name=PF02414;status=T;Dbxref="InterPro:IPR003459"
gene-bpSLO_001037_orf22398	lp10	gene	+	Pfam	protein_match	16	168	1.2e-20	+	.	date=03-12-2020;Target=null 16 168;ID=match$2969_16_168;signature_desc=Borrelia ORF-A;Name=PF02414;status=T;Dbxref="InterPro:IPR003459"
gene-bpSLO_001040_orf22440	lp10	pseudo	-	Pfam	protein_match	1	117	2.5e-10	+	.	date=03-12-2020;Target=null 1 117;ID=match$2836_1_117;signature_desc=Borrelia ORF-A;Name=PF02414;status=T;Dbxref="InterPro:IPR003459"
gene-bpSLO_001146_orf24276	lp157	gene	-	Pfam	protein_match	13	321	4.6e-81	+	.	date=03-12-2020;Target=null 13 321;ID=match$1869_13_321;signature_desc=Borrelia ORF-A;Name=PF02414;status=T;Dbxref="InterPro:IPR003459"
gene-bpSLO_001197_orf25324	lp18	gene	+	Pfam	protein_match	10	301	1.1e-94	+	.	date=03-12-2020;Target=null 10 301;ID=match$131_10_301;signature_desc=Borrelia ORF-A;Name=PF02414;status=T;Dbxref="InterPro:IPR003459"
gene-bpSLO_001224_orf25734	lp24	gene	+	Pfam	protein_match	10	301	2e-94	+	.	date=03-12-2020;Target=null 10 301;ID=match$2863_10_301;signature_desc=Borrelia ORF-A;Name=PF02414;status=T;Dbxref="InterPro:IPR003459"
gene-bpSLO_001248_orf26073	lp28	gene	+	Pfam	protein_match	10	302	4.2e-89	+	.	date=03-12-2020;Target=null 10 302;ID=match$94_10_302;signature_desc=Borrelia ORF-A;Name=PF02414;status=T;Dbxref="InterPro:IPR003459"
gene-bpSLO_001276_orf26544	Lp30-1	gene	+	Pfam	protein_match	12	302	2.2e-92	+	.	date=03-12-2020;Target=null 12 302;ID=match$38_12_302;signature_desc=Borrelia ORF-A;Name=PF02414;status=T;Dbxref="InterPro:IPR003459"
gene-bpSLO_001317_orf27255	Lp30-2	gene	+	Pfam	protein_match	56	367	1e-40	+	.	date=03-12-2020;Target=null 56 367;ID=match$767_56_367;signature_desc=Borrelia ORF-A;Name=PF02414;status=T;Dbxref="InterPro:IPR003459"
gene-bpSLO_001333_orf27542	lp32	gene	+	Pfam	protein_match	10	300	1.3e-93	+	.	date=03-12-2020;Target=null 10 300;ID=match$2667_10_300;signature_desc=Borrelia ORF-A;Name=PF02414;status=T;Dbxref="InterPro:IPR003459"
gene-bpSLO_001366_orf28096	Lp34-1	gene	+	Pfam	protein_match	16	306	7.6e-92	+	.	date=03-12-2020;Target=null 16 306;ID=match$10_16_306;signature_desc=Borrelia ORF-A;Name=PF02414;status=T;Dbxref="InterPro:IPR003459"
gene-bpSLO_001407_orf28902	Lp34-2	gene	+	Pfam	protein_match	14	284	5e-34	+	.	date=03-12-2020;Target=null 14 284;ID=match$1539_14_284;signature_desc=Borrelia ORF-A;Name=PF02414;status=T;Dbxref="InterPro:IPR003459"
gene-bpSLO_001440_orf29403	lp42	gene	+	Pfam	protein_match	10	299	2.6e-88	+	.	date=03-12-2020;Target=null 10 299;ID=match$1763_10_299;signature_desc=Borrelia ORF-A;Name=PF02414;status=T;Dbxref="InterPro:IPR003459"
gene-bpSLO_001457_orf29639	lp42	gene	-	Pfam	protein_match	1	108	1.5e-35	+	.	date=03-12-2020;Target=null 1 108;ID=match$2806_1_108;signature_desc=Borrelia ORF-A;Name=PF02414;status=T;Dbxref="InterPro:IPR003459"
gene-bpSLO_001495_orf30097	lp58	gene	+	Pfam	protein_match	19	217	4.2e-10	+	.	date=03-12-2020;Target=null 19 217;ID=match$1873_19_217;signature_desc=Borrelia ORF-A;Name=PF02414;status=T;Dbxref="InterPro:IPR003459"
gene-bpSLO_001560_orf31013	lp60	gene	+	Pfam	protein_match	16	306	2e-93	+	.	date=03-12-2020;Target=null 16 306;ID=match$1747_16_306;signature_desc=Borrelia ORF-A;Name=PF02414;status=T;Dbxref="InterPro:IPR003459"

## Sheet: bpuSUM
PF32	replicon	gene/pseudo	orientation
gene-bpuSUM_000269_orf6129	chromosome	gene	-	CDD	protein_match	32	261	1.20927e-103	+	.	date=03-12-2020;Target=null 32 261;ID=match$1568_32_261;signature_desc=FlhG-like;Name=cd02038;status=T
gene-bpuSUM_000356_orf8042	chromosome	gene	+	CDD	protein_match	3	280	7.21448e-71	+	.	date=03-12-2020;Target=null 3 280;ID=match$663_3_280;signature_desc=FlhG-like;Name=cd02038;status=T
gene-bpuSUM_000428_orf9870	chromosome	gene	+	CDD	protein_match	2	196	3.54535e-41	+	.	date=03-12-2020;Target=null 2 196;ID=match$2901_2_196;signature_desc=ParAB_family;Name=cd02042;status=T
gene-bpuSUM_000732_orf16704	chromosome	gene	+	CDD	protein_match	3	285	8.00618e-77	+	.	date=03-12-2020;Target=null 3 285;ID=match$2655_3_285;signature_desc=FlhG-like;Name=cd02038;status=T
gene-bpuSUM_000871_orf20145	cp27	gene	+	CDD	protein_match	7	200	2.43502e-31	+	.	date=03-12-2020;Target=null 7 200;ID=match$704_7_200;signature_desc=ParAB_family;Name=cd02042;status=T
gene-bpuSUM_000910_orf20709	Cp28-1	gene	+	CDD	protein_match	8	205	1.00232e-28	+	.	date=03-12-2020;Target=null 8 205;ID=match$3406_8_205;signature_desc=ParAB_family;Name=cd02042;status=T
gene-bpuSUM_000951_orf21313	Cp28-2	gene	+	CDD	protein_match	7	199	4.00248e-30	+	.	date=03-12-2020;Target=null 7 199;ID=match$3418_7_199;signature_desc=ParAB_family;Name=cd02042;status=T
gene-bpuSUM_000991_orf21882	Cp29-1	gene	+	CDD	protein_match	8	202	2.54864e-31	+	.	date=03-12-2020;Target=null 8 202;ID=match$725_8_202;signature_desc=ParAB_family;Name=cd02042;status=T
gene-bpuSUM_001033_orf22466	Cp29-2	gene	+	CDD	protein_match	7	204	1.68403e-20	+	.	date=03-12-2020;Target=null 7 204;ID=match$693_7_204;signature_desc=ParAB_family;Name=cd02042;status=T
gene-bpuSUM_001075_orf23047	cp30	gene	+	CDD	protein_match	7	208	5.58694e-26	+	.	date=03-12-2020;Target=null 7 208;ID=match$1815_7_208;signature_desc=ParAB_family;Name=cd02042;status=T
gene-bpuSUM_001117_orf23635	Cp59-1	gene	+	CDD	protein_match	7	200	2.99216e-20	+	.	date=03-12-2020;Target=null 7 200;ID=match$2430_7_200;signature_desc=ParAB_family;Name=cd02042;status=T
gene-bpuSUM_001157_orf24208	Cp59-1	gene	+	CDD	protein_match	7	202	2.32309e-29	+	.	date=03-12-2020;Target=null 7 202;ID=match$1539_7_202;signature_desc=ParAB_family;Name=cd02042;status=T
gene-bpuSUM_001200_orf24820	Cp59-2	gene	+	CDD	protein_match	7	200	5.92066e-28	+	.	date=03-12-2020;Target=null 7 200;ID=match$2362_7_200;signature_desc=ParAB_family;Name=cd02042;status=T
gene-bpuSUM_001241_orf25395	Cp59-2	gene	+	CDD	protein_match	8	205	5.23233e-34	+	.	date=03-12-2020;Target=null 8 205;ID=match$1950_8_205;signature_desc=ParAB_family;Name=cd02042;status=T
gene-bpuSUM_001284_orf25971	cp60	gene	+	CDD	protein_match	7	203	5.21349e-30	+	.	date=03-12-2020;Target=null 7 203;ID=match$2612_7_203;signature_desc=ParAB_family;Name=cd02042;status=T
gene-bpuSUM_001330_orf26595	cp60	pseudo	+	CDD	protein_match	7	199	2.33083e-30	+	.	date=03-12-2020;Target=null 7 199;ID=match$1564_7_199;signature_desc=ParAB_family;Name=cd02042;status=T
gene-bpuSUM_001371_orf27169	cp61	gene	+	CDD	protein_match	7	205	3.41362e-27	+	.	date=03-12-2020;Target=null 7 205;ID=match$1014_7_205;signature_desc=ParAB_family;Name=cd02042;status=T
gene-bpuSUM_001411_orf27750	cp61	gene	+	CDD	protein_match	7	205	3.41362e-27	+	.	date=03-12-2020;Target=null 7 205;ID=match$1010_7_205;signature_desc=ParAB_family;Name=cd02042;status=T
gene-bpuSUM_001452_orf28332	lp10	gene	-	CDD	protein_match	4	197	2.85378e-26	+	.	date=03-12-2020;Target=null 4 197;ID=match$2749_4_197;signature_desc=ParAB_family;Name=cd02042;status=T
gene-bpuSUM_001460_orf28422	lp10	gene	+	CDD	protein_match	4	197	2.85378e-26	+	.	date=03-12-2020;Target=null 4 197;ID=match$2753_4_197;signature_desc=ParAB_family;Name=cd02042;status=T
gene-bpuSUM_001548_orf29985	lp110	gene	+	CDD	protein_match	7	200	4.29275e-25	+	.	date=03-12-2020;Target=null 7 200;ID=match$1705_7_200;signature_desc=ParAB_family;Name=cd02042;status=T
gene-bpuSUM_001582_orf30494	lp25	gene	+	CDD	protein_match	7	205	5.80412e-27	+	.	date=03-12-2020;Target=null 7 205;ID=match$2083_7_205;signature_desc=ParAB_family;Name=cd02042;status=T
gene-bpuSUM_001677_orf32072	lp35	gene	+	CDD	protein_match	8	202	4.37887e-28	+	.	date=03-12-2020;Target=null 8 202;ID=match$1798_8_202;signature_desc=ParAB_family;Name=cd02042;status=T
gene-bpuSUM_001700_orf32444	lp39	gene	+	CDD	protein_match	7	201	1.82085e-27	+	.	date=03-12-2020;Target=null 7 201;ID=match$2277_7_201;signature_desc=ParAB_family;Name=cd02042;status=T
gene-bpuSUM_001731_orf32906	lp41	gene	+	CDD	protein_match	7	200	8.59621e-27	+	.	date=03-12-2020;Target=null 7 200;ID=match$3520_7_200;signature_desc=ParAB_family;Name=cd02042;status=T
gene-bpuSUM_001810_orf34112	lp46	gene	+	CDD	protein_match	7	200	2.15437e-26	+	.	date=03-12-2020;Target=null 7 200;ID=match$2098_7_200;signature_desc=ParAB_family;Name=cd02042;status=T
gene-bpuSUM_001837_orf34818	lp47	gene	+	CDD	protein_match	7	203	5.05843e-30	+	.	date=03-12-2020;Target=null 7 203;ID=match$416_7_203;signature_desc=ParAB_family;Name=cd02042;status=T
gene-bpuSUM_001886_orf35602	lp57	gene	+	CDD	protein_match	7	200	2.10213e-28	+	.	date=03-12-2020;Target=null 7 200;ID=match$1139_7_200;signature_desc=ParAB_family;Name=cd02042;status=T
gene-bpuSUM_001942_orf36480	lp65	gene	+	CDD	protein_match	7	204	4.81137e-23	+	.	date=03-12-2020;Target=null 7 204;ID=match$896_7_204;signature_desc=ParAB_family;Name=cd02042;status=T
pf49
gene-bpuSUM_000872_orf20165	cp27	gene	+	Pfam	protein_match	88	172	1.6e-35	+	.	date=03-12-2020;Target=null 88 172;ID=match$2005_88_172;signature_desc=Putative plasmid partition protein;Name=PF01672;status=T;Dbxref="InterPro:IPR002596"
gene-bpuSUM_000911_orf20727	Cp28-1	gene	+	Pfam	protein_match	88	171	4.9e-29	+	.	date=03-12-2020;Target=null 88 171;ID=match$2102_88_171;signature_desc=Putative plasmid partition protein;Name=PF01672;status=T;Dbxref="InterPro:IPR002596"
gene-bpuSUM_000952_orf21327	Cp28-2	gene	+	Pfam	protein_match	82	166	8.1e-36	+	.	date=03-12-2020;Target=null 82 166;ID=match$1929_82_166;signature_desc=Putative plasmid partition protein;Name=PF01672;status=T;Dbxref="InterPro:IPR002596"
gene-bpuSUM_000992_orf21895	Cp29-1	gene	+	Pfam	protein_match	80	162	1.3e-30	+	.	date=03-12-2020;Target=null 80 162;ID=match$3747_80_162;signature_desc=Putative plasmid partition protein;Name=PF01672;status=T;Dbxref="InterPro:IPR002596"
gene-bpuSUM_001034_orf22480	Cp29-2	gene	+	Pfam	protein_match	91	175	2e-34	+	.	date=03-12-2020;Target=null 91 175;ID=match$156_91_175;signature_desc=Putative plasmid partition protein;Name=PF01672;status=T;Dbxref="InterPro:IPR002596"
gene-bpuSUM_001076_orf23064	cp30	gene	+	Pfam	protein_match	106	190	1.7e-36	+	.	date=03-12-2020;Target=null 106 190;ID=match$1983_106_190;signature_desc=Putative plasmid partition protein;Name=PF01672;status=T;Dbxref="InterPro:IPR002596"
gene-bpuSUM_001118_orf23652	Cp59-1	gene	+	Pfam	protein_match	82	166	9e-36	+	.	date=03-12-2020;Target=null 82 166;ID=match$1346_82_166;signature_desc=Putative plasmid partition protein;Name=PF01672;status=T;Dbxref="InterPro:IPR002596"
gene-bpuSUM_001158_orf24222	Cp59-1	gene	+	Pfam	protein_match	94	178	9.4e-36	+	.	date=03-12-2020;Target=null 94 178;ID=match$2428_94_178;signature_desc=Putative plasmid partition protein;Name=PF01672;status=T;Dbxref="InterPro:IPR002596"
gene-bpuSUM_001201_orf24838	Cp59-2	gene	+	Pfam	protein_match	77	161	4e-35	+	.	date=03-12-2020;Target=null 77 161;ID=match$2339_77_161;signature_desc=Putative plasmid partition protein;Name=PF01672;status=T;Dbxref="InterPro:IPR002596"
gene-bpuSUM_001242_orf25413	Cp59-2	gene	+	Pfam	protein_match	89	172	3.9e-29	+	.	date=03-12-2020;Target=null 89 172;ID=match$3391_89_172;signature_desc=Putative plasmid partition protein;Name=PF01672;status=T;Dbxref="InterPro:IPR002596"
gene-bpuSUM_001285_orf25987	cp60	gene	+	Pfam	protein_match	89	171	1.7e-34	+	.	date=03-12-2020;Target=null 89 171;ID=match$3252_89_171;signature_desc=Putative plasmid partition protein;Name=PF01672;status=T;Dbxref="InterPro:IPR002596"
gene-bpuSUM_001331_orf26609	cp60	gene	+	Pfam	protein_match	82	166	8.1e-36	+	.	date=03-12-2020;Target=null 82 166;ID=match$1930_82_166;signature_desc=Putative plasmid partition protein;Name=PF01672;status=T;Dbxref="InterPro:IPR002596"
gene-bpuSUM_001372_orf27185	cp61	gene	+	Pfam	protein_match	80	159	1.1e-28	+	.	date=03-12-2020;Target=null 80 159;ID=match$3467_80_159;signature_desc=Putative plasmid partition protein;Name=PF01672;status=T;Dbxref="InterPro:IPR002596"
gene-bpuSUM_001412_orf27766	cp61	gene	+	Pfam	protein_match	80	159	1.1e-28	+	.	date=03-12-2020;Target=null 80 159;ID=match$3468_80_159;signature_desc=Putative plasmid partition protein;Name=PF01672;status=T;Dbxref="InterPro:IPR002596"
gene-bpuSUM_001451_orf28319	lp10	gene	-	Pfam	protein_match	89	165	4.5e-05	+	.	date=03-12-2020;Target=null 89 165;ID=match$1183_89_165;signature_desc=Putative plasmid partition protein;Name=PF01672;status=T;Dbxref="InterPro:IPR002596"
gene-bpuSUM_001461_orf28438	lp10	gene	+	Pfam	protein_match	89	165	4.5e-05	+	.	date=03-12-2020;Target=null 89 165;ID=match$1182_89_165;signature_desc=Putative plasmid partition protein;Name=PF01672;status=T;Dbxref="InterPro:IPR002596"
gene-bpuSUM_001547_orf29971	lp110	gene	-	Pfam	protein_match	80	164	1.4e-32	+	.	date=03-12-2020;Target=null 80 164;ID=match$1267_80_164;signature_desc=Putative plasmid partition protein;Name=PF01672;status=T;Dbxref="InterPro:IPR002596"
gene-bpuSUM_001583_orf30511	lp25	gene	+	Pfam	protein_match	95	179	8.3e-36	+	.	date=03-12-2020;Target=null 95 179;ID=match$2691_95_179;signature_desc=Putative plasmid partition protein;Name=PF01672;status=T;Dbxref="InterPro:IPR002596"
gene-bpuSUM_001678_orf32088	lp35	gene	+	Pfam	protein_match	88	172	3.8e-34	+	.	date=03-12-2020;Target=null 88 172;ID=match$3579_88_172;signature_desc=Putative plasmid partition protein;Name=PF01672;status=T;Dbxref="InterPro:IPR002596"
gene-bpuSUM_001701_orf32461	lp39	gene	+	Pfam	protein_match	76	159	4.9e-35	+	.	date=03-12-2020;Target=null 76 159;ID=match$1127_76_159;signature_desc=Putative plasmid partition protein;Name=PF01672;status=T;Dbxref="InterPro:IPR002596"
gene-bpuSUM_001732_orf32922	lp41	gene	+	Pfam	protein_match	87	170	7.2e-22	+	.	date=03-12-2020;Target=null 87 170;ID=match$2488_87_170;signature_desc=Putative plasmid partition protein;Name=PF01672;status=T;Dbxref="InterPro:IPR002596"
gene-bpuSUM_001811_orf34128	lp46	gene	+	Pfam	protein_match	81	165	3.6e-34	+	.	date=03-12-2020;Target=null 81 165;ID=match$2265_81_165;signature_desc=Putative plasmid partition protein;Name=PF01672;status=T;Dbxref="InterPro:IPR002596"
gene-bpuSUM_001838_orf34834	lp47	gene	+	Pfam	protein_match	88	169	1.1e-24	+	.	date=03-12-2020;Target=null 88 169;ID=match$1418_88_169;signature_desc=Putative plasmid partition protein;Name=PF01672;status=T;Dbxref="InterPro:IPR002596"
gene-bpuSUM_001887_orf35614	lp57	gene	+	Pfam	protein_match	80	163	5.5e-32	+	.	date=03-12-2020;Target=null 80 163;ID=match$450_80_163;signature_desc=Putative plasmid partition protein;Name=PF01672;status=T;Dbxref="InterPro:IPR002596"
gene-bpuSUM_001943_orf36499	lp65	gene	+	Pfam	protein_match	92	175	7.9e-31	+	.	date=03-12-2020;Target=null 92 175;ID=match$126_92_175;signature_desc=Putative plasmid partition protein;Name=PF01672;status=T;Dbxref="InterPro:IPR002596"
pf50
gene-bpuSUM_000870_orf20133	cp27	gene	+	Pfam	protein_match	37	174	5.3e-51	+	.	date=03-12-2020;Target=null 37 174;ID=match$1320_37_174;signature_desc=Borrelia family of unknown function DUF226;Name=PF02890;status=T;Dbxref="InterPro:IPR004180"
gene-bpuSUM_000909_orf20693	Cp28-1	gene	+	Pfam	protein_match	46	184	1.8e-49	+	.	date=03-12-2020;Target=null 46 184;ID=match$403_46_184;signature_desc=Borrelia family of unknown function DUF226;Name=PF02890;status=T;Dbxref="InterPro:IPR004180"
gene-bpuSUM_000950_orf21300	Cp28-2	gene	+	Pfam	protein_match	45	183	1.6e-54	+	.	date=03-12-2020;Target=null 45 183;ID=match$1135_45_183;signature_desc=Borrelia family of unknown function DUF226;Name=PF02890;status=T;Dbxref="InterPro:IPR004180"
gene-bpuSUM_000990_orf21867	Cp29-1	gene	+	Pfam	protein_match	43	185	2.3e-44	+	.	date=03-12-2020;Target=null 43 185;ID=match$288_43_185;signature_desc=Borrelia family of unknown function DUF226;Name=PF02890;status=T;Dbxref="InterPro:IPR004180"
gene-bpuSUM_001032_orf22456	Cp29-2	gene	+	Pfam	protein_match	46	184	6.1e-56	+	.	date=03-12-2020;Target=null 46 184;ID=match$2113_46_184;signature_desc=Borrelia family of unknown function DUF226;Name=PF02890;status=T;Dbxref="InterPro:IPR004180"
gene-bpuSUM_001074_orf23034	cp30	gene	+	Pfam	protein_match	47	185	9.4e-59	+	.	date=03-12-2020;Target=null 47 185;ID=match$1358_47_185;signature_desc=Borrelia family of unknown function DUF226;Name=PF02890;status=T;Dbxref="InterPro:IPR004180"
gene-bpuSUM_001116_orf23622	Cp59-1	gene	+	Pfam	protein_match	47	184	3.5e-55	+	.	date=03-12-2020;Target=null 47 184;ID=match$2856_47_184;signature_desc=Borrelia family of unknown function DUF226;Name=PF02890;status=T;Dbxref="InterPro:IPR004180"
gene-bpuSUM_001156_orf24199	Cp59-1	gene	+	Pfam	protein_match	42	179	1.1e-53	+	.	date=03-12-2020;Target=null 42 179;ID=match$3638_42_179;signature_desc=Borrelia family of unknown function DUF226;Name=PF02890;status=T;Dbxref="InterPro:IPR004180"
gene-bpuSUM_001199_orf24809	Cp59-2	gene	+	Pfam	protein_match	45	184	1.5e-57	+	.	date=03-12-2020;Target=null 45 184;ID=match$1700_45_184;signature_desc=Borrelia family of unknown function DUF226;Name=PF02890;status=T;Dbxref="InterPro:IPR004180"
gene-bpuSUM_001240_orf25381	Cp59-2	gene	+	Pfam	protein_match	46	185	8.6e-57	+	.	date=03-12-2020;Target=null 46 185;ID=match$3084_46_185;signature_desc=Borrelia family of unknown function DUF226;Name=PF02890;status=T;Dbxref="InterPro:IPR004180"
gene-bpuSUM_001283_orf25958	cp60	gene	+	Pfam	protein_match	45	184	1.3e-56	+	.	date=03-12-2020;Target=null 45 184;ID=match$2514_45_184;signature_desc=Borrelia family of unknown function DUF226;Name=PF02890;status=T;Dbxref="InterPro:IPR004180"
gene-bpuSUM_001326_orf26537	cp60	gene	+	Pfam	protein_match	12	58	4.5e-15	+	.	date=03-12-2020;Target=null 12 58;ID=match$3193_12_58;signature_desc=Borrelia family of unknown function DUF226;Name=PF02890;status=T;Dbxref="InterPro:IPR004180"
gene-bpuSUM_001329_orf26585	cp60	gene	+	Pfam	protein_match	5	143	6.7e-55	+	.	date=03-12-2020;Target=null 5 143;ID=match$1255_5_143;signature_desc=Borrelia family of unknown function DUF226;Name=PF02890;status=T;Dbxref="InterPro:IPR004180"
gene-bpuSUM_001370_orf27156	cp61	gene	+	Pfam	protein_match	45	184	8.5e-56	+	.	date=03-12-2020;Target=null 45 184;ID=match$1677_45_184;signature_desc=Borrelia family of unknown function DUF226;Name=PF02890;status=T;Dbxref="InterPro:IPR004180"
gene-bpuSUM_001410_orf27737	cp61	gene	+	Pfam	protein_match	45	184	8.5e-56	+	.	date=03-12-2020;Target=null 45 184;ID=match$1676_45_184;signature_desc=Borrelia family of unknown function DUF226;Name=PF02890;status=T;Dbxref="InterPro:IPR004180"
gene-bpuSUM_001549_orf29996	lp110	gene	-	Pfam	protein_match	49	186	2e-51	+	.	date=03-12-2020;Target=null 49 186;ID=match$645_49_186;signature_desc=Borrelia family of unknown function DUF226;Name=PF02890;status=T;Dbxref="InterPro:IPR004180"
gene-bpuSUM_001581_orf30480	lp25	gene	+	Pfam	protein_match	46	185	7.8e-58	+	.	date=03-12-2020;Target=null 46 185;ID=match$36_46_185;signature_desc=Borrelia family of unknown function DUF226;Name=PF02890;status=T;Dbxref="InterPro:IPR004180"
gene-bpuSUM_001676_orf32060	lp35	gene	+	Pfam	protein_match	45	184	1.4e-56	+	.	date=03-12-2020;Target=null 45 184;ID=match$1235_45_184;signature_desc=Borrelia family of unknown function DUF226;Name=PF02890;status=T;Dbxref="InterPro:IPR004180"
gene-bpuSUM_001699_orf32431	lp39	gene	+	Pfam	protein_match	45	183	5.3e-58	+	.	date=03-12-2020;Target=null 45 183;ID=match$3618_45_183;signature_desc=Borrelia family of unknown function DUF226;Name=PF02890;status=T;Dbxref="InterPro:IPR004180"
gene-bpuSUM_001734_orf32952	lp41	gene	+	Pfam	protein_match	50	188	1.1e-36	+	.	date=03-12-2020;Target=null 50 188;ID=match$1281_50_188;signature_desc=Borrelia family of unknown function DUF226;Name=PF02890;status=T;Dbxref="InterPro:IPR004180"
gene-bpuSUM_001809_orf34098	lp46	gene	+	Pfam	protein_match	46	184	6e-55	+	.	date=03-12-2020;Target=null 46 184;ID=match$155_46_184;signature_desc=Borrelia family of unknown function DUF226;Name=PF02890;status=T;Dbxref="InterPro:IPR004180"
gene-bpuSUM_001836_orf34806	lp47	gene	+	Pfam	protein_match	37	173	1.4e-41	+	.	date=03-12-2020;Target=null 37 173;ID=match$2524_37_173;signature_desc=Borrelia family of unknown function DUF226;Name=PF02890;status=T;Dbxref="InterPro:IPR004180"
gene-bpuSUM_001885_orf35589	lp57	gene	+	Pfam	protein_match	46	185	1.3e-57	+	.	date=03-12-2020;Target=null 46 185;ID=match$1280_46_185;signature_desc=Borrelia family of unknown function DUF226;Name=PF02890;status=T;Dbxref="InterPro:IPR004180"
gene-bpuSUM_001941_orf36466	lp65	gene	+	Pfam	protein_match	46	184	1.3e-53	+	.	date=03-12-2020;Target=null 46 184;ID=match$3298_46_184;signature_desc=Borrelia family of unknown function DUF226;Name=PF02890;status=T;Dbxref="InterPro:IPR004180"
PF57/62
gene-bpuSUM_000869_orf20119	cp27	gene	+	Pfam	protein_match	19	205	2.1e-12	+	.	date=03-12-2020;Target=null 19 205;ID=match$1953_19_205;signature_desc=Borrelia ORF-A;Name=PF02414;status=T;Dbxref="InterPro:IPR003459"
gene-bpuSUM_000908_orf20679	Cp28-1	gene	+	Pfam	protein_match	17	207	1.2e-13	+	.	date=03-12-2020;Target=null 17 207;ID=match$346_17_207;signature_desc=Borrelia ORF-A;Name=PF02414;status=T;Dbxref="InterPro:IPR003459"
gene-bpuSUM_000949_orf21279	Cp28-2	gene	+	Pfam	protein_match	16	307	7e-92	+	.	date=03-12-2020;Target=null 16 307;ID=match$1673_16_307;signature_desc=Borrelia ORF-A;Name=PF02414;status=T;Dbxref="InterPro:IPR003459"
gene-bpuSUM_000989_orf21854	Cp29-1	gene	+	Pfam	protein_match	19	221	3.2e-11	+	.	date=03-12-2020;Target=null 19 221;ID=match$837_19_221;signature_desc=Borrelia ORF-A;Name=PF02414;status=T;Dbxref="InterPro:IPR003459"
gene-bpuSUM_001031_orf22438	Cp29-2	gene	+	Pfam	protein_match	10	301	5.7e-95	+	.	date=03-12-2020;Target=null 10 301;ID=match$2690_10_301;signature_desc=Borrelia ORF-A;Name=PF02414;status=T;Dbxref="InterPro:IPR003459"
gene-bpuSUM_001073_orf23018	cp30	gene	+	Pfam	protein_match	10	301	8.8e-95	+	.	date=03-12-2020;Target=null 10 301;ID=match$3564_10_301;signature_desc=Borrelia ORF-A;Name=PF02414;status=T;Dbxref="InterPro:IPR003459"
gene-bpuSUM_001115_orf23603	Cp59-1	gene	+	Pfam	protein_match	17	309	7.4e-93	+	.	date=03-12-2020;Target=null 17 309;ID=match$559_17_309;signature_desc=Borrelia ORF-A;Name=PF02414;status=T;Dbxref="InterPro:IPR003459"
gene-bpuSUM_001155_orf24177	Cp59-1	gene	+	Pfam	protein_match	16	308	6.3e-91	+	.	date=03-12-2020;Target=null 16 308;ID=match$564_16_308;signature_desc=Borrelia ORF-A;Name=PF02414;status=T;Dbxref="InterPro:IPR003459"
gene-bpuSUM_001198_orf24788	Cp59-2	gene	+	Pfam	protein_match	16	307	7.6e-93	+	.	date=03-12-2020;Target=null 16 307;ID=match$3667_16_307;signature_desc=Borrelia ORF-A;Name=PF02414;status=T;Dbxref="InterPro:IPR003459"
gene-bpuSUM_001239_orf25368	Cp59-2	gene	+	Pfam	protein_match	10	301	1.6e-87	+	.	date=03-12-2020;Target=null 10 301;ID=match$3563_10_301;signature_desc=Borrelia ORF-A;Name=PF02414;status=T;Dbxref="InterPro:IPR003459"
gene-bpuSUM_001282_orf25937	cp60	gene	+	Pfam	protein_match	16	307	2e-93	+	.	date=03-12-2020;Target=null 16 307;ID=match$1364_16_307;signature_desc=Borrelia ORF-A;Name=PF02414;status=T;Dbxref="InterPro:IPR003459"
gene-bpuSUM_001325_orf26526	cp60	gene	+	Pfam	protein_match	19	205	1.5e-13	+	.	date=03-12-2020;Target=null 19 205;ID=match$1946_19_205;signature_desc=Borrelia ORF-A;Name=PF02414;status=T;Dbxref="InterPro:IPR003459"
gene-bpuSUM_001328_orf26564	cp60	pseudo	+	Pfam	protein_match	16	118	1.5e-41	+	.	date=03-12-2020;Target=null 16 118;ID=match$3020_16_118;signature_desc=Borrelia ORF-A;Name=PF02414;status=T;Dbxref="InterPro:IPR003459"
gene-bpuSUM_001328_orf26568	cp60	pseudo	+	Pfam	protein_match	3	181	2e-41	+	.	date=03-12-2020;Target=null 3 181;ID=match$767_3_181;signature_desc=Borrelia ORF-A;Name=PF02414;status=T;Dbxref="InterPro:IPR003459"
gene-bpuSUM_001369_orf27137	cp61	gene	+	Pfam	protein_match	10	301	5.2e-93	+	.	date=03-12-2020;Target=null 10 301;ID=match$3315_10_301;signature_desc=Borrelia ORF-A;Name=PF02414;status=T;Dbxref="InterPro:IPR003459"
gene-bpuSUM_001409_orf27718	cp61	gene	+	Pfam	protein_match	10	301	5.2e-93	+	.	date=03-12-2020;Target=null 10 301;ID=match$3316_10_301;signature_desc=Borrelia ORF-A;Name=PF02414;status=T;Dbxref="InterPro:IPR003459"
gene-bpuSUM_001454_orf28355	lp10	gene	+	Pfam	protein_match	16	188	7e-19	+	.	date=03-12-2020;Target=null 16 188;ID=match$1422_16_188;signature_desc=Borrelia ORF-A;Name=PF02414;status=T;Dbxref="InterPro:IPR003459"
gene-bpuSUM_001457_orf28394	lp10	gene	-	Pfam	protein_match	16	188	7e-19	+	.	date=03-12-2020;Target=null 16 188;ID=match$1423_16_188;signature_desc=Borrelia ORF-A;Name=PF02414;status=T;Dbxref="InterPro:IPR003459"
gene-bpuSUM_001550_orf30010	lp110	gene	-	Pfam	protein_match	13	321	5.9e-77	+	.	date=03-12-2020;Target=null 13 321;ID=match$1591_13_321;signature_desc=Borrelia ORF-A;Name=PF02414;status=T;Dbxref="InterPro:IPR003459"
gene-bpuSUM_001580_orf30464	lp25	gene	+	Pfam	protein_match	10	301	6.6e-93	+	.	date=03-12-2020;Target=null 10 301;ID=match$2167_10_301;signature_desc=Borrelia ORF-A;Name=PF02414;status=T;Dbxref="InterPro:IPR003459"
gene-bpuSUM_001622_orf31155	Lp29-1	gene	+	Pfam	protein_match	56	365	8.4e-41	+	.	date=03-12-2020;Target=null 56 365;ID=match$3466_56_365;signature_desc=Borrelia ORF-A;Name=PF02414;status=T;Dbxref="InterPro:IPR003459"
gene-bpuSUM_001653_orf31701	Lp29-2	gene	+	Pfam	protein_match	56	367	2.1e-41	+	.	date=03-12-2020;Target=null 56 367;ID=match$1770_56_367;signature_desc=Borrelia ORF-A;Name=PF02414;status=T;Dbxref="InterPro:IPR003459"
gene-bpuSUM_001675_orf32045	lp35	gene	+	Pfam	protein_match	10	300	2.1e-83	+	.	date=03-12-2020;Target=null 10 300;ID=match$902_10_300;signature_desc=Borrelia ORF-A;Name=PF02414;status=T;Dbxref="InterPro:IPR003459"
gene-bpuSUM_001698_orf32415	lp39	gene	+	Pfam	protein_match	12	303	1.1e-94	+	.	date=03-12-2020;Target=null 12 303;ID=match$2134_12_303;signature_desc=Borrelia ORF-A;Name=PF02414;status=T;Dbxref="InterPro:IPR003459"
gene-bpuSUM_001733_orf32937	lp41	gene	+	Pfam	protein_match	17	243	2.1e-47	+	.	date=03-12-2020;Target=null 17 243;ID=match$2969_17_243;signature_desc=Borrelia ORF-A;Name=PF02414;status=T;Dbxref="InterPro:IPR003459"
gene-bpuSUM_001808_orf34082	lp46	gene	+	Pfam	protein_match	10	304	6.3e-89	+	.	date=03-12-2020;Target=null 10 304;ID=match$3614_10_304;signature_desc=Borrelia ORF-A;Name=PF02414;status=T;Dbxref="InterPro:IPR003459"
gene-bpuSUM_001835_orf34785	lp47	gene	+	Pfam	protein_match	14	282	8e-33	+	.	date=03-12-2020;Target=null 14 282;ID=match$1985_14_282;signature_desc=Borrelia ORF-A;Name=PF02414;status=T;Dbxref="InterPro:IPR003459"
gene-bpuSUM_001884_orf35573	lp57	gene	+	Pfam	protein_match	10	301	6.2e-92	+	.	date=03-12-2020;Target=null 10 301;ID=match$3514_10_301;signature_desc=Borrelia ORF-A;Name=PF02414;status=T;Dbxref="InterPro:IPR003459"
gene-bpuSUM_001940_orf36453	lp65	gene	+	Pfam	protein_match	18	229	7.4e-13	+	.	date=03-12-2020;Target=null 18 229;ID=match$61_18_229;signature_desc=Borrelia ORF-A;Name=PF02414;status=T;Dbxref="InterPro:IPR003459"

## Sheet: bvRMA01
PF32	replicon	gene/pseudo	orientation
gene-bvRMA01_000267_orf6124	chromosome	gene	-	CDD	protein_match	32	261	1.94429e-105	+	.	date=03-12-2020;Target=null 32 261;ID=match$1471_32_261;signature_desc=FlhG-like;Name=cd02038;status=T
gene-bvRMA01_000354_orf8038	chromosome	gene	+	CDD	protein_match	3	280	1.97163e-71	+	.	date=03-12-2020;Target=null 3 280;ID=match$875_3_280;signature_desc=FlhG-like;Name=cd02038;status=T
gene-bvRMA01_000427_orf9878	chromosome	gene	+	CDD	protein_match	2	196	7.31745e-41	+	.	date=03-12-2020;Target=null 2 196;ID=match$400_2_196;signature_desc=ParAB_family;Name=cd02042;status=T
gene-bvRMA01_000733_orf16724	chromosome	gene	+	CDD	protein_match	3	285	7.10428e-77	+	.	date=03-12-2020;Target=null 3 285;ID=match$2129_3_285;signature_desc=FlhG-like;Name=cd02038;status=T
gene-bvRMA01_000869_orf20179	cp28	gene	+	CDD	protein_match	8	202	2.69011e-30	+	.	date=03-12-2020;Target=null 8 202;ID=match$2326_8_202;signature_desc=ParAB_family;Name=cd02042;status=T
gene-bvRMA01_000907_orf20709	lp10	gene	-	CDD	protein_match	4	197	3.10719e-26	+	.	date=03-12-2020;Target=null 4 197;ID=match$1484_4_197;signature_desc=ParAB_family;Name=cd02042;status=T
gene-bvRMA01_000916_orf20811	lp10	gene	+	CDD	protein_match	4	197	3.10719e-26	+	.	date=03-12-2020;Target=null 4 197;ID=match$1488_4_197;signature_desc=ParAB_family;Name=cd02042;status=T
gene-bvRMA01_001011_orf22352	lp127	gene	-	CDD	protein_match	7	200	1.26437e-25	+	.	date=03-12-2020;Target=null 7 200;ID=match$2079_7_200;signature_desc=ParAB_family;Name=cd02042;status=T
gene-bvRMA01_001070_orf23299	Lp17-2	gene	+	CDD	protein_match	7	200	3.77794e-25	+	.	date=03-12-2020;Target=null 7 200;ID=match$181_7_200;signature_desc=ParAB_family;Name=cd02042;status=T
gene-bvRMA01_001100_orf23748	lp25	gene	+	CDD	protein_match	7	200	1.94623e-25	+	.	date=03-12-2020;Target=null 7 200;ID=match$1812_7_200;signature_desc=ParAB_family;Name=cd02042;status=T
gene-bvRMA01_001118_orf24139	lp30	gene	+	CDD	protein_match	7	200	1.48827e-29	+	.	date=03-12-2020;Target=null 7 200;ID=match$1597_7_200;signature_desc=ParAB_family;Name=cd02042;status=T
gene-bvRMA01_001152_orf24610	lp31	gene	+	CDD	protein_match	7	205	1.54206e-27	+	.	date=03-12-2020;Target=null 7 205;ID=match$1836_7_205;signature_desc=ParAB_family;Name=cd02042;status=T
gene-bvRMA01_001193_orf25345	lp35	gene	+	CDD	protein_match	7	203	1.08793e-28	+	.	date=03-12-2020;Target=null 7 203;ID=match$781_7_203;signature_desc=ParAB_family;Name=cd02042;status=T
gene-bvRMA01_001225_orf25986	lp37	gene	+	CDD	protein_match	7	203	1.08793e-28	+	.	date=03-12-2020;Target=null 7 203;ID=match$777_7_203;signature_desc=ParAB_family;Name=cd02042;status=T
PF49
gene-bvRMA01_000870_orf20194	cp28	gene	+	Pfam	protein_match	80	162	7e-30	+	.	date=03-12-2020;Target=null 80 162;ID=match$2325_80_162;signature_desc=Putative plasmid partition protein;Name=PF01672;status=T;Dbxref="InterPro:IPR002596"
gene-bvRMA01_000906_orf20695	lp10	gene	-	Pfam	protein_match	89	165	6e-06	+	.	date=03-12-2020;Target=null 89 165;ID=match$722_89_165;signature_desc=Putative plasmid partition protein;Name=PF01672;status=T;Dbxref="InterPro:IPR002596"
gene-bvRMA01_000917_orf20827	lp10	gene	+	Pfam	protein_match	89	165	6e-06	+	.	date=03-12-2020;Target=null 89 165;ID=match$721_89_165;signature_desc=Putative plasmid partition protein;Name=PF01672;status=T;Dbxref="InterPro:IPR002596"
gene-bvRMA01_001010_orf22339	lp127	gene	-	Pfam	protein_match	80	164	9e-33	+	.	date=03-12-2020;Target=null 80 164;ID=match$1905_80_164;signature_desc=Putative plasmid partition protein;Name=PF01672;status=T;Dbxref="InterPro:IPR002596"
gene-bvRMA01_001071_orf23316	Lp17-2	gene	+	Pfam	protein_match	87	170	2e-22	+	.	date=03-12-2020;Target=null 87 170;ID=match$41_87_170;signature_desc=Putative plasmid partition protein;Name=PF01672;status=T;Dbxref="InterPro:IPR002596"
gene-bvRMA01_001101_orf23763	lp25	gene	+	Pfam	protein_match	81	165	1e-34	+	.	date=03-12-2020;Target=null 81 165;ID=match$430_81_165;signature_desc=Putative plasmid partition protein;Name=PF01672;status=T;Dbxref="InterPro:IPR002596"
gene-bvRMA01_001119_orf24155	lp30	gene	+	Pfam	protein_match	76	159	6.5e-33	+	.	date=03-12-2020;Target=null 76 159;ID=match$2228_76_159;signature_desc=Putative plasmid partition protein;Name=PF01672;status=T;Dbxref="InterPro:IPR002596"
gene-bvRMA01_001153_orf24627	lp31	gene	+	Pfam	protein_match	95	179	3.6e-35	+	.	date=03-12-2020;Target=null 95 179;ID=match$1450_95_179;signature_desc=Putative plasmid partition protein;Name=PF01672;status=T;Dbxref="InterPro:IPR002596"
gene-bvRMA01_001194_orf25359	lp35	gene	+	Pfam	protein_match	88	169	7.2e-22	+	.	date=03-12-2020;Target=null 88 169;ID=match$633_88_169;signature_desc=Putative plasmid partition protein;Name=PF01672;status=T;Dbxref="InterPro:IPR002596"
gene-bvRMA01_001226_orf26000	lp37	gene	+	Pfam	protein_match	88	169	7.2e-22	+	.	date=03-12-2020;Target=null 88 169;ID=match$634_88_169;signature_desc=Putative plasmid partition protein;Name=PF01672;status=T;Dbxref="InterPro:IPR002596"
PF50
gene-bvRMA01_000868_orf20165	cp28	gene	+	Pfam	protein_match	44	186	1.2e-44	+	.	date=03-12-2020;Target=null 44 186;ID=match$1117_44_186;signature_desc=Borrelia family of unknown function DUF226;Name=PF02890;status=T;Dbxref="InterPro:IPR004180"
gene-bvRMA01_001012_orf22362	lp127	gene	-	Pfam	protein_match	49	186	5.7e-51	+	.	date=03-12-2020;Target=null 49 186;ID=match$2569_49_186;signature_desc=Borrelia family of unknown function DUF226;Name=PF02890;status=T;Dbxref="InterPro:IPR004180"
gene-bvRMA01_001073_orf23347	Lp17-2	gene	+	Pfam	protein_match	49	188	5.6e-36	+	.	date=03-12-2020;Target=null 49 188;ID=match$817_49_188;signature_desc=Borrelia family of unknown function DUF226;Name=PF02890;status=T;Dbxref="InterPro:IPR004180"
gene-bvRMA01_001099_orf23736	lp25	gene	+	Pfam	protein_match	46	184	3e-56	+	.	date=03-12-2020;Target=null 46 184;ID=match$1860_46_184;signature_desc=Borrelia family of unknown function DUF226;Name=PF02890;status=T;Dbxref="InterPro:IPR004180"
gene-bvRMA01_001117_orf24125	lp30	gene	+	Pfam	protein_match	46	184	2.9e-54	+	.	date=03-12-2020;Target=null 46 184;ID=match$1125_46_184;signature_desc=Borrelia family of unknown function DUF226;Name=PF02890;status=T;Dbxref="InterPro:IPR004180"
gene-bvRMA01_001151_orf24596	lp31	gene	+	Pfam	protein_match	46	185	9.9e-57	+	.	date=03-12-2020;Target=null 46 185;ID=match$2597_46_185;signature_desc=Borrelia family of unknown function DUF226;Name=PF02890;status=T;Dbxref="InterPro:IPR004180"
gene-bvRMA01_001192_orf25335	lp35	gene	+	Pfam	protein_match	37	173	6.8e-42	+	.	date=03-12-2020;Target=null 37 173;ID=match$716_37_173;signature_desc=Borrelia family of unknown function DUF226;Name=PF02890;status=T;Dbxref="InterPro:IPR004180"
gene-bvRMA01_001224_orf25976	lp37	gene	+	Pfam	protein_match	37	173	6.8e-42	+	.	date=03-12-2020;Target=null 37 173;ID=match$715_37_173;signature_desc=Borrelia family of unknown function DUF226;Name=PF02890;status=T;Dbxref="InterPro:IPR004180"
PF57/62
gene-bvRMA01_000867_orf20153	cp28	gene	+	Pfam	protein_match	17	202	3e-12	+	.	date=03-12-2020;Target=null 17 202;ID=match$2104_17_202;signature_desc=Borrelia ORF-A;Name=PF02414;status=T;Dbxref="InterPro:IPR003459"
gene-bvRMA01_000910_orf20738	lp10	gene	+	Pfam	protein_match	16	177	3.6e-20	+	.	date=03-12-2020;Target=null 16 177;ID=match$1174_16_177;signature_desc=Borrelia ORF-A;Name=PF02414;status=T;Dbxref="InterPro:IPR003459"
gene-bvRMA01_000913_orf20783	lp10	pseudo	-	Pfam	protein_match	14	140	5.7e-11	+	.	date=03-12-2020;Target=null 14 140;ID=match$2721_14_140;signature_desc=Borrelia ORF-A;Name=PF02414;status=T;Dbxref="InterPro:IPR003459"
gene-bvRMA01_001013_orf22378	lp127	gene	-	Pfam	protein_match	13	321	3.6e-80	+	.	date=03-12-2020;Target=null 13 321;ID=match$628_13_321;signature_desc=Borrelia ORF-A;Name=PF02414;status=T;Dbxref="InterPro:IPR003459"
gene-bvRMA01_001065_orf23232	Lp17-1	gene	+	Pfam	protein_match	56	366	5.5e-41	+	.	date=03-12-2020;Target=null 56 366;ID=match$2655_56_366;signature_desc=Borrelia ORF-A;Name=PF02414;status=T;Dbxref="InterPro:IPR003459"
gene-bvRMA01_001072_orf23331	Lp17-2	gene	+	Pfam	protein_match	17	242	4.4e-48	+	.	date=03-12-2020;Target=null 17 242;ID=match$1464_17_242;signature_desc=Borrelia ORF-A;Name=PF02414;status=T;Dbxref="InterPro:IPR003459"
gene-bvRMA01_001098_orf23721	lp25	gene	+	Pfam	protein_match	10	304	1.4e-88	+	.	date=03-12-2020;Target=null 10 304;ID=match$1622_10_304;signature_desc=Borrelia ORF-A;Name=PF02414;status=T;Dbxref="InterPro:IPR003459"
gene-bvRMA01_001116_orf24106	lp30	gene	+	Pfam	protein_match	10	296	2.3e-88	+	.	date=03-12-2020;Target=null 10 296;ID=match$368_10_296;signature_desc=Borrelia ORF-A;Name=PF02414;status=T;Dbxref="InterPro:IPR003459"
gene-bvRMA01_001150_orf24580	lp31	gene	+	Pfam	protein_match	10	301	8e-93	+	.	date=03-12-2020;Target=null 10 301;ID=match$44_10_301;signature_desc=Borrelia ORF-A;Name=PF02414;status=T;Dbxref="InterPro:IPR003459"
gene-bvRMA01_001191_orf25313	lp35	gene	+	Pfam	protein_match	14	282	4.2e-34	+	.	date=03-12-2020;Target=null 14 282;ID=match$642_14_282;signature_desc=Borrelia ORF-A;Name=PF02414;status=T;Dbxref="InterPro:IPR003459"
gene-bvRMA01_001223_orf25954	lp37	gene	+	Pfam	protein_match	14	282	4.2e-34	+	.	date=03-12-2020;Target=null 14 282;ID=match$643_14_282;signature_desc=Borrelia ORF-A;Name=PF02414;status=T;Dbxref="InterPro:IPR003459"

## Sheet: bt91E135
PF32	replicon	gene/pseudo	orienation
gene-bt91E135_000265_orf6131	chromosome	gene	-	CDD	protein_match	32	261	1.94429e-105	+	.	date=03-12-2020;Target=null 32 261;ID=match$1668_32_261;signature_desc=FlhG-like;Name=cd02038;status=T
gene-bt91E135_000352_orf8042	chromosome	gene	+	CDD	protein_match	3	280	4.58009e-72	+	.	date=03-12-2020;Target=null 3 280;ID=match$874_3_280;signature_desc=FlhG-like;Name=cd02038;status=T
gene-bt91E135_000424_orf9847	chromosome	gene	+	CDD	protein_match	2	196	5.94826e-42	+	.	date=03-12-2020;Target=null 2 196;ID=match$2014_2_196;signature_desc=ParAB_family;Name=cd02042;status=T
gene-bt91E135_000730_orf16700	chromosome	gene	+	CDD	protein_match	3	285	6.79444e-78	+	.	date=03-12-2020;Target=null 3 285;ID=match$266_3_285;signature_desc=FlhG-like;Name=cd02038;status=T
gene-bt91E135_000867_orf20170	Cp30-1	gene	+	CDD	protein_match	7	200	2.32468e-20	+	.	date=03-12-2020;Target=null 7 200;ID=match$2090_7_200;signature_desc=ParAB_family;Name=cd02042;status=T
gene-bt91E135_000911_orf20746	Cp30-2	gene	+	CDD	protein_match	7	204	5.63245e-22	+	.	date=03-12-2020;Target=null 7 204;ID=match$2746_7_204;signature_desc=ParAB_family;Name=cd02042;status=T
gene-bt91E135_000955_orf21314	cp31	gene	+	CDD	protein_match	8	202	5.12678e-29	+	.	date=03-12-2020;Target=null 8 202;ID=match$1368_8_202;signature_desc=ParAB_family;Name=cd02042;status=T
gene-bt91E135_000999_orf21895	cp49	gene	+	CDD	protein_match	7	208	1.81029e-26	+	.	date=03-12-2020;Target=null 7 208;ID=match$63_7_208;signature_desc=ParAB_family;Name=cd02042;status=T
gene-bt91E135_001028_orf22244	cp49	pseudo	+	CDD	protein_match	8	56	1.1165e-19	+	.	date=03-12-2020;Target=null 8 56;ID=match$660_8_56;signature_desc=ParAB_family;Name=cd02042;status=T
gene-bt91E135_001028_orf22246	cp49	pseudo	+	CDD	protein_match	72	148	1.99633e-16	+	.	date=03-12-2020;Target=null 72 148;ID=match$1387_72_148;signature_desc=ParAB_family;Name=cd02042;status=T
gene-bt91E135_001075_orf22833	lp10	gene	-	CDD	protein_match	4	197	3.38309e-26	+	.	date=03-12-2020;Target=null 4 197;ID=match$1881_4_197;signature_desc=ParAB_family;Name=cd02042;status=T
gene-bt91E135_001084_orf22935	lp10	pseudo	+	CDD	protein_match	4	183	1.22631e-23	+	.	date=03-12-2020;Target=null 4 183;ID=match$2946_4_183;signature_desc=ParAB_family;Name=cd02042;status=T
gene-bt91E135_001191_orf24823	lp158	gene	-	CDD	protein_match	7	200	1.26437e-25	+	.	date=03-12-2020;Target=null 7 200;ID=match$2315_7_200;signature_desc=ParAB_family;Name=cd02042;status=T
gene-bt91E135_001232_orf25748	lp19	gene	+	CDD	protein_match	7	200	2.83679e-25	+	.	date=03-12-2020;Target=null 7 200;ID=match$549_7_200;signature_desc=ParAB_family;Name=cd02042;status=T
gene-bt91E135_001334_orf27493	lp36	gene	+	CDD	protein_match	8	206	1.86088e-32	+	.	date=03-12-2020;Target=null 8 206;ID=match$2009_8_206;signature_desc=ParAB_family;Name=cd02042;status=T
gene-bt91E135_001376_orf28129	lp38	gene	+	CDD	protein_match	7	191	1.73434e-30	+	.	date=03-12-2020;Target=null 7 191;ID=match$2227_7_191;signature_desc=ParAB_family;Name=cd02042;status=T
gene-bt91E135_001404_orf28679	lp40	gene	+	CDD	protein_match	7	203	1.03135e-28	+	.	date=03-12-2020;Target=null 7 203;ID=match$3062_7_203;signature_desc=ParAB_family;Name=cd02042;status=T
gene-bt91E135_001432_orf29142	lp43	gene	+	CDD	protein_match	8	202	2.68959e-29	+	.	date=03-12-2020;Target=null 8 202;ID=match$1231_8_202;signature_desc=ParAB_family;Name=cd02042;status=T
gene-bt91E135_001497_orf30054	lp48	gene	+	CDD	protein_match	7	200	6.32461e-34	+	.	date=03-12-2020;Target=null 7 200;ID=match$2685_7_200;signature_desc=ParAB_family;Name=cd02042;status=T
gene-bt91E135_001553_orf30903	lp53	gene	+	CDD	protein_match	7	205	3.51463e-26	+	.	date=03-12-2020;Target=null 7 205;ID=match$2880_7_205;signature_desc=ParAB_family;Name=cd02042;status=T
PF49
gene-bt91E135_000868_orf20186	Cp30-1	gene	+	Pfam	protein_match	82	166	9e-36	+	.	date=03-12-2020;Target=null 82 166;ID=match$1019_82_166;signature_desc=Putative plasmid partition protein;Name=PF01672;status=T;Dbxref="InterPro:IPR002596"
gene-bt91E135_000912_orf20760	Cp30-2	gene	+	Pfam	protein_match	91	175	1.2e-34	+	.	date=03-12-2020;Target=null 91 175;ID=match$2534_91_175;signature_desc=Putative plasmid partition protein;Name=PF01672;status=T;Dbxref="InterPro:IPR002596"
gene-bt91E135_000956_orf21328	cp31	gene	+	Pfam	protein_match	94	178	4e-36	+	.	date=03-12-2020;Target=null 94 178;ID=match$927_94_178;signature_desc=Putative plasmid partition protein;Name=PF01672;status=T;Dbxref="InterPro:IPR002596"
gene-bt91E135_001000_orf21912	cp49	gene	+	Pfam	protein_match	106	190	1.3e-35	+	.	date=03-12-2020;Target=null 106 190;ID=match$643_106_190;signature_desc=Putative plasmid partition protein;Name=PF01672;status=T;Dbxref="InterPro:IPR002596"
gene-bt91E135_001029_orf22259	cp49	gene	+	Pfam	protein_match	94	178	4e-36	+	.	date=03-12-2020;Target=null 94 178;ID=match$926_94_178;signature_desc=Putative plasmid partition protein;Name=PF01672;status=T;Dbxref="InterPro:IPR002596"
gene-bt91E135_001074_orf22819	lp10	pseudo	-	Pfam	protein_match	89	160	0.00014	+	.	date=03-12-2020;Target=null 89 160;ID=match$562_89_160;signature_desc=Putative plasmid partition protein;Name=PF01672;status=T;Dbxref="InterPro:IPR002596"
gene-bt91E135_001085_orf22954	lp10	pseudo	+	Pfam	protein_match	76	152	2.9e-06	+	.	date=03-12-2020;Target=null 76 152;ID=match$251_76_152;signature_desc=Putative plasmid partition protein;Name=PF01672;status=T;Dbxref="InterPro:IPR002596"
gene-bt91E135_001190_orf24810	lp158	gene	-	Pfam	protein_match	80	164	9e-33	+	.	date=03-12-2020;Target=null 80 164;ID=match$2144_80_164;signature_desc=Putative plasmid partition protein;Name=PF01672;status=T;Dbxref="InterPro:IPR002596"
gene-bt91E135_001233_orf25765	lp19	gene	+	Pfam	protein_match	87	167	1.2e-20	+	.	date=03-12-2020;Target=null 87 167;ID=match$2109_87_167;signature_desc=Putative plasmid partition protein;Name=PF01672;status=T;Dbxref="InterPro:IPR002596"
gene-bt91E135_001335_orf27510	lp36	gene	+	Pfam	protein_match	80	161	3.5e-30	+	.	date=03-12-2020;Target=null 80 161;ID=match$1356_80_161;signature_desc=Putative plasmid partition protein;Name=PF01672;status=T;Dbxref="InterPro:IPR002596"
gene-bt91E135_001377_orf28145	lp38	gene	+	Pfam	protein_match	86	170	5.5e-33	+	.	date=03-12-2020;Target=null 86 170;ID=match$2189_86_170;signature_desc=Putative plasmid partition protein;Name=PF01672;status=T;Dbxref="InterPro:IPR002596"
gene-bt91E135_001405_orf28693	lp40	gene	+	Pfam	protein_match	88	169	4.7e-22	+	.	date=03-12-2020;Target=null 88 169;ID=match$2431_88_169;signature_desc=Putative plasmid partition protein;Name=PF01672;status=T;Dbxref="InterPro:IPR002596"
gene-bt91E135_001433_orf29158	lp43	gene	+	Pfam	protein_match	88	172	9.9e-35	+	.	date=03-12-2020;Target=null 88 172;ID=match$2143_88_172;signature_desc=Putative plasmid partition protein;Name=PF01672;status=T;Dbxref="InterPro:IPR002596"
gene-bt91E135_001498_orf30073	lp48	gene	+	Pfam	protein_match	88	172	1e-31	+	.	date=03-12-2020;Target=null 88 172;ID=match$3008_88_172;signature_desc=Putative plasmid partition protein;Name=PF01672;status=T;Dbxref="InterPro:IPR002596"
gene-bt91E135_001554_orf30918	lp53	gene	+	Pfam	protein_match	95	179	1.7e-34	+	.	date=03-12-2020;Target=null 95 179;ID=match$703_95_179;signature_desc=Putative plasmid partition protein;Name=PF01672;status=T;Dbxref="InterPro:IPR002596"
PF50
gene-bt91E135_000866_orf20157	Cp30-1	gene	+	Pfam	protein_match	47	184	2.1e-55	+	.	date=03-12-2020;Target=null 47 184;ID=match$1611_47_184;signature_desc=Borrelia family of unknown function DUF226;Name=PF02890;status=T;Dbxref="InterPro:IPR004180"
gene-bt91E135_000910_orf20734	Cp30-2	gene	+	Pfam	protein_match	46	184	1.6e-55	+	.	date=03-12-2020;Target=null 46 184;ID=match$1783_46_184;signature_desc=Borrelia family of unknown function DUF226;Name=PF02890;status=T;Dbxref="InterPro:IPR004180"
gene-bt91E135_000954_orf21305	cp31	gene	+	Pfam	protein_match	7	144	4.1e-55	+	.	date=03-12-2020;Target=null 7 144;ID=match$640_7_144;signature_desc=Borrelia family of unknown function DUF226;Name=PF02890;status=T;Dbxref="InterPro:IPR004180"
gene-bt91E135_000998_orf21880	cp49	gene	+	Pfam	protein_match	46	185	4.9e-57	+	.	date=03-12-2020;Target=null 46 185;ID=match$546_46_185;signature_desc=Borrelia family of unknown function DUF226;Name=PF02890;status=T;Dbxref="InterPro:IPR004180"
gene-bt91E135_001027_orf22234	cp49	gene	+	Pfam	protein_match	42	179	8e-55	+	.	date=03-12-2020;Target=null 42 179;ID=match$234_42_179;signature_desc=Borrelia family of unknown function DUF226;Name=PF02890;status=T;Dbxref="InterPro:IPR004180"
gene-bt91E135_001192_orf24833	lp158	gene	-	Pfam	protein_match	49	186	2.5e-51	+	.	date=03-12-2020;Target=null 49 186;ID=match$664_49_186;signature_desc=Borrelia family of unknown function DUF226;Name=PF02890;status=T;Dbxref="InterPro:IPR004180"
gene-bt91E135_001235_orf25798	lp19	gene	+	Pfam	protein_match	49	188	5.4e-36	+	.	date=03-12-2020;Target=null 49 188;ID=match$2153_49_188;signature_desc=Borrelia family of unknown function DUF226;Name=PF02890;status=T;Dbxref="InterPro:IPR004180"
gene-bt91E135_001333_orf27480	lp36	gene	+	Pfam	protein_match	46	184	5.9e-53	+	.	date=03-12-2020;Target=null 46 184;ID=match$1609_46_184;signature_desc=Borrelia family of unknown function DUF226;Name=PF02890;status=T;Dbxref="InterPro:IPR004180"
gene-bt91E135_001375_orf28117	lp38	gene	+	Pfam	protein_match	45	184	2.7e-54	+	.	date=03-12-2020;Target=null 45 184;ID=match$2455_45_184;signature_desc=Borrelia family of unknown function DUF226;Name=PF02890;status=T;Dbxref="InterPro:IPR004180"
gene-bt91E135_001403_orf28669	lp40	gene	+	Pfam	protein_match	37	173	6.9e-42	+	.	date=03-12-2020;Target=null 37 173;ID=match$326_37_173;signature_desc=Borrelia family of unknown function DUF226;Name=PF02890;status=T;Dbxref="InterPro:IPR004180"
gene-bt91E135_001431_orf29130	lp43	gene	+	Pfam	protein_match	45	184	5.8e-56	+	.	date=03-12-2020;Target=null 45 184;ID=match$2689_45_184;signature_desc=Borrelia family of unknown function DUF226;Name=PF02890;status=T;Dbxref="InterPro:IPR004180"
gene-bt91E135_001496_orf30040	lp48	gene	+	Pfam	protein_match	37	174	9.3e-49	+	.	date=03-12-2020;Target=null 37 174;ID=match$1884_37_174;signature_desc=Borrelia family of unknown function DUF226;Name=PF02890;status=T;Dbxref="InterPro:IPR004180"
gene-bt91E135_001552_orf30890	lp53	gene	+	Pfam	protein_match	46	185	1.2e-58	+	.	date=03-12-2020;Target=null 46 185;ID=match$696_46_185;signature_desc=Borrelia family of unknown function DUF226;Name=PF02890;status=T;Dbxref="InterPro:IPR004180"
PF57/62
gene-bt91E135_000865_orf20139	Cp30-1	gene	+	Pfam	protein_match	17	308	1.2e-92	+	.	date=03-12-2020;Target=null 17 308;ID=match$1548_17_308;signature_desc=Borrelia ORF-A;Name=PF02414;status=T;Dbxref="InterPro:IPR003459"
gene-bt91E135_000909_orf20718	Cp30-2	gene	+	Pfam	protein_match	10	300	1.2e-90	+	.	date=03-12-2020;Target=null 10 300;ID=match$2974_10_300;signature_desc=Borrelia ORF-A;Name=PF02414;status=T;Dbxref="InterPro:IPR003459"
gene-bt91E135_000953_orf21289	cp31	gene	+	Pfam	protein_match	16	306	2e-91	+	.	date=03-12-2020;Target=null 16 306;ID=match$1007_16_306;signature_desc=Borrelia ORF-A;Name=PF02414;status=T;Dbxref="InterPro:IPR003459"
gene-bt91E135_000997_orf21864	cp49	gene	+	Pfam	protein_match	10	302	9.6e-93	+	.	date=03-12-2020;Target=null 10 302;ID=match$461_10_302;signature_desc=Borrelia ORF-A;Name=PF02414;status=T;Dbxref="InterPro:IPR003459"
gene-bt91E135_001026_orf22217	cp49	gene	+	Pfam	protein_match	16	306	2e-91	+	.	date=03-12-2020;Target=null 16 306;ID=match$1008_16_306;signature_desc=Borrelia ORF-A;Name=PF02414;status=T;Dbxref="InterPro:IPR003459"
gene-bt91E135_001078_orf22863	lp10	gene	+	Pfam	protein_match	16	165	9.2e-20	+	.	date=03-12-2020;Target=null 16 165;ID=match$435_16_165;signature_desc=Borrelia ORF-A;Name=PF02414;status=T;Dbxref="InterPro:IPR003459"
gene-bt91E135_001081_orf22908	lp10	pseudo	-	Pfam	protein_match	14	128	1.6e-10	+	.	date=03-12-2020;Target=null 14 128;ID=match$2592_14_128;signature_desc=Borrelia ORF-A;Name=PF02414;status=T;Dbxref="InterPro:IPR003459"
gene-bt91E135_001193_orf24848	lp158	gene	-	Pfam	protein_match	13	321	3.3e-80	+	.	date=03-12-2020;Target=null 13 321;ID=match$1216_13_321;signature_desc=Borrelia ORF-A;Name=PF02414;status=T;Dbxref="InterPro:IPR003459"
gene-bt91E135_001234_orf25782	lp19	gene	+	Pfam	protein_match	17	240	3.3e-46	+	.	date=03-12-2020;Target=null 17 240;ID=match$1594_17_240;signature_desc=Borrelia ORF-A;Name=PF02414;status=T;Dbxref="InterPro:IPR003459"
gene-bt91E135_001270_orf26403	lp24	gene	+	Pfam	protein_match	56	366	2.5e-41	+	.	date=03-12-2020;Target=null 56 366;ID=match$2793_56_366;signature_desc=Borrelia ORF-A;Name=PF02414;status=T;Dbxref="InterPro:IPR003459"
gene-bt91E135_001300_orf26997	lp29	gene	+	Pfam	protein_match	56	366	2.9e-41	+	.	date=03-12-2020;Target=null 56 366;ID=match$2748_56_366;signature_desc=Borrelia ORF-A;Name=PF02414;status=T;Dbxref="InterPro:IPR003459"
gene-bt91E135_001332_orf27459	lp36	gene	+	Pfam	protein_match	10	299	1.9e-89	+	.	date=03-12-2020;Target=null 10 299;ID=match$1590_10_299;signature_desc=Borrelia ORF-A;Name=PF02414;status=T;Dbxref="InterPro:IPR003459"
gene-bt91E135_001374_orf28101	lp38	gene	+	Pfam	protein_match	10	301	1.2e-91	+	.	date=03-12-2020;Target=null 10 301;ID=match$2244_10_301;signature_desc=Borrelia ORF-A;Name=PF02414;status=T;Dbxref="InterPro:IPR003459"
gene-bt91E135_001402_orf28648	lp40	gene	+	Pfam	protein_match	14	282	3.4e-34	+	.	date=03-12-2020;Target=null 14 282;ID=match$2576_14_282;signature_desc=Borrelia ORF-A;Name=PF02414;status=T;Dbxref="InterPro:IPR003459"
gene-bt91E135_001430_orf29114	lp43	gene	+	Pfam	protein_match	10	304	2.3e-88	+	.	date=03-12-2020;Target=null 10 304;ID=match$2640_10_304;signature_desc=Borrelia ORF-A;Name=PF02414;status=T;Dbxref="InterPro:IPR003459"
gene-bt91E135_001495_orf30027	lp48	gene	+	Pfam	protein_match	19	213	8.2e-11	+	.	date=03-12-2020;Target=null 19 213;ID=match$4_19_213;signature_desc=Borrelia ORF-A;Name=PF02414;status=T;Dbxref="InterPro:IPR003459"
gene-bt91E135_001551_orf30875	lp53	gene	+	Pfam	protein_match	10	301	4.8e-91	+	.	date=03-12-2020;Target=null 10 301;ID=match$704_10_301;signature_desc=Borrelia ORF-A;Name=PF02414;status=T;Dbxref="InterPro:IPR003459"
gene-bt91E135_001565_orf31046	lp53	gene	+	Pfam	protein_match	12	322	1.1e-43	+	.	date=03-12-2020;Target=null 12 322;ID=match$1078_12_322;signature_desc=Borrelia ORF-A;Name=PF02414;status=T;Dbxref="InterPro:IPR003459"

## Sheet: btBTE5EL
PF32	replicon	gene/pseudo	orientation
gene-btBTE5EL_000265_orf6132	chromosome	gene	-	CDD	protein_match	32	261	1.94429e-105	+	.	date=03-12-2020;Target=null 32 261;ID=match$1726_32_261;signature_desc=FlhG-like;Name=cd02038;status=T
gene-btBTE5EL_000352_orf8054	chromosome	gene	+	CDD	protein_match	3	280	4.58009e-72	+	.	date=03-12-2020;Target=null 3 280;ID=match$887_3_280;signature_desc=FlhG-like;Name=cd02038;status=T
gene-btBTE5EL_000425_orf9863	chromosome	gene	+	CDD	protein_match	2	196	5.94826e-42	+	.	date=03-12-2020;Target=null 2 196;ID=match$2047_2_196;signature_desc=ParAB_family;Name=cd02042;status=T
gene-btBTE5EL_000728_orf16698	chromosome	gene	+	CDD	protein_match	3	285	6.79444e-78	+	.	date=03-12-2020;Target=null 3 285;ID=match$291_3_285;signature_desc=FlhG-like;Name=cd02038;status=T
gene-btBTE5EL_000865_orf20171	Cp30-1	gene	+	CDD	protein_match	8	202	5.12678e-29	+	.	date=03-12-2020;Target=null 8 202;ID=match$1395_8_202;signature_desc=ParAB_family;Name=cd02042;status=T
gene-btBTE5EL_000909_orf20747	Cp30-2	gene	+	CDD	protein_match	8	205	2.20974e-28	+	.	date=03-12-2020;Target=null 8 205;ID=match$503_8_205;signature_desc=ParAB_family;Name=cd02042;status=T
gene-btBTE5EL_000953_orf21341	cp31	gene	+	CDD	protein_match	7	204	5.63245e-22	+	.	date=03-12-2020;Target=null 7 204;ID=match$2879_7_204;signature_desc=ParAB_family;Name=cd02042;status=T
gene-btBTE5EL_001000_orf21946	cp60	gene	+	CDD	protein_match	7	208	1.81029e-26	+	.	date=03-12-2020;Target=null 7 208;ID=match$53_7_208;signature_desc=ParAB_family;Name=cd02042;status=T
gene-btBTE5EL_001042_orf22515	cp60	pseudo	+	CDD	protein_match	7	55	1.83783e-15	+	.	date=03-12-2020;Target=null 7 55;ID=match$1036_7_55;signature_desc=ParAB_family;Name=cd02042;status=T
gene-btBTE5EL_001086_orf23084	lp10	gene	-	CDD	protein_match	4	197	4.09668e-26	+	.	date=03-12-2020;Target=null 4 197;ID=match$673_4_197;signature_desc=ParAB_family;Name=cd02042;status=T
gene-btBTE5EL_001095_orf23187	lp10	gene	+	CDD	protein_match	4	197	4.09668e-26	+	.	date=03-12-2020;Target=null 4 197;ID=match$677_4_197;signature_desc=ParAB_family;Name=cd02042;status=T
gene-btBTE5EL_001201_orf25062	lp160	gene	-	CDD	protein_match	7	200	1.27788e-25	+	.	date=03-12-2020;Target=null 7 200;ID=match$2392_7_200;signature_desc=ParAB_family;Name=cd02042;status=T
gene-btBTE5EL_001278_orf26590	lp28	gene	+	CDD	protein_match	7	200	3.90911e-26	+	.	date=03-12-2020;Target=null 7 200;ID=match$1592_7_200;signature_desc=ParAB_family;Name=cd02042;status=T
gene-btBTE5EL_001313_orf27161	lp30	gene	+	CDD	protein_match	7	200	3.59574e-30	+	.	date=03-12-2020;Target=null 7 200;ID=match$543_7_200;signature_desc=ParAB_family;Name=cd02042;status=T
gene-btBTE5EL_001353_orf27693	lp32	gene	+	CDD	protein_match	7	201	3.86471e-28	+	.	date=03-12-2020;Target=null 7 201;ID=match$1634_7_201;signature_desc=ParAB_family;Name=cd02042;status=T
gene-btBTE5EL_001386_orf28178	lp34	gene	+	CDD	protein_match	7	205	1.92567e-25	+	.	date=03-12-2020;Target=null 7 205;ID=match$1560_7_205;signature_desc=ParAB_family;Name=cd02042;status=T
gene-btBTE5EL_001420_orf28691	lp37	gene	+	CDD	protein_match	7	203	1.32347e-30	+	.	date=03-12-2020;Target=null 7 203;ID=match$3119_7_203;signature_desc=ParAB_family;Name=cd02042;status=T
gene-btBTE5EL_001462_orf29307	lp42	gene	+	CDD	protein_match	8	206	4.94066e-32	+	.	date=03-12-2020;Target=null 8 206;ID=match$2378_8_206;signature_desc=ParAB_family;Name=cd02042;status=T
gene-btBTE5EL_001505_orf30112	lp45	gene	+	CDD	protein_match	7	203	1.03135e-28	+	.	date=03-12-2020;Target=null 7 203;ID=match$3150_7_203;signature_desc=ParAB_family;Name=cd02042;status=T
gene-btBTE5EL_001543_orf30743	lp46	gene	+	CDD	protein_match	7	200	6.12369e-34	+	.	date=03-12-2020;Target=null 7 200;ID=match$44_7_200;signature_desc=ParAB_family;Name=cd02042;status=T
gene-btBTE5EL_001570_orf31163	lp46	pseudo	-	CDD	protein_match	19	67	1.08228e-09	+	.	date=03-12-2020;Target=null 19 67;ID=match$2669_19_67;signature_desc=ParAB_family;Name=cd02042;status=T
gene-btBTE5EL_001570_orf31166	lp46	pseudo	-	CDD	protein_match	19	95	6.31725e-13	+	.	date=03-12-2020;Target=null 19 95;ID=match$1846_19_95;signature_desc=ParAB_family;Name=cd02042;status=T
gene-btBTE5EL_001583_orf31381	lp49	gene	+	CDD	protein_match	8	202	8.31785e-29	+	.	date=03-12-2020;Target=null 8 202;ID=match$614_8_202;signature_desc=ParAB_family;Name=cd02042;status=T
PF49
gene-btBTE5EL_000866_orf20185	Cp30-1	gene	+	Pfam	protein_match	94	178	4e-36	+	.	date=03-12-2020;Target=null 94 178;ID=match$988_94_178;signature_desc=Putative plasmid partition protein;Name=PF01672;status=T;Dbxref="InterPro:IPR002596"
gene-btBTE5EL_000910_orf20764	Cp30-2	gene	+	Pfam	protein_match	88	171	3.7e-28	+	.	date=03-12-2020;Target=null 88 171;ID=match$744_88_171;signature_desc=Putative plasmid partition protein;Name=PF01672;status=T;Dbxref="InterPro:IPR002596"
gene-btBTE5EL_000954_orf21355	cp31	gene	+	Pfam	protein_match	91	175	1.2e-34	+	.	date=03-12-2020;Target=null 91 175;ID=match$2659_91_175;signature_desc=Putative plasmid partition protein;Name=PF01672;status=T;Dbxref="InterPro:IPR002596"
gene-btBTE5EL_001001_orf21963	cp60	gene	+	Pfam	protein_match	106	190	1.3e-35	+	.	date=03-12-2020;Target=null 106 190;ID=match$715_106_190;signature_desc=Putative plasmid partition protein;Name=PF01672;status=T;Dbxref="InterPro:IPR002596"
gene-btBTE5EL_001043_orf22528	cp60	pseudo	+	Pfam	protein_match	3	47	5.4e-20	+	.	date=03-12-2020;Target=null 3 47;ID=match$32_3_47;signature_desc=Putative plasmid partition protein;Name=PF01672;status=T;Dbxref="InterPro:IPR002596"
gene-btBTE5EL_001096_orf23204	lp10	gene	+	Pfam	protein_match	89	165	3.6e-06	+	.	date=03-12-2020;Target=null 89 165;ID=match$582_89_165;signature_desc=Putative plasmid partition protein;Name=PF01672;status=T;Dbxref="InterPro:IPR002596"
gene-btBTE5EL_001200_orf25049	lp160	gene	-	Pfam	protein_match	80	164	9e-33	+	.	date=03-12-2020;Target=null 80 164;ID=match$2215_80_164;signature_desc=Putative plasmid partition protein;Name=PF01672;status=T;Dbxref="InterPro:IPR002596"
gene-btBTE5EL_001279_orf26605	lp28	gene	+	Pfam	protein_match	81	165	2.6e-34	+	.	date=03-12-2020;Target=null 81 165;ID=match$2289_81_165;signature_desc=Putative plasmid partition protein;Name=PF01672;status=T;Dbxref="InterPro:IPR002596"
gene-btBTE5EL_001314_orf27174	lp30	gene	+	Pfam	protein_match	82	166	7.1e-35	+	.	date=03-12-2020;Target=null 82 166;ID=match$2961_82_166;signature_desc=Putative plasmid partition protein;Name=PF01672;status=T;Dbxref="InterPro:IPR002596"
gene-btBTE5EL_001354_orf27709	lp32	gene	+	Pfam	protein_match	83	167	7.6e-33	+	.	date=03-12-2020;Target=null 83 167;ID=match$893_83_167;signature_desc=Putative plasmid partition protein;Name=PF01672;status=T;Dbxref="InterPro:IPR002596"
gene-btBTE5EL_001387_orf28194	lp34	gene	+	Pfam	protein_match	80	159	1.1e-28	+	.	date=03-12-2020;Target=null 80 159;ID=match$435_80_159;signature_desc=Putative plasmid partition protein;Name=PF01672;status=T;Dbxref="InterPro:IPR002596"
gene-btBTE5EL_001421_orf28706	lp37	gene	+	Pfam	protein_match	89	171	2.6e-33	+	.	date=03-12-2020;Target=null 89 171;ID=match$804_89_171;signature_desc=Putative plasmid partition protein;Name=PF01672;status=T;Dbxref="InterPro:IPR002596"
gene-btBTE5EL_001463_orf29321	lp42	gene	+	Pfam	protein_match	80	161	8.2e-29	+	.	date=03-12-2020;Target=null 80 161;ID=match$40_80_161;signature_desc=Putative plasmid partition protein;Name=PF01672;status=T;Dbxref="InterPro:IPR002596"
gene-btBTE5EL_001506_orf30126	lp45	gene	+	Pfam	protein_match	88	169	4.7e-22	+	.	date=03-12-2020;Target=null 88 169;ID=match$2514_88_169;signature_desc=Putative plasmid partition protein;Name=PF01672;status=T;Dbxref="InterPro:IPR002596"
gene-btBTE5EL_001544_orf30762	lp46	gene	+	Pfam	protein_match	88	172	1e-31	+	.	date=03-12-2020;Target=null 88 172;ID=match$3106_88_172;signature_desc=Putative plasmid partition protein;Name=PF01672;status=T;Dbxref="InterPro:IPR002596"
gene-btBTE5EL_001568_orf31152	lp46	gene	-	Pfam	protein_match	18	60	3.4e-07	+	.	date=03-12-2020;Target=null 18 60;ID=match$3115_18_60;signature_desc=Putative plasmid partition protein;Name=PF01672;status=T;Dbxref="InterPro:IPR002596"
gene-btBTE5EL_001584_orf31395	lp49	gene	+	Pfam	protein_match	88	172	9.9e-35	+	.	date=03-12-2020;Target=null 88 172;ID=match$2204_88_172;signature_desc=Putative plasmid partition protein;Name=PF01672;status=T;Dbxref="InterPro:IPR002596"
PF50
gene-btBTE5EL_000864_orf20160	Cp30-1	gene	+	Pfam	protein_match	42	179	8e-55	+	.	date=03-12-2020;Target=null 42 179;ID=match$239_42_179;signature_desc=Borrelia family of unknown function DUF226;Name=PF02890;status=T;Dbxref="InterPro:IPR004180"
gene-btBTE5EL_000908_orf20731	Cp30-2	gene	+	Pfam	protein_match	46	184	8.8e-49	+	.	date=03-12-2020;Target=null 46 184;ID=match$2290_46_184;signature_desc=Borrelia family of unknown function DUF226;Name=PF02890;status=T;Dbxref="InterPro:IPR004180"
gene-btBTE5EL_000952_orf21329	cp31	gene	+	Pfam	protein_match	46	184	1.6e-55	+	.	date=03-12-2020;Target=null 46 184;ID=match$1817_46_184;signature_desc=Borrelia family of unknown function DUF226;Name=PF02890;status=T;Dbxref="InterPro:IPR004180"
gene-btBTE5EL_000999_orf21931	cp60	gene	+	Pfam	protein_match	46	185	4.9e-57	+	.	date=03-12-2020;Target=null 46 185;ID=match$583_46_185;signature_desc=Borrelia family of unknown function DUF226;Name=PF02890;status=T;Dbxref="InterPro:IPR004180"
gene-btBTE5EL_001041_orf22497	cp60	pseudo	+	Pfam	protein_match	1	37	6.9e-10	+	.	date=03-12-2020;Target=null 1 37;ID=match$3067_1_37;signature_desc=Borrelia family of unknown function DUF226;Name=PF02890;status=T;Dbxref="InterPro:IPR004180"
gene-btBTE5EL_001041_orf22498	cp60	pseudo	+	Pfam	protein_match	2	25	3.2e-10	+	.	date=03-12-2020;Target=null 2 25;ID=match$480_2_25;signature_desc=Borrelia family of unknown function DUF226;Name=PF02890;status=T;Dbxref="InterPro:IPR004180"
gene-btBTE5EL_001041_orf22502	cp60	pseudo	+	Pfam	protein_match	2	24	8e-06	+	.	date=03-12-2020;Target=null 2 24;ID=match$407_2_24;signature_desc=Borrelia family of unknown function DUF226;Name=PF02890;status=T;Dbxref="InterPro:IPR004180"
gene-btBTE5EL_001202_orf25072	lp160	gene	-	Pfam	protein_match	49	186	2.5e-51	+	.	date=03-12-2020;Target=null 49 186;ID=match$725_49_186;signature_desc=Borrelia family of unknown function DUF226;Name=PF02890;status=T;Dbxref="InterPro:IPR004180"
gene-btBTE5EL_001277_orf26576	lp28	gene	+	Pfam	protein_match	46	183	1.4e-56	+	.	date=03-12-2020;Target=null 46 183;ID=match$1294_46_183;signature_desc=Borrelia family of unknown function DUF226;Name=PF02890;status=T;Dbxref="InterPro:IPR004180"
gene-btBTE5EL_001312_orf27150	lp30	gene	+	Pfam	protein_match	45	184	7.4e-55	+	.	date=03-12-2020;Target=null 45 184;ID=match$179_45_184;signature_desc=Borrelia family of unknown function DUF226;Name=PF02890;status=T;Dbxref="InterPro:IPR004180"
gene-btBTE5EL_001352_orf27680	lp32	gene	+	Pfam	protein_match	47	184	2.5e-50	+	.	date=03-12-2020;Target=null 47 184;ID=match$2855_47_184;signature_desc=Borrelia family of unknown function DUF226;Name=PF02890;status=T;Dbxref="InterPro:IPR004180"
gene-btBTE5EL_001385_orf28166	lp34	gene	+	Pfam	protein_match	45	184	3e-55	+	.	date=03-12-2020;Target=null 45 184;ID=match$479_45_184;signature_desc=Borrelia family of unknown function DUF226;Name=PF02890;status=T;Dbxref="InterPro:IPR004180"
gene-btBTE5EL_001419_orf28680	lp37	gene	+	Pfam	protein_match	45	184	1.4e-55	+	.	date=03-12-2020;Target=null 45 184;ID=match$469_45_184;signature_desc=Borrelia family of unknown function DUF226;Name=PF02890;status=T;Dbxref="InterPro:IPR004180"
gene-btBTE5EL_001461_orf29291	lp42	gene	+	Pfam	protein_match	46	184	1.1e-53	+	.	date=03-12-2020;Target=null 46 184;ID=match$1460_46_184;signature_desc=Borrelia family of unknown function DUF226;Name=PF02890;status=T;Dbxref="InterPro:IPR004180"
gene-btBTE5EL_001504_orf30102	lp45	gene	+	Pfam	protein_match	37	173	9.9e-42	+	.	date=03-12-2020;Target=null 37 173;ID=match$527_37_173;signature_desc=Borrelia family of unknown function DUF226;Name=PF02890;status=T;Dbxref="InterPro:IPR004180"
gene-btBTE5EL_001542_orf30730	lp46	gene	+	Pfam	protein_match	37	173	2.7e-48	+	.	date=03-12-2020;Target=null 37 173;ID=match$100_37_173;signature_desc=Borrelia family of unknown function DUF226;Name=PF02890;status=T;Dbxref="InterPro:IPR004180"
gene-btBTE5EL_001566_orf31135	lp46	gene	-	Pfam	protein_match	49	188	5.6e-36	+	.	date=03-12-2020;Target=null 49 188;ID=match$1013_49_188;signature_desc=Borrelia family of unknown function DUF226;Name=PF02890;status=T;Dbxref="InterPro:IPR004180"
gene-btBTE5EL_001582_orf31369	lp49	gene	+	Pfam	protein_match	45	184	1.8e-56	+	.	date=03-12-2020;Target=null 45 184;ID=match$1791_45_184;signature_desc=Borrelia family of unknown function DUF226;Name=PF02890;status=T;Dbxref="InterPro:IPR004180"
PF57/62
gene-btBTE5EL_000863_orf20143	Cp30-1	gene	+	Pfam	protein_match	16	306	2.5e-91	+	.	date=03-12-2020;Target=null 16 306;ID=match$2457_16_306;signature_desc=Borrelia ORF-A;Name=PF02414;status=T;Dbxref="InterPro:IPR003459"
gene-btBTE5EL_000907_orf20720	Cp30-2	gene	+	Pfam	protein_match	17	206	2.6e-14	+	.	date=03-12-2020;Target=null 17 206;ID=match$2843_17_206;signature_desc=Borrelia ORF-A;Name=PF02414;status=T;Dbxref="InterPro:IPR003459"
gene-btBTE5EL_000951_orf21313	cp31	gene	+	Pfam	protein_match	10	300	1.2e-90	+	.	date=03-12-2020;Target=null 10 300;ID=match$3066_10_300;signature_desc=Borrelia ORF-A;Name=PF02414;status=T;Dbxref="InterPro:IPR003459"
gene-btBTE5EL_000998_orf21915	cp60	gene	+	Pfam	protein_match	10	302	9.6e-93	+	.	date=03-12-2020;Target=null 10 302;ID=match$485_10_302;signature_desc=Borrelia ORF-A;Name=PF02414;status=T;Dbxref="InterPro:IPR003459"
gene-btBTE5EL_001040_orf22464	cp60	pseudo	+	Pfam	protein_match	10	54	4.4e-15	+	.	date=03-12-2020;Target=null 10 54;ID=match$1292_10_54;signature_desc=Borrelia ORF-A;Name=PF02414;status=T;Dbxref="InterPro:IPR003459"
gene-btBTE5EL_001040_orf22467	cp60	pseudo	+	Pfam	protein_match	6	98	2.7e-25	+	.	date=03-12-2020;Target=null 6 98;ID=match$2547_6_98;signature_desc=Borrelia ORF-A;Name=PF02414;status=T;Dbxref="InterPro:IPR003459"
gene-btBTE5EL_001040_orf22468	cp60	pseudo	+	Pfam	protein_match	1	65	3.2e-10	+	.	date=03-12-2020;Target=null 1 65;ID=match$671_1_65;signature_desc=Borrelia ORF-A;Name=PF02414;status=T;Dbxref="InterPro:IPR003459"
gene-btBTE5EL_001040_orf22470	cp60	pseudo	+	Pfam	protein_match	3	43	3.5e-12	+	.	date=03-12-2020;Target=null 3 43;ID=match$2663_3_43;signature_desc=Borrelia ORF-A;Name=PF02414;status=T;Dbxref="InterPro:IPR003459"
gene-btBTE5EL_001089_orf23114	lp10	gene	+	Pfam	protein_match	16	177	1.4e-19	+	.	date=03-12-2020;Target=null 16 177;ID=match$2180_16_177;signature_desc=Borrelia ORF-A;Name=PF02414;status=T;Dbxref="InterPro:IPR003459"
gene-btBTE5EL_001092_orf23159	lp10	pseudo	-	Pfam	protein_match	14	140	2.4e-10	+	.	date=03-12-2020;Target=null 14 140;ID=match$2021_14_140;signature_desc=Borrelia ORF-A;Name=PF02414;status=T;Dbxref="InterPro:IPR003459"
gene-btBTE5EL_001203_orf25087	lp160	gene	-	Pfam	protein_match	13	322	1.2e-80	+	.	date=03-12-2020;Target=null 13 322;ID=match$767_13_322;signature_desc=Borrelia ORF-A;Name=PF02414;status=T;Dbxref="InterPro:IPR003459"
gene-btBTE5EL_001266_orf26422	lp24	gene	+	Pfam	protein_match	56	366	2.5e-41	+	.	date=03-12-2020;Target=null 56 366;ID=match$1267_56_366;signature_desc=Borrelia ORF-A;Name=PF02414;status=T;Dbxref="InterPro:IPR003459"
gene-btBTE5EL_001276_orf26560	lp28	gene	+	Pfam	protein_match	10	302	2.2e-85	+	.	date=03-12-2020;Target=null 10 302;ID=match$1293_10_302;signature_desc=Borrelia ORF-A;Name=PF02414;status=T;Dbxref="InterPro:IPR003459"
gene-btBTE5EL_001311_orf27125	lp30	gene	+	Pfam	protein_match	16	302	2.4e-93	+	.	date=03-12-2020;Target=null 16 302;ID=match$987_16_302;signature_desc=Borrelia ORF-A;Name=PF02414;status=T;Dbxref="InterPro:IPR003459"
gene-btBTE5EL_001351_orf27667	lp32	gene	+	Pfam	protein_match	16	225	3.7e-12	+	.	date=03-12-2020;Target=null 16 225;ID=match$1486_16_225;signature_desc=Borrelia ORF-A;Name=PF02414;status=T;Dbxref="InterPro:IPR003459"
gene-btBTE5EL_001361_orf27824	lp32	gene	+	Pfam	protein_match	3	269	4.3e-29	+	.	date=03-12-2020;Target=null 3 269;ID=match$2992_3_269;signature_desc=Borrelia ORF-A;Name=PF02414;status=T;Dbxref="InterPro:IPR003459"
gene-btBTE5EL_001384_orf28148	lp34	gene	+	Pfam	protein_match	10	301	2.1e-92	+	.	date=03-12-2020;Target=null 10 301;ID=match$3055_10_301;signature_desc=Borrelia ORF-A;Name=PF02414;status=T;Dbxref="InterPro:IPR003459"
gene-btBTE5EL_001418_orf28660	lp37	gene	+	Pfam	protein_match	16	306	1.7e-91	+	.	date=03-12-2020;Target=null 16 306;ID=match$2575_16_306;signature_desc=Borrelia ORF-A;Name=PF02414;status=T;Dbxref="InterPro:IPR003459"
gene-btBTE5EL_001460_orf29271	lp42	gene	+	Pfam	protein_match	10	299	3.1e-89	+	.	date=03-12-2020;Target=null 10 299;ID=match$897_10_299;signature_desc=Borrelia ORF-A;Name=PF02414;status=T;Dbxref="InterPro:IPR003459"
gene-btBTE5EL_001477_orf29547	lp42	gene	+	Pfam	protein_match	9	176	2.3e-14	+	.	date=03-12-2020;Target=null 9 176;ID=match$2080_9_176;signature_desc=Borrelia ORF-A;Name=PF02414;status=T;Dbxref="InterPro:IPR003459"
gene-btBTE5EL_001503_orf30081	lp45	gene	+	Pfam	protein_match	14	282	1.6e-34	+	.	date=03-12-2020;Target=null 14 282;ID=match$626_14_282;signature_desc=Borrelia ORF-A;Name=PF02414;status=T;Dbxref="InterPro:IPR003459"
gene-btBTE5EL_001541_orf30717	lp46	gene	+	Pfam	protein_match	19	219	9.4e-11	+	.	date=03-12-2020;Target=null 19 219;ID=match$2701_19_219;signature_desc=Borrelia ORF-A;Name=PF02414;status=T;Dbxref="InterPro:IPR003459"
gene-btBTE5EL_001581_orf31353	lp49	gene	+	Pfam	protein_match	10	303	3.2e-89	+	.	date=03-12-2020;Target=null 10 303;ID=match$1094_10_303;signature_desc=Borrelia ORF-A;Name=PF02414;status=T;Dbxref="InterPro:IPR003459"

## Sheet: bmCT13-2396
PF32	replicon	gene/pseudo
gene-AXH25_RS01325_orf6096	chromosome	gene	CDD	protein_match	32	261	1.28357e-105	+	.	date=07-12-2020;Target=null 32 261;ID=match$326_32_261;signature_desc=FlhG-like;Name=cd02038;status=T
gene-AXH25_RS01755_orf8021	chromosome	gene	CDD	protein_match	3	281	1.42352e-78	+	.	date=07-12-2020;Target=null 3 281;ID=match$2645_3_281;signature_desc=FlhG-like;Name=cd02038;status=T
gene-AXH25_RS02105_orf9741	chromosome	pseudo	CDD	protein_match	2	46	7.99265e-20	+	.	date=07-12-2020;Target=null 2 46;ID=match$1719_2_46;signature_desc=ParAB_family;Name=cd02042;status=T
gene-AXH25_RS03600_orf16456	chromosome	gene	CDD	protein_match	3	285	1.31843e-77	+	.	date=07-12-2020;Target=null 3 285;ID=match$537_3_285;signature_desc=FlhG-like;Name=cd02038;status=T
gene-AXH25_RS04235_orf19673	cp1	gene	CDD	protein_match	8	204	1.26757e-29	+	.	date=07-12-2020;Target=null 8 204;ID=match$2275_8_204;signature_desc=ParAB_family;Name=cd02042;status=T
gene-AXH25_RS04465_orf20316	cp2	gene	CDD	protein_match	8	200	3.29966e-29	+	.	date=07-12-2020;Target=null 8 200;ID=match$315_8_200;signature_desc=ParAB_family;Name=cd02042;status=T
gene-AXH25_RS04685_orf20933	cp3	gene	CDD	protein_match	7	204	1.7104e-22	+	.	date=07-12-2020;Target=null 7 204;ID=match$1588_7_204;signature_desc=ParAB_family;Name=cd02042;status=T
gene-AXH25_RS05235_orf22675	lp23	gene	CDD	protein_match	7	198	1.98981e-26	+	.	date=07-12-2020;Target=null 7 198;ID=match$2592_7_198;signature_desc=ParAB_family;Name=cd02042;status=T
gene-AXH25_RS05330_orf23040	lp26	gene	CDD	protein_match	7	203	1.45745e-30	+	.	date=07-12-2020;Target=null 7 203;ID=match$2565_7_203;signature_desc=ParAB_family;Name=cd02042;status=T
gene-AXH25_RS05330_orf23040	lp26	gene	CDD	protein_match	7	132	4.1578e-13	+	.	date=07-12-2020;Target=null 7 132;ID=match$2567_7_132;signature_desc=FlhG-like;Name=cd02038;status=T
gene-AXH25_RS05630_orf24180	lp41	gene	CDD	protein_match	7	203	1.52245e-29	+	.	date=07-12-2020;Target=null 7 203;ID=match$1027_7_203;signature_desc=ParAB_family;Name=cd02042;status=T
gene-AXH25_RS05730_orf24543	lp6	gene	CDD	protein_match	4	197	6.98533e-26	+	.	date=07-12-2020;Target=null 4 197;ID=match$1502_4_197;signature_desc=ParAB_family;Name=cd02042;status=T
gene-AXH25_RS06030_orf25491	lp72	gene	CDD	protein_match	7	200	3.49811e-26	+	.	date=07-12-2020;Target=null 7 200;ID=match$359_7_200;signature_desc=ParAB_family;Name=cd02042;status=T
PF57/62
gene-AXH25_RS04245_orf19705	cp1	gene	Pfam	protein_match	10	305	1.9e-93	+	.	date=07-12-2020;Target=null 10 305;ID=match$915_10_305;signature_desc=Borrelia ORF-A;Name=PF02414;status=T;Dbxref="InterPro:IPR003459"
gene-AXH25_RS04475_orf20344	cp2	gene	Pfam	protein_match	17	231	3.7e-12	+	.	date=07-12-2020;Target=null 17 231;ID=match$2444_17_231;signature_desc=Borrelia ORF-A;Name=PF02414;status=T;Dbxref="InterPro:IPR003459"
gene-AXH25_RS04695_orf20964	cp3	gene	Pfam	protein_match	10	305	3.9e-94	+	.	date=07-12-2020;Target=null 10 305;ID=match$1869_10_305;signature_desc=Borrelia ORF-A;Name=PF02414;status=T;Dbxref="InterPro:IPR003459"
gene-AXH25_RS04785_orf21245	cp4	pseudo	Pfam	protein_match	10	91	2e-34	+	.	date=07-12-2020;Target=null 10 91;ID=match$2470_10_91;signature_desc=Borrelia ORF-A;Name=PF02414;status=T;Dbxref="InterPro:IPR003459"
gene-AXH25_RS04785_orf21249	cp4	pseudo	Pfam	protein_match	20	234	7e-48	+	.	date=07-12-2020;Target=null 20 234;ID=match$421_20_234;signature_desc=Borrelia ORF-A;Name=PF02414;status=T;Dbxref="InterPro:IPR003459"
gene-AXH25_RS05020_orf22026	lp19	gene	Pfam	protein_match	59	354	1.1e-40	+	.	date=07-12-2020;Target=null 59 354;ID=match$2327_59_354;signature_desc=Borrelia ORF-A;Name=PF02414;status=T;Dbxref="InterPro:IPR003459"
gene-AXH25_RS05100_orf22186	lp20-1	gene	Pfam	protein_match	59	374	5.3e-40	+	.	date=07-12-2020;Target=null 59 374;ID=match$1316_59_374;signature_desc=Borrelia ORF-A;Name=PF02414;status=T;Dbxref="InterPro:IPR003459"
gene-AXH25_RS05170_orf22453	lp20-2	gene	Pfam	protein_match	59	354	9e-41	+	.	date=07-12-2020;Target=null 59 354;ID=match$1974_59_354;signature_desc=Borrelia ORF-A;Name=PF02414;status=T;Dbxref="InterPro:IPR003459"
gene-AXH25_RS05245_orf22704	lp23	gene	Pfam	protein_match	10	297	1.3e-87	+	.	date=07-12-2020;Target=null 10 297;ID=match$190_10_297;signature_desc=Borrelia ORF-A;Name=PF02414;status=T;Dbxref="InterPro:IPR003459"
gene-AXH25_RS05340_orf23067	lp26	gene	Pfam	protein_match	20	221	4.9e-09	+	.	date=07-12-2020;Target=null 20 221;ID=match$2440_20_221;signature_desc=Borrelia ORF-A;Name=PF02414;status=T;Dbxref="InterPro:IPR003459"
gene-AXH25_RS05455_orf23409	lp30	gene	Pfam	protein_match	59	359	4e-37	+	.	date=07-12-2020;Target=null 59 359;ID=match$1582_59_359;signature_desc=Borrelia ORF-A;Name=PF02414;status=T;Dbxref="InterPro:IPR003459"
gene-AXH25_RS05620_orf24142	lp41	gene	Pfam	protein_match	14	269	6.2e-36	+	.	date=07-12-2020;Target=null 14 269;ID=match$1208_14_269;signature_desc=Borrelia ORF-A;Name=PF02414;status=T;Dbxref="InterPro:IPR003459"
gene-AXH25_RS05715_orf24518	lp6	gene	Pfam	protein_match	16	176	2.6e-20	+	.	date=07-12-2020;Target=null 16 176;ID=match$2289_16_176;signature_desc=Borrelia ORF-A;Name=PF02414;status=T;Dbxref="InterPro:IPR003459"
gene-AXH25_RS06040_orf25522	lp72	gene	Pfam	protein_match	1	294	1.1e-68	+	.	date=07-12-2020;Target=null 1 294;ID=match$2281_1_294;signature_desc=Borrelia ORF-A;Name=PF02414;status=T;Dbxref="InterPro:IPR003459"

[truncated: 5 more sheets: bbB31, bbJD1, bbis_DN127, bbavPBi, MN14-1420]
